# Supplementary material for: The Human Melanoma Proteome Atlas—Complementing the melanoma transcriptome
Source: Clin Transl Med. 2021 Jul 22;11(7):e451. doi: 10.1002/ctm2.451 (PMC8299047; doi:10.1002/ctm2.451)
Supplement: Supplementary file 5 — SUPPORTING INFORMATION [file CTM2-11-e451-s001.xlsx]

## Sheet: Table 2
Table 2. List of protein-coding-genes identified in the MM500 meta-study
Gene	neXtProt	Accession	Chromosomal location	Protein evidence	NextProt Classification	Number of Samples
IGLV4-69	NX_A0A075B6H9	A0A075B6H9	22q11.22	protein level	PE1	299
IGLV8-61	NX_A0A075B6I0	A0A075B6I0	22q11.22	protein level	PE1	251
IGLV4-60	NX_A0A075B6I1	A0A075B6I1	22q11.22	protein level	PE1	230
IGLV10-54	NX_A0A075B6I4	A0A075B6I4	22q11.22	protein level	PE1	9
IGLV7-46	NX_A0A075B6I9	A0A075B6I9	22q11.22	protein level	PE1	237
IGLV5-37	NX_A0A075B6J1	A0A075B6J1	22q11.22	protein level	PE1	1
IGLV2-18	NX_A0A075B6J9	A0A075B6J9	22q11.22	protein level	PE1	230
IGLV3-16	NX_A0A075B6K0	A0A075B6K0	22q11.22	protein level	PE1	138
IGLV3-10	NX_A0A075B6K4	A0A075B6K4	22q11.22	protein level	PE1	305
IGLV3-9	NX_A0A075B6K5	A0A075B6K5	22q11.22	protein level	PE1	362
IGKV2-28	NX_A0A075B6P5	A0A075B6P5	2p11.2	protein level	PE1	162
IGHV3-64	NX_A0A075B6Q5	A0A075B6Q5	14q32.33	protein level	PE1	100
IGHV4-4	NX_A0A075B6R2	A0A075B6R2	14q32.33	protein level	PE1	263
IGKV2D-29	NX_A0A075B6S2	A0A075B6S2	2p11.2	protein level	PE1	50
IGKV1-27	NX_A0A075B6S5	A0A075B6S5	2p11.2	protein level	PE1	220
IGKV2D-30	NX_A0A075B6S6	A0A075B6S6	2p11.2	protein level	PE1	25
IGHV4-30-2	NX_A0A087WSY4	A0A087WSY4	3q25.33	protein level	PE1	238
IGKV3D-15	NX_A0A087WSY6	A0A087WSY6	2p11.2	protein level	PE1	311
IGKV1D-8	NX_A0A087WSZ0	A0A087WSZ0	2p11.2	protein level	PE1	82
IGKV2-40	NX_A0A087WW87	A0A087WW87	2p11.2	protein level	PE1	288
SMIM26	NX_A0A096LP01	A0A096LP01	20p11.23	protein level	PE1	129
IGHV1-45	NX_A0A0A0MS14	A0A0A0MS14	14q32.33	protein level	PE1	91
IGHV3-49	NX_A0A0A0MS15	A0A0A0MS15	14q32.33	protein level	PE1	380
IGLV1-36	NX_A0A0B4J1U3	A0A0B4J1U3	22q11.22	protein level	PE1	148
IGHV6-1	NX_A0A0B4J1U7	A0A0B4J1U7	14q32.33	protein level	PE1	306
IGHV3-15	NX_A0A0B4J1V0	A0A0B4J1V0	14q32.33	protein level	PE1	366
IGHV2-26	NX_A0A0B4J1V2	A0A0B4J1V2	14q32.33	protein level	PE1	271
IGHV3-73	NX_A0A0B4J1V6	A0A0B4J1V6	14q32.33	protein level	PE1	226
IGHV3-74	NX_A0A0B4J1X5	A0A0B4J1X5	14q32.33	protein level	PE1	257
IGHV3-43	NX_A0A0B4J1X8	A0A0B4J1X8	14q32.33	protein level	PE1	273
IGLV9-49	NX_A0A0B4J1Y8	A0A0B4J1Y8	22q11.22	protein level	PE1	296
IGHV3-72	NX_A0A0B4J1Y9	A0A0B4J1Y9	14q32.33	protein level	PE1	293
GATD3B	NX_A0A0B4J2D5	A0A0B4J2D5	21p12	protein level	PE1	396
IGKV1D-13	NX_A0A0B4J2D9	A0A0B4J2D9	2p11.2	protein level	PE1	169
PIGBOS1	NX_A0A0B4J2F0	A0A0B4J2F0	15q21.3	protein level	PE1	211
IGHV1-69D	NX_A0A0B4J2H0	A0A0B4J2H0	14q32.33	protein level	PE1	144
IGKV3D-20	NX_A0A0C4DH25	A0A0C4DH25	2p11.2	protein level	PE1	371
IGHV1-3	NX_A0A0C4DH29	A0A0C4DH29	14q32.33	protein level	PE1	250
IGHV1-18	NX_A0A0C4DH31	A0A0C4DH31	14q32.33	protein level	PE1	317
IGHV3-20	NX_A0A0C4DH32	A0A0C4DH32	14q32.33	protein level	PE1	111
IGHV1-24	NX_A0A0C4DH33	A0A0C4DH33	14q32.33	protein level	PE1	175
IGHV4-28	NX_A0A0C4DH34	A0A0C4DH34	14q32.33	protein level	PE1	269
IGHV5-51	NX_A0A0C4DH38	A0A0C4DH38	14q32.33	protein level	PE1	321
IGHV1-58	NX_A0A0C4DH39	A0A0C4DH39	14q32.33	protein level	PE1	192
IGHV2-70D	NX_A0A0C4DH43	A0A0C4DH43	14q32.33	protein level	PE1	277
IGKV3D-7	NX_A0A0C4DH55	A0A0C4DH55	2p11.2	protein level	PE1	2
IGKV1-8	NX_A0A0C4DH67	A0A0C4DH67	2p11.2	protein level	PE1	189
IGKV2-24	NX_A0A0C4DH68	A0A0C4DH68	2p11.2	protein level	PE1	311
IGKV1-9	NX_A0A0C4DH69	A0A0C4DH69	2p11.2	protein level	PE1	9
IGKV1-6	NX_A0A0C4DH72	A0A0C4DH72	2p11.2	protein level	PE1	148
IGHV1-69-2	NX_A0A0G2JMI3	A0A0G2JMI3	14q32.33	protein level	PE1	172
IGLV5-39	NX_A0A0G2JS06	A0A0G2JS06	22q11.22	protein level	PE1	132
IGHV7-4-1	NX_A0A0J9YVY3	A0A0J9YVY3	14q32.33	protein level	PE1	38
IGHV3-64D	NX_A0A0J9YX35	A0A0J9YX35	14q32.33	protein level	PE1	324
PNMA6E	NX_A0A0J9YXQ4	A0A0J9YXQ4	Xq28	protein level	PE1	112
IGHV5-10-1	NX_A0A0J9YXX1	A0A0J9YXX1	14q32.33	protein level	PE1	323
NBDY	NX_A0A0U1RRE5	A0A0U1RRE5	Xp11.21	protein level	PE1	144
MMP24OS	NX_A0A0U1RRL7	A0A0U1RRL7	20q11.22	protein level	PE1	230
CXorf51A	NX_A0A1B0GTR3	A0A1B0GTR3	Xq27.3	protein level	PE1	3
ZC3H11B	NX_A0A1B0GTU1	A0A1B0GTU1	1q41	protein level	PE1	157
ATP6V1FNB	NX_A0A1B0GUX0	A0A1B0GUX0	7q32.1	protein level	PE1	25
FOXO3B	NX_A0A2Z4LIS9	A0A2Z4LIS9	17p11.2	protein level	PE1	18
TRBC2	NX_A0A5B9	A0A5B9	7q34	protein level	PE1	17
RBM47	NX_A0AV96	A0AV96	4p14	protein level	PE1	270
TTC26	NX_A0AVF1	A0AVF1	7q34	protein level	PE1	196
TMEM129	NX_A0AVI4	A0AVI4	4p16.3	protein level	PE1	88
E2F8	NX_A0AVK6	A0AVK6	11p15.1	protein level	PE1	1
UBA6	NX_A0AVT1	A0AVT1	4q13.2	protein level	PE1	480
ESYT2	NX_A0FGR8	A0FGR8	7q36.3	protein level	PE1	413
MED19	NX_A0JLT2	A0JLT2	11q12.1	protein level	PE1	142
UHRF1BP1L	NX_A0JNW5	A0JNW5	12q23.1	protein level	PE1	276
IGLC7	NX_A0M8Q6	A0M8Q6	22q11.22	protein level	PE1	340
SHTN1	NX_A0MZ66	A0MZ66	10q25.3	protein level	PE1	449
TMEM223	NX_A0PJW6	A0PJW6	11q12.3	protein level	PE1	256
DAPL1	NX_A0PJW8	A0PJW8	2q24.1	protein level	PE1	49
TMEM82	NX_A0PJX8	A0PJX8	1p36.21	protein level	PE1	6
GXYLT2	NX_A0PJZ3	A0PJZ3	3p13	protein level	PE1	104
TMEM120B	NX_A0PK00	A0PK00	12q24.31	protein level	PE1	184
LNP1	NX_A1A4G5	A1A4G5	3q12.2	protein level	PE1	1
ARHGAP10	NX_A1A4S6	A1A4S6	4q31.23	protein level	PE1	297
ANO9	NX_A1A5B4	A1A5B4	11p15.5	protein level	PE1	102
SLC22A23	NX_A1A5C7	A1A5C7	6p25.2	protein level	PE1	28
BICDL2	NX_A1A5D9	A1A5D9	16p13.3	protein level	PE1	20
ARHGEF37	NX_A1IGU5	A1IGU5	5q32	protein level	PE1	241
FAM168B	NX_A1KXE4	A1KXE4	2q21.1	protein level	PE1	29
PXDNL	NX_A1KZ92	A1KZ92	8q11.22	protein level	PE1	19
MEX3A	NX_A1L020	A1L020	1q22	protein level	PE1	218
ILVBL	NX_A1L0T0	A1L0T0	19p13.12	protein level	PE1	413
C1orf226	NX_A1L170	A1L170	1q23.3	protein level	PE1	26
NDUFAF8	NX_A1L188	A1L188	17q25.3	protein level	PE1	203
PLEKHG3	NX_A1L390	A1L390	14q23.3	protein level	PE1	202
SSC5D	NX_A1L4H1	A1L4H1	19q13.42	protein level	PE1	204
FSD2	NX_A1L4K1	A1L4K1	15q25.2	protein level	PE1	64
SH3PXD2B	NX_A1X283	A1X283	5q35.1	protein level	PE1	407
FAM92A	NX_A1XBS5	A1XBS5	8q22.1	protein level	PE1	88
MACROD2	NX_A1Z1Q3	A1Z1Q3	20p12.1	protein level	PE1	171
ZC3H12D	NX_A2A288	A2A288	6q25.1	protein level	PE1	132
FRMD3	NX_A2A2Y4	A2A2Y4	9q21.32	protein level	PE1	1
PTPDC1	NX_A2A3K4	A2A3K4	9q22.32	protein level	PE1	107
BCLAF3	NX_A2AJT9	A2AJT9	Xp22.12	protein level	PE1	169
IGKV2-29	NX_A2NJV5	A2NJV5	2p11.2	protein level	PE1	103
NBAS	NX_A2RRP1	A2RRP1	2p24.3	protein level	PE1	394
TARSL2	NX_A2RTX5	A2RTX5	15q26.3	protein level	PE1	314
TESPA1	NX_A2RU30	A2RU30	12q13.2	protein level	PE1	17
SMCO3	NX_A2RU48	A2RU48	12p12.3	protein level	PE1	49
HYKK	NX_A2RU49	A2RU49	15q25.1	protein level	PE1	107
FAM234B	NX_A2RU67	A2RU67	12p13.1	protein level	PE1	148
MEIOC	NX_A2RUB1	A2RUB1	17q21.31	protein level	PE1	125
CCDC66	NX_A2RUB6	A2RUB6	3p14.3	protein level	PE1	10
TYW5	NX_A2RUC4	A2RUC4	2q33.1	protein level	PE1	272
DENND3	NX_A2RUS2	A2RUS2	8q24.3	protein level	PE1	288
FUOM	NX_A2VDF0	A2VDF0	10q26.3	protein level	PE1	155
TMEM131L	NX_A2VDJ0	A2VDJ0	4q31.3	protein level	PE1	137
VWA8	NX_A3KMH1	A3KMH1	13q14.11	protein level	PE1	396
SBNO1	NX_A3KN83	A3KN83	12q24.31	protein level	PE1	376
LAMB4	NX_A4D0S4	A4D0S4	7q31.1	protein level	PE1	1
CRPPA	NX_A4D126	A4D126	7p21.2	protein level	PE1	222
FAM221A	NX_A4D161	A4D161	7p15.3	protein level	PE1	142
GSAP	NX_A4D1B5	A4D1B5	7q11.23	protein level	PE1	142
GTPBP10	NX_A4D1E9	A4D1E9	7q21.13	protein level	PE1	332
WDR91	NX_A4D1P6	A4D1P6	7q33	protein level	PE1	418
RAB19	NX_A4D1S5	A4D1S5	7q34	protein level	PE1	4
DENND11	NX_A4D1U4	A4D1U4	7q34	protein level	PE1	159
MBLAC1	NX_A4D2B0	A4D2B0	7q22.1	protein level	PE1	143
MTMR11	NX_A4FU01	A4FU01	1q21.2	protein level	PE1	33
SH3D21	NX_A4FU49	A4FU49	1p34.3	protein level	PE1	1
EME2	NX_A4GXA9	A4GXA9	16p13.3	protein level	PE1	34
XIRP2	NX_A4UGR9	A4UGR9	2q24.3	protein level	PE1	93
POTEF	NX_A5A3E0	A5A3E0	2q21.1	protein level	PE1	456
FITM1	NX_A5D6W6	A5D6W6	14q12	protein level	PE1	39
VPS37C	NX_A5D8V6	A5D8V6	11q12.2	protein level	PE1	356
KRBA1	NX_A5PL33	A5PL33	7q36.1	protein level	PE1	59
TMEM189	NX_A5PLL7	A5PLL7	20q13.13	protein level	PE1	271
TRAPPC13	NX_A5PLN9	A5PLN9	5q12.3	protein level	PE1	288
CNOT1	NX_A5YKK6	A5YKK6	16q21	protein level	PE1	413
ARHGEF35	NX_A5YM69	A5YM69	7q35	protein level	PE1	45
CARNS1	NX_A5YM72	A5YM72	11q13.2	protein level	PE1	1
BDP1	NX_A6H8Y1	A6H8Y1	5q13.2	protein level	PE1	132
CCDC88B	NX_A6NC98	A6NC98	11q13.1	protein level	PE1	274
GOLGA8O	NX_A6NCC3	A6NCC3	15q13.3	protein level	PE1	65
C2orf72	NX_A6NCS6	A6NCS6	2q37.1	protein level	PE1	18
FAM83G	NX_A6ND36	A6ND36	17p11.2	protein level	PE1	159
ASPDH	NX_A6ND91	A6ND91	19q13.33	protein level	PE1	41
PALM3	NX_A6NDB9	A6NDB9	19p13.12	protein level	PE1	82
PGP	NX_A6NDG6	A6NDG6	16p13.3	protein level	PE1	414
C5orf51	NX_A6NDU8	A6NDU8	5p13.1	protein level	PE1	320
RCCD1	NX_A6NED2	A6NED2	15q26.1	protein level	PE1	231
SOWAHB	NX_A6NEL2	A6NEL2	4q21.1	protein level	PE1	1
GAGE12J	NX_A6NER3	A6NER3	Xp11.23	protein level	PE1	6
ZNF316	NX_A6NFI3	A6NFI3	7p22.1	protein level	PE1	241
RBFOX3	NX_A6NFN3	A6NFN3	17q25.3	protein level	PE1	79
TCAF2	NX_A6NFQ2	A6NFQ2	7q35	protein level	PE1	336
NEMP2	NX_A6NFY4	A6NFY4	2q32.2	protein level	PE1	132
SDHAF1	NX_A6NFY7	A6NFY7	19q13.12	protein level	PE1	2
WIPF3	NX_A6NGB9	A6NGB9	7p14.3	protein level	PE1	224
TLCD2	NX_A6NGC4	A6NGC4	17p13.3	protein level	PE1	53
MROH6	NX_A6NGR9	A6NGR9	8q24.3	protein level	PE1	14
GLTPD2	NX_A6NH11	A6NH11	17p13.2	protein level	PE1	6
TUBAL3	NX_A6NHL2	A6NHL2	10p15.1	protein level	PE1	428
FBLL1	NX_A6NHQ2	A6NHQ2	5q34	protein level	PE1	292
SMCHD1	NX_A6NHR9	A6NHR9	18p11.32	protein level	PE1	425
CASTOR2	NX_A6NHX0	A6NHX0	7q11.23	protein level	PE1	258
LRRC14B	NX_A6NHZ5	A6NHZ5	5p15.33	protein level	PE1	13
ARHGAP42	NX_A6NI28	A6NI28	11q22.1	protein level	PE1	257
CCDC154	NX_A6NI56	A6NI56	16p13.3	protein level	PE1	10
LILRA5	NX_A6NI73	A6NI73	19q13.42	protein level	PE1	50
CCDC69	NX_A6NI79	A6NI79	5q33.1	protein level	PE1	131
UNC119B	NX_A6NIH7	A6NIH7	12q24.31	protein level	PE1	379
LRRIQ4	NX_A6NIV6	A6NIV6	3q26.2	protein level	PE1	51
WTIP	NX_A6NIX2	A6NIX2	19q13.11	protein level	PE1	133
METTL15	NX_A6NJ78	A6NJ78	11p14.1	protein level	PE1	251
SOWAHD	NX_A6NJG2	A6NJG2	Xq24	protein level	PE1	135
LIPT2	NX_A6NK58	A6NK58	11q13.4	protein level	PE1	198
CCDC85C	NX_A6NKD9	A6NKD9	14q32.2	protein level	PE1	199
SAC3D1	NX_A6NKF1	A6NKF1	11q13.1	protein level	PE1	188
RTL1	NX_A6NKG5	A6NKG5	14q32.2	protein level	PE1	43
PCP4L1	NX_A6NKN8	A6NKN8	1q23.3	protein level	PE1	1
RGPD3	NX_A6NKT7	A6NKT7	2q12.2	protein level	PE1	3
TTC36	NX_A6NLP5	A6NLP5	11q23.3	protein level	PE1	7
INSYN2B	NX_A6NMK8	A6NMK8	5q35.1	protein level	PE1	29
COL6A6	NX_A6NMZ7	A6NMZ7	3q22.1	protein level	PE1	357
TTLL13P	NX_A6NNM8	A6NNM8	15q26.1	protein level	PE1	53
DHRS7C	NX_A6NNS2	A6NNS2	17p13.1	protein level	PE1	36
C16orf96	NX_A6NNT2	A6NNT2	16p13.3	protein level	PE1	57
USP27X	NX_A6NNY8	A6NNY8	Xp11.23	protein level	PE1	80
TUBB8B	NX_A6NNZ2	A6NNZ2	18p11.32	protein level	PE1	1
BTBD11	NX_A6QL63	A6QL63	12q23.3	protein level	PE1	21
ANKRD36	NX_A6QL64	A6QL64	2q11.2	protein level	PE1	42
RTL8C	NX_A6ZKI3	A6ZKI3	Xq26.3	protein level	PE1	358
ZSWIM8	NX_A7E2V4	A7E2V4	10q22.2	protein level	PE1	280
MYH7B	NX_A7E2Y1	A7E2Y1	20q11.22	protein level	PE1	65
ARHGAP32	NX_A7KAX9	A7KAX9	11q24.3	protein level	PE1	196
TBKBP1	NX_A7MCY6	A7MCY6	17q21.32	protein level	PE1	114
SOBP	NX_A7XYQ1	A7XYQ1	6q21	protein level	PE1	1
POM121C	NX_A8CG34	A8CG34	7q11.23	protein level	PE1	337
ZNF839	NX_A8K0R7	A8K0R7	14q32.31	protein level	PE1	1
A2ML1	NX_A8K2U0	A8K2U0	12p13.31	protein level	PE1	133
CLCA1	NX_A8K7I4	A8K7I4	1p22.3	protein level	PE1	18
EFCAB7	NX_A8K855	A8K855	1p31.3	protein level	PE1	128
SFI1	NX_A8K8P3	A8K8P3	22q12.2	protein level	PE1	3
DDX11L8	NX_A8MPP1	A8MPP1	12p13.31	protein level	PE1	74
YDJC	NX_A8MPS7	A8MPS7	22q11.21	protein level	PE1	161
CYSRT1	NX_A8MQ03	A8MQ03	9q34.3	protein level	PE1	21
NEURL1B	NX_A8MQ27	A8MQ27	5q35.1	protein level	PE1	11
LYRM9	NX_A8MSI8	A8MSI8	17q11.2	protein level	PE1	188
CENPX	NX_A8MT69	A8MT69	17q25.3	protein level	PE1	98
GNAT3	NX_A8MTJ3	A8MTJ3	7q21.11	protein level	PE1	3
CEBPZOS	NX_A8MTT3	A8MTT3	2p22.2	protein level	PE1	202
ZNF724	NX_A8MTY0	A8MTY0	19p12	protein level	PE1	48
BBIP1	NX_A8MTZ0	A8MTZ0	10q25.2	protein level	PE1	103
SMTNL1	NX_A8MU46	A8MU46	11q12.1	protein level	PE1	19
C17orf100	NX_A8MU93	A8MU93	17p13.1	protein level	PE1	1
KRTAP16-1	NX_A8MUX0	A8MUX0	17q21.2	protein level	PE1	41
HIDE1	NX_A8MVS5	A8MVS5	19p13.2	protein level	PE1	78
FAM171A2	NX_A8MVW0	A8MVW0	17q21.31	protein level	PE1	80
ARHGEF33	NX_A8MVX0	A8MVX0	2p22.1	protein level	PE1	3
PHF20L1	NX_A8MW92	A8MW92	8q24.22	protein level	PE1	27
KIAA1324L	NX_A8MWY0	A8MWY0	7q21.12	protein level	PE1	99
NUDT19	NX_A8MXV4	A8MXV4	19q13.11	protein level	PE1	391
CXorf49	NX_A8MYA2	A8MYA2	Xq13.1	protein level	PE1	68
C2orf74	NX_A8MZ97	A8MZ97	2p15	protein level	PE1	1
COL6A5	NX_A8TX70	A8TX70	3q22.1	protein level	PE1	223
KPNA7	NX_A9QM74	A9QM74	7q22.1	protein level	PE1	4
MIF4GD	NX_A9UHW6	A9UHW6	17q25.1	protein level	PE1	247
MYO1G	NX_B0I1T2	B0I1T2	7p13	protein level	PE1	402
HACD1	NX_B0YJ81	B0YJ81	10p12.33	protein level	PE1	69
ESPN	NX_B1AK53	B1AK53	1p36.31	protein level	PE1	9
WDR64	NX_B1ANS9	B1ANS9	1q43	protein level	PE1	10
-	NX_B2RBV5	B2RBV5	4p16.1	protein level	PE1	89
RSPH10B2	NX_B2RC85	B2RC85	7p22.1	protein level	PE1	35
MYO9A	NX_B2RTY4	B2RTY4	15q23	protein level	PE1	219
SMIM1	NX_B2RUZ4	B2RUZ4	1p36.32	protein level	PE1	292
ZBTB42	NX_B2RXF5	B2RXF5	14q32.33	protein level	PE1	79
EPM2A	NX_B3EWF7	B3EWF7	6q24.3	protein level	PE1	14
FAM25G	NX_B3EWG6	B3EWG6	10q11.22	protein level	PE1	70
IQCJ-SCHIP1	NX_B3KU38	B3KU38	3q25.32	protein level	PE1	77
ZNF879	NX_B4DU55	B4DU55	5q35.3	protein level	PE1	1
RABGAP1L	NX_B7ZAP0	B7ZAP0	1q25.1	protein level	PE1	22
PPP1R3G	NX_B7ZBB8	B7ZBB8	6p25.1	protein level	PE1	123
IGLL5	NX_B9A064	B9A064	22q11.22	protein level	PE1	126
AJM1	NX_C9J069	C9J069	9q34.3	protein level	PE1	1
RASA4B	NX_C9J798	C9J798	7q22.1	protein level	PE1	75
UMAD1	NX_C9J7I0	C9J7I0	7p21.3	protein level	PE1	211
PRRT4	NX_C9JH25	C9JH25	7q32.1	protein level	PE1	1
BTBD19	NX_C9JJ37	C9JJ37	1p34.1	protein level	PE1	45
C11orf95	NX_C9JLR9	C9JLR9	11q13.1	protein level	PE1	58
MCRIP1	NX_C9JLW8	C9JLW8	17q25.3	protein level	PE1	392
AKR1B15	NX_C9JRZ8	C9JRZ8	7q33	protein level	PE1	4
CFAP99	NX_D6REC4	D6REC4	4p16.3	protein level	PE1	42
C4orf54	NX_D6RIA3	D6RIA3	4q23	protein level	PE1	94
ZNF587B	NX_E7ETH6	E7ETH6	19q13.43	protein level	PE1	84
NACA	NX_E9PAV3	E9PAV3	12q13.3	protein level	PE1	488
NDUFC2-KCTD1	NX_E9PQ53	E9PQ53	11q14.1	protein level	PE1	83
C11orf98	NX_E9PRG8	E9PRG8	11q12.3	protein level	PE1	368
CNK3/IPCEF1	NX_G9CGD6	G9CGD6	6q25.2	protein level	PE1	141
SLC35A4	NX_L0R6Q1	L0R6Q1	5q31.3	protein level	PE1	398
ASDURF	NX_L0R819	L0R819	2q32.2	protein level	PE1	279
MIEF1	NX_L0R8F8	L0R8F8	22q13.1	protein level	PE1	264
DNASE2	NX_O00115	O00115	19p13.13	protein level	PE1	464
AGPS	NX_O00116	O00116	2q31.2	protein level	PE1	418
UBXN8	NX_O00124	O00124	8p12	protein level	PE1	193
KIF2A	NX_O00139	O00139	5q12.1	protein level	PE1	354
SGK1	NX_O00141	O00141	6q23.2	protein level	PE1	42
TK2	NX_O00142	O00142	16q21	protein level	PE1	192
DDX39A	NX_O00148	O00148	19p13.12	protein level	PE1	508
PDLIM1	NX_O00151	O00151	10q23.33	protein level	PE1	493
ACOT7	NX_O00154	O00154	1p36.31	protein level	PE1	80
MYO1C	NX_O00159	O00159	17p13.3	protein level	PE1	458
MYO1F	NX_O00160	O00160	19p13.2	protein level	PE1	429
SNAP23	NX_O00161	O00161	15q15.1	protein level	PE1	451
HAX1	NX_O00165	O00165	1q21.3	protein level	PE1	377
FXYD1	NX_O00168	O00168	19q13.12	protein level	PE1	218
AIP	NX_O00170	O00170	11q13.2	protein level	PE1	481
GTPBP1	NX_O00178	O00178	22q13.1	protein level	PE1	412
LGALS9	NX_O00182	O00182	17q11.2	protein level	PE1	435
STXBP3	NX_O00186	O00186	1p13.3	protein level	PE1	411
MASP2	NX_O00187	O00187	1p36.22	protein level	PE1	42
AP4M1	NX_O00189	O00189	7q22.1	protein level	PE1	269
ARVCF	NX_O00192	O00192	22q11.21	protein level	PE1	263
SMAP	NX_O00193	O00193	11p15.2	protein level	PE1	445
RAB27B	NX_O00194	O00194	18q21.2	protein level	PE1	206
AP3B1	NX_O00203	O00203	5q14.1	protein level	PE1	465
SULT2B1	NX_O00204	O00204	19q13.33	protein level	PE1	76
TLR4	NX_O00206	O00206	9q33.1	protein level	PE1	66
APBB1	NX_O00213	O00213	11p15.4	protein level	PE1	220
LGALS8	NX_O00214	O00214	1q43	protein level	PE1	279
NDUFS8	NX_O00217	O00217	11q13.2	protein level	PE1	486
TNFRSF10A	NX_O00220	O00220	8p21.3	protein level	PE1	56
NFKBIE	NX_O00221	O00221	6p21.1	protein level	PE1	417
PSMD11	NX_O00231	O00231	17q11.2	protein level	PE1	502
PSMD12	NX_O00232	O00232	17q24.2	protein level	PE1	487
PSMD9	NX_O00233	O00233	12q24.31	protein level	PE1	508
BMPR1B	NX_O00238	O00238	4q22.3	protein level	PE1	65
SIRPB1	NX_O00241	O00241	20p13	protein level	PE1	92
ATOX1	NX_O00244	O00244	5q33.1	protein level	PE1	423
MEN1	NX_O00255	O00255	11q13.1	protein level	PE1	350
CBX4	NX_O00257	O00257	17q25.3	protein level	PE1	274
WRB	NX_O00258	O00258	21q22.2	protein level	PE1	299
PGRMC1	NX_O00264	O00264	Xq24	protein level	PE1	484
SUPT5H	NX_O00267	O00267	19q13.2	protein level	PE1	159
TAF4	NX_O00268	O00268	20q13.33	protein level	PE1	282
DFFA	NX_O00273	O00273	1p36.22	protein level	PE1	458
RFXAP	NX_O00287	O00287	13q13.3	protein level	PE1	177
HIP1	NX_O00291	O00291	7q11.23	protein level	PE1	407
TULP1	NX_O00294	O00294	6p21.31	protein level	PE1	20
CLIC1	NX_O00299	O00299	6p21.33	protein level	PE1	518
TNFRSF11B	NX_O00300	O00300	8q24.12	protein level	PE1	133
EIF3F	NX_O00303	O00303	11p15.4	protein level	PE1	506
WWP2	NX_O00308	O00308	16q22.1	protein level	PE1	285
CDC7	NX_O00311	O00311	1p22.1	protein level	PE1	88
ARNTL	NX_O00327	O00327	11p15.3	protein level	PE1	90
PIK3CD	NX_O00329	O00329	1p36.22	protein level	PE1	399
PDHX	NX_O00330	O00330	11p13	protein level	PE1	419
SLC28A1	NX_O00337	O00337	15q25.3	protein level	PE1	1
SULT1C2	NX_O00338	O00338	2q12.3	protein level	PE1	52
MATN2	NX_O00339	O00339	8q22.1	protein level	PE1	283
FOXE1	NX_O00358	O00358	9q22.33	protein level	PE1	2
QSOX1	NX_O00391	O00391	1q25.2	protein level	PE1	408
P2RY10	NX_O00398	O00398	Xq21.1	protein level	PE1	45
DCTN6	NX_O00399	O00399	8p12	protein level	PE1	389
SLC33A1	NX_O00400	O00400	3q25.31	protein level	PE1	373
WASL	NX_O00401	O00401	7q31.32	protein level	PE1	436
PDE2A	NX_O00408	O00408	11q13.4	protein level	PE1	206
FOXN3	NX_O00409	O00409	14q31.3	protein level	PE1	40
IPO5	NX_O00410	O00410	13q32.2	protein level	PE1	476
POLRMT	NX_O00411	O00411	19p13.3	protein level	PE1	308
EEF2K	NX_O00418	O00418	16p12.2	protein level	PE1	368
CCRL2	NX_O00421	O00421	3p21.31	protein level	PE1	19
SAP18	NX_O00422	O00422	13q12.11	protein level	PE1	142
EML1	NX_O00423	O00423	14q32.2	protein level	PE1	68
IGF2BP3	NX_O00425	O00425	7p15.3	protein level	PE1	402
DNM1L	NX_O00429	O00429	12p11.21	protein level	PE1	461
RTCA	NX_O00442	O00442	1p21.2	protein level	PE1	424
PIK3C2A	NX_O00443	O00443	11p15.1	protein level	PE1	384
GFRA2	NX_O00451	O00451	8p21.3	protein level	PE1	57
LST1	NX_O00453	O00453	6p21.33	protein level	PE1	66
IFRD1	NX_O00458	O00458	7q31.1	protein level	PE1	200
PIK3R2	NX_O00459	O00459	19p13.11	protein level	PE1	315
GOLIM4	NX_O00461	O00461	3q26.2	protein level	PE1	410
MANBA	NX_O00462	O00462	4q24	protein level	PE1	398
TRAF5	NX_O00463	O00463	1q32.3	protein level	PE1	143
AGRN	NX_O00468	O00468	1p36.33	protein level	PE1	383
PLOD2	NX_O00469	O00469	3q24	protein level	PE1	395
MEIS1	NX_O00470	O00470	2p14	protein level	PE1	64
EXOC5	NX_O00471	O00471	14q22.3	protein level	PE1	410
ELL2	NX_O00472	O00472	5q15	protein level	PE1	1
BTN3A3	NX_O00478	O00478	6p22.2	protein level	PE1	386
HMGN4	NX_O00479	O00479	6p22.2	protein level	PE1	353
BTN3A1	NX_O00481	O00481	6p22.2	protein level	PE1	285
NDUFA4	NX_O00483	O00483	7p21.3	protein level	PE1	367
PSMD14	NX_O00487	O00487	2q24.2	protein level	PE1	476
ZNF593	NX_O00488	O00488	1p36.11	protein level	PE1	287
BIN1	NX_O00499	O00499	2q14.3	protein level	PE1	1
CLDN5	NX_O00501	O00501	22q11.21	protein level	PE1	138
KPNA3	NX_O00505	O00505	13q14.2	protein level	PE1	477
STK25	NX_O00506	O00506	2q37.3	protein level	PE1	286
USP9Y	NX_O00507	O00507	Yq11.221	protein level	PE1	207
BCL9	NX_O00512	O00512	1q21.2	protein level	PE1	220
LAD1	NX_O00515	O00515	1q32.1	protein level	PE1	333
FAAH	NX_O00519	O00519	1p33	protein level	PE1	85
KRIT1	NX_O00522	O00522	7q21.2	protein level	PE1	250
CHL1	NX_O00533	O00533	3p26.3	protein level	PE1	382
VWA5A	NX_O00534	O00534	11q24.2	protein level	PE1	392
PES1	NX_O00541	O00541	22q12.2	protein level	PE1	412
CACNA1A	NX_O00555	O00555	19p13.13	protein level	PE1	1
EBAG9	NX_O00559	O00559	8q23.2	protein level	PE1	238
SDCBP	NX_O00560	O00560	8q12.1	protein level	PE1	157
PITPNM1	NX_O00562	O00562	11q13.2	protein level	PE1	265
MPHOSPH10	NX_O00566	O00566	2p13.3	protein level	PE1	393
NOP56	NX_O00567	O00567	20p13	protein level	PE1	494
DDX3X	NX_O00571	O00571	Xp11.4	protein level	PE1	512
RNASET2	NX_O00584	O00584	6q27	protein level	PE1	436
CCL21	NX_O00585	O00585	9p13.3	protein level	PE1	263
MFNG	NX_O00587	O00587	22q13.1	protein level	PE1	67
PODXL	NX_O00592	O00592	7q32.3	protein level	PE1	299
FCN1	NX_O00602	O00602	9q34.3	protein level	PE1	312
CCN1	NX_O00622	O00622	1p22.3	protein level	PE1	189
PEX12	NX_O00623	O00623	17q12	protein level	PE1	190
PIR	NX_O00625	O00625	Xp22.2	protein level	PE1	477
PEX7	NX_O00628	O00628	6q23.3	protein level	PE1	117
KPNA4	NX_O00629	O00629	3q25.33	protein level	PE1	486
TRIM38	NX_O00635	O00635	6p22.2	protein level	PE1	389
NFIB	NX_O00712	O00712	9p22.3	protein level	PE1	101
E2F3	NX_O00716	O00716	6p22.3	protein level	PE1	1
PPP6C	NX_O00743	O00743	9q33.3	protein level	PE1	442
NME4	NX_O00746	O00746	16p13.3	protein level	PE1	348
CES2	NX_O00748	O00748	16q22.1	protein level	PE1	98
PIK3C2B	NX_O00750	O00750	1q32.1	protein level	PE1	178
MAN2B1	NX_O00754	O00754	19p13.13	protein level	PE1	453
FBP2	NX_O00757	O00757	9q22.32	protein level	PE1	330
UBE2C	NX_O00762	O00762	20q13.12	protein level	PE1	263
ACACB	NX_O00763	O00763	12q24.11	protein level	PE1	4
PDXK	NX_O00764	O00764	21q22.3	protein level	PE1	505
SCD	NX_O00767	O00767	10q24.31	protein level	PE1	355
DLGAP1	NX_O14490	O14490	18p11.31	protein level	PE1	100
SH2B2	NX_O14492	O14492	7q22.1	protein level	PE1	114
CLDN4	NX_O14493	O14493	7q11.23	protein level	PE1	98
PLPP1	NX_O14494	O14494	5q11.2	protein level	PE1	317
PLPP3	NX_O14495	O14495	1p32.2	protein level	PE1	359
ARID1A	NX_O14497	O14497	1p36.11	protein level	PE1	379
ISLR	NX_O14498	O14498	15q24.1	protein level	PE1	358
BHLHE40	NX_O14503	O14503	3p26.1	protein level	PE1	153
SOCS2	NX_O14508	O14508	12q22	protein level	PE1	29
NCKAP5	NX_O14513	O14513	2q21.2	protein level	PE1	54
ADGRB1	NX_O14514	O14514	8q24.3	protein level	PE1	59
CDK2AP1	NX_O14519	O14519	12q24.31	protein level	PE1	246
SDHD	NX_O14521	O14521	11q23.1	protein level	PE1	247
C2CD2L	NX_O14523	O14523	11q23.3	protein level	PE1	284
NEMP1	NX_O14524	O14524	12q13.3	protein level	PE1	361
FCHO1	NX_O14526	O14526	19p13.11	protein level	PE1	221
CUX2	NX_O14529	O14529	12q24.11	protein level	PE1	9
TXNDC9	NX_O14530	O14530	2q11.2	protein level	PE1	339
DPYSL4	NX_O14531	O14531	10q26.3	protein level	PE1	337
SOCS6	NX_O14544	O14544	18q22.2	protein level	PE1	92
TRAFD1	NX_O14545	O14545	12q24.13	protein level	PE1	395
COX7A2L	NX_O14548	O14548	2p21	protein level	PE1	373
GAPDHS	NX_O14556	O14556	19q13.12	protein level	PE1	473
HSPB6	NX_O14558	O14558	19q13.12	protein level	PE1	419
ARHGAP33	NX_O14559	O14559	19q13.12	protein level	PE1	124
NDUFAB1	NX_O14561	O14561	16p12.2	protein level	PE1	389
UBFD1	NX_O14562	O14562	16p12.2	protein level	PE1	398
CYB561D2	NX_O14569	O14569	3p21.31	protein level	PE1	85
DYNC1I1	NX_O14576	O14576	7q21.3	protein level	PE1	235
CIT	NX_O14578	O14578	12q24.23	protein level	PE1	58
COPE	NX_O14579	O14579	19p13.11	protein level	PE1	507
RFXANK	NX_O14593	O14593	19p13.11	protein level	PE1	145
NCAN	NX_O14594	O14594	19p13.11	protein level	PE1	63
CTDSP2	NX_O14595	O14595	12q14.1	protein level	PE1	105
VCY	NX_O14598	O14598	Yq11.221	protein level	PE1	86
EIF1AY	NX_O14602	O14602	Yq11.223	protein level	PE1	430
UTY	NX_O14607	O14607	Yq11.221	protein level	PE1	76
GNGT2	NX_O14610	O14610	17q21.32	protein level	PE1	82
CDC42EP2	NX_O14613	O14613	11q13.1	protein level	PE1	134
AP3D1	NX_O14617	O14617	19p13.3	protein level	PE1	481
CCS	NX_O14618	O14618	11q13.2	protein level	PE1	502
GPR171	NX_O14626	O14626	3q25.1	protein level	PE1	28
ZNF195	NX_O14628	O14628	11p15.4	protein level	PE1	10
LCE2B	NX_O14633	O14633	1q21.3	protein level	PE1	10
ABLIM1	NX_O14639	O14639	10q25.3	protein level	PE1	4
DVL1	NX_O14640	O14640	1p36.33	protein level	PE1	224
DVL2	NX_O14641	O14641	17p13.1	protein level	PE1	397
CHD1	NX_O14646	O14646	5q15	protein level	PE1	360
CHD2	NX_O14647	O14647	15q26.1	protein level	PE1	380
GOSR2	NX_O14653	O14653	17q21.32	protein level	PE1	177
TOR1A	NX_O14656	O14656	9q34.11	protein level	PE1	399
TOR1B	NX_O14657	O14657	9q34.11	protein level	PE1	374
STX16	NX_O14662	O14662	20q13.32	protein level	PE1	335
PRRG1	NX_O14668	O14668	Xp21.1	protein level	PE1	50
ADAM10	NX_O14672	O14672	15q21.3	protein level	PE1	404
ABCD4	NX_O14678	O14678	14q24.3	protein level	PE1	206
EI24	NX_O14681	O14681	11q24.2	protein level	PE1	388
ENC1	NX_O14682	O14682	5q13.3	protein level	PE1	68
TP53I11	NX_O14683	O14683	11p11.2	protein level	PE1	326
PTGES	NX_O14684	O14684	9q34.11	protein level	PE1	298
KMT2D	NX_O14686	O14686	12q13.12	protein level	PE1	249
ZNF197	NX_O14709	O14709	3p21.31	protein level	PE1	58
ITGB1BP1	NX_O14713	O14713	2p25.1	protein level	PE1	133
RGPD8	NX_O14715	O14715	2q14.1	protein level	PE1	104
TRDMT1	NX_O14717	O14717	10p13	protein level	PE1	94
APAF1	NX_O14727	O14727	12q23.1	protein level	PE1	351
RIOK3	NX_O14730	O14730	18q11.2	protein level	PE1	284
IMPA2	NX_O14732	O14732	18p11.21	protein level	PE1	354
MAP2K7	NX_O14733	O14733	19p13.2	protein level	PE1	82
ACOT8	NX_O14734	O14734	20q13.12	protein level	PE1	317
CDIPT	NX_O14735	O14735	16p11.2	protein level	PE1	389
PDCD5	NX_O14737	O14737	19q13.11	protein level	PE1	494
PRMT5	NX_O14744	O14744	14q11.2	protein level	PE1	466
SLC9A3R1	NX_O14745	O14745	17q25.1	protein level	PE1	493
HSD17B6	NX_O14756	O14756	12q13.3	protein level	PE1	21
CHEK1	NX_O14757	O14757	11q24.2	protein level	PE1	172
TNFRSF10B	NX_O14763	O14763	8p21.3	protein level	PE1	184
MEIS2	NX_O14770	O14770	15q14	protein level	PE1	89
FPGT	NX_O14772	O14772	1p31.1	protein level	PE1	350
TPP1	NX_O14773	O14773	11p15.4	protein level	PE1	517
GNB5	NX_O14775	O14775	15q21.2	protein level	PE1	59
TCERG1	NX_O14776	O14776	5q32	protein level	PE1	451
NDC80	NX_O14777	O14777	18p11.32	protein level	PE1	272
KIF3C	NX_O14782	O14782	2p23.3	protein level	PE1	135
NRP1	NX_O14786	O14786	10p11.22	protein level	PE1	383
TNPO2	NX_O14787	O14787	19p13.13	protein level	PE1	225
TNFSF11	NX_O14788	O14788	13q14.11	protein level	PE1	43
APOL1	NX_O14791	O14791	22q12.3	protein level	PE1	377
HS3ST1	NX_O14792	O14792	4p15.33	protein level	PE1	50
MSTN	NX_O14793	O14793	2q32.2	protein level	PE1	7
UNC13B	NX_O14795	O14795	9p13.3	protein level	PE1	288
TNFRSF10C	NX_O14798	O14798	8p21.3	protein level	PE1	95
POLR3A	NX_O14802	O14802	10q22.3	protein level	PE1	348
MRAS	NX_O14807	O14807	3q22.3	protein level	PE1	229
CPLX1	NX_O14810	O14810	4p16.3	protein level	PE1	1
TSPAN4	NX_O14817	O14817	11p15.5	protein level	PE1	272
PSMA7	NX_O14818	O14818	20q13.33	protein level	PE1	3
RASGRF2	NX_O14827	O14827	5q14.1	protein level	PE1	125
SCAMP3	NX_O14828	O14828	1q22	protein level	PE1	42
PHYH	NX_O14832	O14832	10p13	protein level	PE1	211
OPLAH	NX_O14841	O14841	8q24.3	protein level	PE1	370
AIM2	NX_O14862	O14862	1q23.1	protein level	PE1	68
SLC30A4	NX_O14863	O14863	15q21.1	protein level	PE1	142
BACH1	NX_O14867	O14867	21q21.3	protein level	PE1	275
BCKDK	NX_O14874	O14874	16p11.2	protein level	PE1	405
IFIT3	NX_O14879	O14879	10q23.31	protein level	PE1	436
MGST3	NX_O14880	O14880	1q24.1	protein level	PE1	436
GEMIN2	NX_O14893	O14893	14q21.1	protein level	PE1	270
IRF6	NX_O14896	O14896	1q32.2	protein level	PE1	138
KLF11	NX_O14901	O14901	2p25.1	protein level	PE1	1
TAX1BP3	NX_O14907	O14907	17p13.2	protein level	PE1	476
GIPC1	NX_O14908	O14908	19p13.12	protein level	PE1	413
LIN7A	NX_O14910	O14910	12q21.31	protein level	PE1	231
PCDH17	NX_O14917	O14917	13q21.1	protein level	PE1	74
IKBKB	NX_O14920	O14920	8p11.21	protein level	PE1	400
RGS12	NX_O14924	O14924	4p16.3	protein level	PE1	194
TIMM23	NX_O14925	O14925	10q11.22	protein level	PE1	305
HAT1	NX_O14929	O14929	2q31.1	protein level	PE1	411
UBE2L6	NX_O14933	O14933	11q12.1	protein level	PE1	463
CASK	NX_O14936	O14936	Xp11.4	protein level	PE1	306
PLD2	NX_O14939	O14939	17p13.2	protein level	PE1	297
TFEC	NX_O14948	O14948	7q31.2	protein level	PE1	29
UQCRQ	NX_O14949	O14949	5q31.1	protein level	PE1	418
MYL12B	NX_O14950	O14950	18p11.31	protein level	PE1	242
UQCR11	NX_O14957	O14957	19p13.3	protein level	PE1	251
CASQ2	NX_O14958	O14958	1p13.1	protein level	PE1	173
LECT2	NX_O14960	O14960	5q31.1	protein level	PE1	132
HGS	NX_O14964	O14964	17q25.3	protein level	PE1	474
AURKA	NX_O14965	O14965	20q13.2	protein level	PE1	182
RAB29	NX_O14966	O14966	1q32.1	protein level	PE1	324
CLGN	NX_O14967	O14967	4q31.1	protein level	PE1	182
VPS26C	NX_O14972	O14972	21q22.13	protein level	PE1	420
PPP1R12A	NX_O14974	O14974	12q21.2	protein level	PE1	170
SLC27A2	NX_O14975	O14975	15q21.2	protein level	PE1	179
GAK	NX_O14976	O14976	4p16.3	protein level	PE1	410
ZNF263	NX_O14978	O14978	16p13.3	protein level	PE1	9
HNRNPDL	NX_O14979	O14979	4q21.22	protein level	PE1	509
XPO1	NX_O14980	O14980	2p15	protein level	PE1	508
BTAF1	NX_O14981	O14981	10q23.32	protein level	PE1	371
ATP2A1	NX_O14983	O14983	16p11.2	protein level	PE1	205
SYN3	NX_O14994	O14994	22q12.3	protein level	PE1	1
ARHGEF10	NX_O15013	O15013	8p23.3	protein level	PE1	369
ZNF609	NX_O15014	O15014	15q22.31	protein level	PE1	190
ZNF646	NX_O15015	O15015	16p11.2	protein level	PE1	1
PDZD2	NX_O15018	O15018	5p13.3	protein level	PE1	182
SPTBN2	NX_O15020	O15020	11q13.2	protein level	PE1	373
MAST4	NX_O15021	O15021	5q12.3	protein level	PE1	150
SEC16A	NX_O15027	O15027	9q34.3	protein level	PE1	356
PLXNB2	NX_O15031	O15031	22q13.33	protein level	PE1	409
AREL1	NX_O15033	O15033	14q24.3	protein level	PE1	133
KHNYN	NX_O15037	O15037	14q12	protein level	PE1	274
TECPR2	NX_O15040	O15040	14q32.31	protein level	PE1	327
U2SURP	NX_O15042	O15042	3q23	protein level	PE1	262
SETD1A	NX_O15047	O15047	16p11.2	protein level	PE1	358
N4BP3	NX_O15049	O15049	5q35.3	protein level	PE1	1
TRANK1	NX_O15050	O15050	3p22.2	protein level	PE1	169
KDM6B	NX_O15054	O15054	17p13.1	protein level	PE1	64
PER2	NX_O15055	O15055	2q37.3	protein level	PE1	1
SYNJ2	NX_O15056	O15056	6q25.3	protein level	PE1	211
SYNM	NX_O15061	O15061	15q26.3	protein level	PE1	470
ZBTB5	NX_O15062	O15062	9p13.2	protein level	PE1	80
KIAA0355	NX_O15063	O15063	19q13.11	protein level	PE1	154
KIF3B	NX_O15066	O15066	20q11.21	protein level	PE1	342
PFAS	NX_O15067	O15067	17p13.1	protein level	PE1	460
MCF2L	NX_O15068	O15068	13q34	protein level	PE1	181
NACAD	NX_O15069	O15069	7p13	protein level	PE1	270
DCLK1	NX_O15075	O15075	13q13.3	protein level	PE1	397
CEP290	NX_O15078	O15078	12q21.32	protein level	PE1	272
SNPH	NX_O15079	O15079	20p13	protein level	PE1	85
ERC2	NX_O15083	O15083	3p14.3	protein level	PE1	69
ANKRD28	NX_O15084	O15084	3p25.1	protein level	PE1	76
ARHGEF11	NX_O15085	O15085	1q23.1	protein level	PE1	260
ZNF536	NX_O15090	O15090	19q12	protein level	PE1	30
PRORP	NX_O15091	O15091	14q13.2	protein level	PE1	362
CHUK	NX_O15111	O15111	10q24.31	protein level	PE1	367
LSM1	NX_O15116	O15116	8p11.23	protein level	PE1	466
FYB1	NX_O15117	O15117	5p13.1	protein level	PE1	341
NPC1	NX_O15118	O15118	18q11.2	protein level	PE1	419
TBX3	NX_O15119	O15119	12q24.21	protein level	PE1	32
AGPAT2	NX_O15120	O15120	9q34.3	protein level	PE1	346
DEGS1	NX_O15121	O15121	1q42.11	protein level	PE1	380
ANGPT2	NX_O15123	O15123	8p23.1	protein level	PE1	199
SCAMP1	NX_O15126	O15126	5q14.1	protein level	PE1	401
SCAMP2	NX_O15127	O15127	15q24.1	protein level	PE1	419
KPNA5	NX_O15131	O15131	6q22.1	protein level	PE1	243
ARPC1B	NX_O15143	O15143	7q22.1	protein level	PE1	511
ARPC2	NX_O15144	O15144	2q35	protein level	PE1	517
ARPC3	NX_O15145	O15145	12q24.11	protein level	PE1	514
MDM4	NX_O15151	O15151	1q32.1	protein level	PE1	76
BET1	NX_O15155	O15155	7q21.3	protein level	PE1	314
ZBTB7B	NX_O15156	O15156	1q21.3	protein level	PE1	181
POLR1C	NX_O15160	O15160	6p21.1	protein level	PE1	420
PLSCR1	NX_O15162	O15162	3q24	protein level	PE1	373
TRIM24	NX_O15164	O15164	7q33	protein level	PE1	313
AXIN1	NX_O15169	O15169	16p13.3	protein level	PE1	122
PGRMC2	NX_O15173	O15173	4q28.2	protein level	PE1	232
CETN3	NX_O15182	O15182	5q14.3	protein level	PE1	252
CTDSPL	NX_O15194	O15194	3p22.2	protein level	PE1	183
SMAD9	NX_O15198	O15198	13q13.3	protein level	PE1	4
ADAMDEC1	NX_O15204	O15204	8p21.2	protein level	PE1	124
UBD	NX_O15205	O15205	6p22.1	protein level	PE1	28
ZBTB22	NX_O15209	O15209	6p21.32	protein level	PE1	1
RGL2	NX_O15211	O15211	6p21.32	protein level	PE1	357
PFDN6	NX_O15212	O15212	6p21.32	protein level	PE1	450
WDR46	NX_O15213	O15213	6p21.32	protein level	PE1	377
GSTA4	NX_O15217	O15217	6p12.2	protein level	PE1	244
NKRF	NX_O15226	O15226	Xq24	protein level	PE1	368
GNPAT	NX_O15228	O15228	1q42.2	protein level	PE1	379
KMO	NX_O15229	O15229	1q43	protein level	PE1	218
LAMA5	NX_O15230	O15230	20q13.33	protein level	PE1	457
ZNF185	NX_O15231	O15231	Xq28	protein level	PE1	1
MATN3	NX_O15232	O15232	2p24.1	protein level	PE1	67
CASC3	NX_O15234	O15234	17q21.1	protein level	PE1	309
MRPS12	NX_O15235	O15235	19q13.2	protein level	PE1	382
NDUFA1	NX_O15239	O15239	Xq24	protein level	PE1	116
VGF	NX_O15240	O15240	7q22.1	protein level	PE1	314
LEPROT	NX_O15243	O15243	1p31.3	protein level	PE1	362
SLC22A2	NX_O15244	O15244	6q25.3	protein level	PE1	3
CLIC2	NX_O15247	O15247	Xq28	protein level	PE1	414
ACOX3	NX_O15254	O15254	4p16.1	protein level	PE1	369
RER1	NX_O15258	O15258	1p36.32	protein level	PE1	383
NPHP1	NX_O15259	O15259	2q13	protein level	PE1	94
SURF4	NX_O15260	O15260	9q34.2	protein level	PE1	414
DEFB4B	NX_O15263	O15263	8p23.1	protein level	PE1	13
MAPK13	NX_O15264	O15264	6p21.31	protein level	PE1	324
ATXN7	NX_O15265	O15265	3p14.1	protein level	PE1	121
SPTLC1	NX_O15269	O15269	9q22.31	protein level	PE1	403
SPTLC2	NX_O15270	O15270	14q24.3	protein level	PE1	369
TCAP	NX_O15273	O15273	17q12	protein level	PE1	28
FANCG	NX_O15287	O15287	9p13.3	protein level	PE1	84
OGT	NX_O15294	O15294	Xq13.1	protein level	PE1	404
ALOX15B	NX_O15296	O15296	17p13.1	protein level	PE1	242
PPM1D	NX_O15297	O15297	17q23.2	protein level	PE1	68
SIVA1	NX_O15304	O15304	14q32.33	protein level	PE1	115
PMM2	NX_O15305	O15305	16p13.2	protein level	PE1	429
RAD51B	NX_O15315	O15315	14q24.1	protein level	PE1	181
POLR3G	NX_O15318	O15318	5q14.3	protein level	PE1	206
TM9SF1	NX_O15321	O15321	14q12	protein level	PE1	385
INPP4B	NX_O15327	O15327	4q31.21	protein level	PE1	349
CHAD	NX_O15335	O15335	17q21.33	protein level	PE1	84
MID1	NX_O15344	O15344	Xp22.2	protein level	PE1	348
HMGB3	NX_O15347	O15347	Xq28	protein level	PE1	371
GPR37	NX_O15354	O15354	7q31.33	protein level	PE1	114
PPM1G	NX_O15355	O15355	2p23.3	protein level	PE1	497
INPPL1	NX_O15357	O15357	11q13.4	protein level	PE1	405
FANCA	NX_O15360	O15360	16q24.3	protein level	PE1	6
SOX12	NX_O15370	O15370	20p13	protein level	PE1	35
EIF3D	NX_O15371	O15371	22q12.3	protein level	PE1	468
EIF3H	NX_O15372	O15372	8q23.3	protein level	PE1	458
SLC16A4	NX_O15374	O15374	1p13.3	protein level	PE1	170
HDAC3	NX_O15379	O15379	5q31.3	protein level	PE1	114
NVL	NX_O15381	O15381	1q42.11	protein level	PE1	303
BCAT2	NX_O15382	O15382	19q13.33	protein level	PE1	428
SIGLEC5	NX_O15389	O15389	19q13.41	protein level	PE1	211
BIRC5	NX_O15392	O15392	17q25.3	protein level	PE1	135
NCAM2	NX_O15394	O15394	21q21.1	protein level	PE1	184
IPO8	NX_O15397	O15397	12p11.21	protein level	PE1	395
STX7	NX_O15400	O15400	6q23.2	protein level	PE1	507
SLC16A6	NX_O15403	O15403	17q24.2	protein level	PE1	227
FOXP2	NX_O15409	O15409	7q31.1	protein level	PE1	1
TNRC18	NX_O15417	O15417	7p22.1	protein level	PE1	149
SLC16A3	NX_O15427	O15427	17q25.3	protein level	PE1	400
SLC31A1	NX_O15431	O15431	9q32	protein level	PE1	322
SLC31A2	NX_O15432	O15432	9q32	protein level	PE1	124
ABCC3	NX_O15438	O15438	17q21.33	protein level	PE1	189
ABCC4	NX_O15439	O15439	13q32.1	protein level	PE1	320
ABCC5	NX_O15440	O15440	3q27.1	protein level	PE1	195
CD3EAP	NX_O15446	O15446	19q13.32	protein level	PE1	74
TLR3	NX_O15455	O15455	4q35.1	protein level	PE1	315
P4HA2	NX_O15460	O15460	5q31.1	protein level	PE1	234
CCL16	NX_O15467	O15467	17q12	protein level	PE1	30
MAGEB2	NX_O15479	O15479	Xp21.2	protein level	PE1	258
MAGEB4	NX_O15481	O15481	Xp21.2	protein level	PE1	2
CAPN5	NX_O15484	O15484	11q13.5	protein level	PE1	367
GYG2	NX_O15488	O15488	Xp22.33	protein level	PE1	367
YKT6	NX_O15498	O15498	7p13	protein level	PE1	432
NUP42	NX_O15504	O15504	7p15.3	protein level	PE1	286
ARPC5	NX_O15511	O15511	1q25.3	protein level	PE1	117
POLR2D	NX_O15514	O15514	2q14.3	protein level	PE1	329
CLOCK	NX_O15516	O15516	4q12	protein level	PE1	130
CFLAR	NX_O15519	O15519	2q33.1	protein level	PE1	132
DDX3Y	NX_O15523	O15523	Yq11.221	protein level	PE1	444
MAFG	NX_O15525	O15525	17q25.3	protein level	PE1	244
OGG1	NX_O15527	O15527	3p25.3	protein level	PE1	124
PDPK1	NX_O15530	O15530	16p13.3	protein level	PE1	328
TAPBP	NX_O15533	O15533	6p21.32	protein level	PE1	213
PER1	NX_O15534	O15534	17p13.1	protein level	PE1	171
FABP7	NX_O15540	O15540	6q22.31	protein level	PE1	383
RNF113A	NX_O15541	O15541	Xq24	protein level	PE1	330
KDM6A	NX_O15550	O15550	Xp11.3	protein level	PE1	190
CLDN3	NX_O15551	O15551	7q11.23	protein level	PE1	10
FFAR2	NX_O15552	O15552	19q13.12	protein level	PE1	1
MEFV	NX_O15553	O15553	16p13.3	protein level	PE1	86
KCNN4	NX_O15554	O15554	19q13.31	protein level	PE1	268
DHX15	NX_O43143	O43143	4p15.2	protein level	PE1	503
RNMT	NX_O43148	O43148	18p11.21	protein level	PE1	392
ZZEF1	NX_O43149	O43149	17p13.2	protein level	PE1	396
ASAP2	NX_O43150	O43150	2p25.1	protein level	PE1	280
FLRT2	NX_O43155	O43155	14q31.3	protein level	PE1	143
TTI1	NX_O43156	O43156	20q11.23	protein level	PE1	354
PLXNB1	NX_O43157	O43157	3p21.31	protein level	PE1	208
RRP8	NX_O43159	O43159	11p15.4	protein level	PE1	382
PJA2	NX_O43164	O43164	5q21.3	protein level	PE1	257
SIPA1L1	NX_O43166	O43166	14q24.2	protein level	PE1	184
ZBTB24	NX_O43167	O43167	6q21	protein level	PE1	135
CYB5B	NX_O43169	O43169	16q22.1	protein level	PE1	426
PRPF4	NX_O43172	O43172	9q32	protein level	PE1	332
PHGDH	NX_O43175	O43175	1p12	protein level	PE1	496
NDUFS4	NX_O43181	O43181	5q11.2	protein level	PE1	376
ARHGAP6	NX_O43182	O43182	Xp22.2	protein level	PE1	139
ADAM12	NX_O43184	O43184	10q26.2	protein level	PE1	114
IRAK2	NX_O43187	O43187	3p25.3	protein level	PE1	30
PHF1	NX_O43189	O43189	6p21.32	protein level	PE1	203
MSH5	NX_O43196	O43196	6p21.33	protein level	PE1	3
SEPTIN4	NX_O43236	O43236	17q22	protein level	PE1	163
DYNC1LI2	NX_O43237	O43237	16q22.1	protein level	PE1	465
KLK10	NX_O43240	O43240	19q13.41	protein level	PE1	114
PSMD3	NX_O43242	O43242	17q21.1	protein level	PE1	508
SLC7A4	NX_O43246	O43246	22q11.21	protein level	PE1	76
RBFOX2	NX_O43251	O43251	22q12.3	protein level	PE1	19
PAPSS1	NX_O43252	O43252	4q25	protein level	PE1	437
SIAH2	NX_O43255	O43255	3q25.1	protein level	PE1	38
ZNHIT1	NX_O43257	O43257	7q22.1	protein level	PE1	159
ZW10	NX_O43264	O43264	11q23.2	protein level	PE1	403
PRODH	NX_O43272	O43272	22q11.21	protein level	PE1	167
SPINT1	NX_O43278	O43278	15q15.1	protein level	PE1	216
EFS	NX_O43281	O43281	14q11.2	protein level	PE1	183
B4GALT5	NX_O43286	O43286	20q13.13	protein level	PE1	150
SART1	NX_O43290	O43290	11q13.1	protein level	PE1	450
GPAA1	NX_O43292	O43292	8q24.3	protein level	PE1	395
DAPK3	NX_O43293	O43293	19p13.3	protein level	PE1	360
TGFB1I1	NX_O43294	O43294	16p11.2	protein level	PE1	453
SRGAP3	NX_O43295	O43295	3p25.3	protein level	PE1	143
ZNF264	NX_O43296	O43296	19q13.43	protein level	PE1	164
ZBTB43	NX_O43298	O43298	9q33.3	protein level	PE1	105
AP5Z1	NX_O43299	O43299	7p22.1	protein level	PE1	358
HSPA12A	NX_O43301	O43301	10q25.3	protein level	PE1	419
CCP110	NX_O43303	O43303	16p12.3	protein level	PE1	147
ADCY6	NX_O43306	O43306	12q13.12	protein level	PE1	162
ARHGEF9	NX_O43307	O43307	Xq11.1	protein level	PE1	9
ZSCAN12	NX_O43309	O43309	6p22.1	protein level	PE1	9
CTIF	NX_O43310	O43310	18q21.1	protein level	PE1	160
MTSS1	NX_O43312	O43312	8q24.13	protein level	PE1	315
PPIP5K2	NX_O43314	O43314	5q21.1	protein level	PE1	399
AQP9	NX_O43315	O43315	15q21.3	protein level	PE1	3
MAP3K7	NX_O43318	O43318	6q15	protein level	PE1	215
EEF1E1	NX_O43324	O43324	6p24.3	protein level	PE1	432
LYRM1	NX_O43325	O43325	16p12.3	protein level	PE1	136
MSI1	NX_O43347	O43347	12q24.31	protein level	PE1	225
RIPK2	NX_O43353	O43353	8q21.3	protein level	PE1	308
ZNF749	NX_O43361	O43361	19q13.43	protein level	PE1	19
HOXA3	NX_O43365	O43365	7p15.2	protein level	PE1	1
RASA4	NX_O43374	O43374	7q22.1	protein level	PE1	140
WDR62	NX_O43379	O43379	19q13.12	protein level	PE1	53
HNRNPR	NX_O43390	O43390	1p36.12	protein level	PE1	516
PRPF3	NX_O43395	O43395	1q21.2	protein level	PE1	404
TXNL1	NX_O43396	O43396	18q21.31	protein level	PE1	515
TPD52L2	NX_O43399	O43399	20q13.33	protein level	PE1	340
EMC8	NX_O43402	O43402	16q24.1	protein level	PE1	397
COCH	NX_O43405	O43405	14q12	protein level	PE1	119
ERI3	NX_O43414	O43414	1p34.1	protein level	PE1	315
THAP12	NX_O43422	O43422	11q13.5	protein level	PE1	220
SYNJ1	NX_O43426	O43426	21q22.11	protein level	PE1	299
FIBP	NX_O43427	O43427	11q13.1	protein level	PE1	388
EIF4G3	NX_O43432	O43432	1p36.12	protein level	PE1	405
CBFA2T2	NX_O43439	O43439	20q11.21	protein level	PE1	1
PPIH	NX_O43447	O43447	1p34.2	protein level	PE1	410
MGAM	NX_O43451	O43451	7q34	protein level	PE1	189
MBTPS2	NX_O43462	O43462	Xp22.12	protein level	PE1	170
SUV39H1	NX_O43463	O43463	Xp11.23	protein level	PE1	86
HTRA2	NX_O43464	O43464	2p13.1	protein level	PE1	446
KLF4	NX_O43474	O43474	9q31.2	protein level	PE1	30
OIP5	NX_O43482	O43482	15q15.1	protein level	PE1	88
AKR7A2	NX_O43488	O43488	1p36.13	protein level	PE1	504
PROM1	NX_O43490	O43490	4p15.32	protein level	PE1	33
EPB41L2	NX_O43491	O43491	6q23.1	protein level	PE1	506
TGOLN2	NX_O43493	O43493	2p11.2	protein level	PE1	459
RAD51C	NX_O43502	O43502	17q22	protein level	PE1	128
LAMTOR5	NX_O43504	O43504	1p13.3	protein level	PE1	408
B4GAT1	NX_O43505	O43505	11q13.2	protein level	PE1	359
TNFSF12	NX_O43508	O43508	17p13.1	protein level	PE1	229
MED7	NX_O43513	O43513	5q33.3	protein level	PE1	217
WIPF1	NX_O43516	O43516	2q31.1	protein level	PE1	399
ATP8B1	NX_O43520	O43520	18q21.31	protein level	PE1	57
BCL2L11	NX_O43521	O43521	2q13	protein level	PE1	121
FOXO3	NX_O43524	O43524	6q21	protein level	PE1	161
CHST10	NX_O43529	O43529	2q11.2	protein level	PE1	71
XRCC3	NX_O43542	O43542	14q32.33	protein level	PE1	9
TGM5	NX_O43548	O43548	15q15.2	protein level	PE1	25
SGCE	NX_O43556	O43556	7q21.3	protein level	PE1	148
LAT	NX_O43561	O43561	16p11.2	protein level	PE1	57
RGS14	NX_O43566	O43566	5q35.3	protein level	PE1	203
RNF13	NX_O43567	O43567	3q25.1	protein level	PE1	309
CA12	NX_O43570	O43570	15q22.2	protein level	PE1	180
AKAP10	NX_O43572	O43572	17p11.2	protein level	PE1	297
DENR	NX_O43583	O43583	12q24.31	protein level	PE1	487
PSTPIP1	NX_O43586	O43586	15q24.3	protein level	PE1	287
XPOT	NX_O43592	O43592	12q14.2	protein level	PE1	432
SPRY2	NX_O43597	O43597	13q31.1	protein level	PE1	172
DNPH1	NX_O43598	O43598	6p21.1	protein level	PE1	505
DCX	NX_O43602	O43602	Xq23	protein level	PE1	89
SPRY1	NX_O43609	O43609	4q28.1	protein level	PE1	233
SPRY3	NX_O43610	O43610	Xq28	protein level	PE1	1
TIMM44	NX_O43615	O43615	19p13.2	protein level	PE1	441
TRAPPC3	NX_O43617	O43617	1p34.3	protein level	PE1	459
SNAI2	NX_O43623	O43623	8q11.21	protein level	PE1	33
CHMP2A	NX_O43633	O43633	19q13.43	protein level	PE1	421
NCK2	NX_O43639	O43639	2q12.2	protein level	PE1	438
PSCA	NX_O43653	O43653	8q24.3	protein level	PE1	60
TSPAN6	NX_O43657	O43657	Xq22.1	protein level	PE1	252
PLRG1	NX_O43660	O43660	4q31.3	protein level	PE1	408
PRC1	NX_O43663	O43663	15q26.1	protein level	PE1	246
RGS10	NX_O43665	O43665	10q26.11	protein level	PE1	190
ZNF207	NX_O43670	O43670	17q11.2	protein level	PE1	259
NDUFB5	NX_O43674	O43674	3q26.33	protein level	PE1	405
NDUFB3	NX_O43676	O43676	2q33.1	protein level	PE1	359
NDUFC1	NX_O43677	O43677	4q31.1	protein level	PE1	217
NDUFA2	NX_O43678	O43678	5q31.3	protein level	PE1	438
ASNA1	NX_O43681	O43681	19p13.13	protein level	PE1	507
BUB1	NX_O43683	O43683	2q13	protein level	PE1	165
BUB3	NX_O43684	O43684	10q26.13	protein level	PE1	419
PLPP2	NX_O43688	O43688	19p13.3	protein level	PE1	55
PI15	NX_O43692	O43692	8q21.13	protein level	PE1	147
SULT1B1	NX_O43704	O43704	4q13.3	protein level	PE1	167
ACTN4	NX_O43707	O43707	19q13.2	protein level	PE1	518
GSTZ1	NX_O43708	O43708	14q24.3	protein level	PE1	416
BUD23	NX_O43709	O43709	7q11.23	protein level	PE1	202
TLX3	NX_O43711	O43711	5q35.1	protein level	PE1	27
TRIAP1	NX_O43715	O43715	12q24.31	protein level	PE1	248
GATC	NX_O43716	O43716	12q24.31	protein level	PE1	305
HTATSF1	NX_O43719	O43719	Xq26.3	protein level	PE1	476
KDELR3	NX_O43731	O43731	22q13.1	protein level	PE1	114
TRAF3IP2	NX_O43734	O43734	6q21	protein level	PE1	193
ITM2A	NX_O43736	O43736	Xq21.1	protein level	PE1	60
CYTH3	NX_O43739	O43739	7p22.1	protein level	PE1	151
PRKAB2	NX_O43741	O43741	1q21.1	protein level	PE1	281
AP1G1	NX_O43747	O43747	16q22.2	protein level	PE1	435
STX6	NX_O43752	O43752	1q25.3	protein level	PE1	405
SYNGR1	NX_O43759	O43759	22q13.1	protein level	PE1	40
SYNGR2	NX_O43760	O43760	17q25.3	protein level	PE1	197
SYNGR3	NX_O43761	O43761	16p13.3	protein level	PE1	39
SGTA	NX_O43765	O43765	19p13.3	protein level	PE1	499
LIAS	NX_O43766	O43766	4p14	protein level	PE1	179
ENSA	NX_O43768	O43768	1q21.3	protein level	PE1	118
SLC25A20	NX_O43772	O43772	3p21.31	protein level	PE1	402
NARS	NX_O43776	O43776	18q21.31	protein level	PE1	513
KRT86	NX_O43790	O43790	12q13.13	protein level	PE1	154
SPOP	NX_O43791	O43791	17q21.33	protein level	PE1	135
MYO1B	NX_O43795	O43795	2q32.3	protein level	PE1	443
SSNA1	NX_O43805	O43805	9q34.3	protein level	PE1	291
SLC25A17	NX_O43808	O43808	22q13.2	protein level	PE1	313
NUDT21	NX_O43809	O43809	16q13	protein level	PE1	476
LANCL1	NX_O43813	O43813	2q34	protein level	PE1	487
STRN	NX_O43815	O43815	2p22.2	protein level	PE1	56
RRP9	NX_O43818	O43818	3p21.2	protein level	PE1	414
SCO2	NX_O43819	O43819	22q13.33	protein level	PE1	391
CFAP410	NX_O43822	O43822	21q22.3	protein level	PE1	133
AKAP8	NX_O43823	O43823	19p13.12	protein level	PE1	409
GTPBP6	NX_O43824	O43824	Xp22.33	protein level	PE1	345
SLC37A4	NX_O43826	O43826	11q23.3	protein level	PE1	132
ANGPTL7	NX_O43827	O43827	1p36.22	protein level	PE1	146
ZBTB14	NX_O43829	O43829	18p11.31	protein level	PE1	153
IDH3B	NX_O43837	O43837	20p13	protein level	PE1	435
NRDC	NX_O43847	O43847	1p32.3	protein level	PE1	317
CALU	NX_O43852	O43852	7q32.1	protein level	PE1	298
EDIL3	NX_O43854	O43854	5q14.3	protein level	PE1	127
ATP9B	NX_O43861	O43861	18q23	protein level	PE1	286
AHCYL1	NX_O43865	O43865	1p13.3	protein level	PE1	468
CD5L	NX_O43866	O43866	1q23.1	protein level	PE1	446
XPNPEP2	NX_O43895	O43895	Xq26.1	protein level	PE1	134
KIF1C	NX_O43896	O43896	17p13.2	protein level	PE1	285
PRICKLE3	NX_O43900	O43900	Xp11.23	protein level	PE1	97
GAS2	NX_O43903	O43903	11p14.3	protein level	PE1	242
EXTL3	NX_O43909	O43909	8p21.1	protein level	PE1	194
ORC5	NX_O43913	O43913	7q22.1	protein level	PE1	349
TYROBP	NX_O43914	O43914	19q13.12	protein level	PE1	150
NDUFS5	NX_O43920	O43920	1p34.3	protein level	PE1	412
PDE6D	NX_O43924	O43924	2q37.1	protein level	PE1	392
CXCL13	NX_O43927	O43927	4q21.1	protein level	PE1	190
ORC4	NX_O43929	O43929	2q23.1	protein level	PE1	329
PEX1	NX_O43933	O43933	7q21.2	protein level	PE1	326
MFSD11	NX_O43934	O43934	17q25.1	protein level	PE1	134
RAD21	NX_O60216	O60216	8q24.11	protein level	PE1	465
AKR1B10	NX_O60218	O60218	7q33	protein level	PE1	327
TIMM8A	NX_O60220	O60220	Xq22.1	protein level	PE1	371
KALRN	NX_O60229	O60229	3q21.1	protein level	PE1	151
DHX16	NX_O60231	O60231	6p21.33	protein level	PE1	398
ZNRD2	NX_O60232	O60232	11q13.1	protein level	PE1	310
GMFG	NX_O60234	O60234	19q13.2	protein level	PE1	495
TMPRSS11D	NX_O60235	O60235	4q13.2	protein level	PE1	35
PPP1R12B	NX_O60237	O60237	1q32.1	protein level	PE1	134
BNIP3L	NX_O60238	O60238	8p21.2	protein level	PE1	272
SH3BP5	NX_O60239	O60239	3p25.1	protein level	PE1	166
PLIN1	NX_O60240	O60240	15q26.1	protein level	PE1	338
HS6ST1	NX_O60243	O60243	2q14.3	protein level	PE1	104
MED14	NX_O60244	O60244	Xp11.4	protein level	PE1	332
PCDH7	NX_O60245	O60245	4p15.1	protein level	PE1	138
PRPSAP2	NX_O60256	O60256	17p11.2	protein level	PE1	444
KLK8	NX_O60259	O60259	19q13.41	protein level	PE1	18
PRKN	NX_O60260	O60260	6q26	protein level	PE1	47
GNG7	NX_O60262	O60262	19p13.3	protein level	PE1	236
SMARCA5	NX_O60264	O60264	4q31.21	protein level	PE1	427
ADCY3	NX_O60266	O60266	2p23.3	protein level	PE1	240
KIAA0513	NX_O60268	O60268	16q24.1	protein level	PE1	213
SPAG9	NX_O60271	O60271	17q21.33	protein level	PE1	147
SUSD5	NX_O60279	O60279	3p22.3	protein level	PE1	121
ZNF292	NX_O60281	O60281	6q14.3	protein level	PE1	221
KIF5C	NX_O60282	O60282	2q23.1	protein level	PE1	284
URB1	NX_O60287	O60287	21q22.11	protein level	PE1	340
MGRN1	NX_O60291	O60291	16p13.3	protein level	PE1	96
SIPA1L3	NX_O60292	O60292	19q13.13	protein level	PE1	203
ZFC3H1	NX_O60293	O60293	12q21.1	protein level	PE1	252
LCMT2	NX_O60294	O60294	15q15.3	protein level	PE1	190
TRAK2	NX_O60296	O60296	2q33.1	protein level	PE1	199
LZTS3	NX_O60299	O60299	20p13	protein level	PE1	39
KIAA0556	NX_O60303	O60303	16p12.1	protein level	PE1	206
AQR	NX_O60306	O60306	15q14	protein level	PE1	389
MAST3	NX_O60307	O60307	19p13.11	protein level	PE1	177
CEP104	NX_O60308	O60308	1p36.32	protein level	PE1	142
ATP10A	NX_O60312	O60312	15q12	protein level	PE1	68
OPA1	NX_O60313	O60313	3q29	protein level	PE1	439
ZEB2	NX_O60315	O60315	2q22.3	protein level	PE1	373
MCM3AP	NX_O60318	O60318	21q22.3	protein level	PE1	325
PCDHGA12	NX_O60330	O60330	5q31.3	protein level	PE1	98
PIP5K1C	NX_O60331	O60331	19p13.3	protein level	PE1	133
KIF1B	NX_O60333	O60333	1p36.22	protein level	PE1	333
MAPKBP1	NX_O60336	O60336	15q15.1	protein level	PE1	229
MARCH6	NX_O60337	O60337	5p15.2	protein level	PE1	148
KDM1A	NX_O60341	O60341	1p36.12	protein level	PE1	376
TBC1D4	NX_O60343	O60343	13q22.2	protein level	PE1	307
PHLPP1	NX_O60346	O60346	18q21.33	protein level	PE1	230
TBC1D12	NX_O60347	O60347	10q23.33	protein level	PE1	114
FZD6	NX_O60353	O60353	8q22.3	protein level	PE1	187
NUPR1	NX_O60356	O60356	16p11.2	protein level	PE1	26
HBP1	NX_O60381	O60381	7q22.3	protein level	PE1	175
ATP8B3	NX_O60423	O60423	19p13.3	protein level	PE1	145
FADS1	NX_O60427	O60427	11q12.2	protein level	PE1	189
PPL	NX_O60437	O60437	16p13.3	protein level	PE1	421
GSDME	NX_O60443	O60443	7p15.3	protein level	PE1	418
EVI5	NX_O60447	O60447	1p22.1	protein level	PE1	237
LY75	NX_O60449	O60449	2q24.2	protein level	PE1	297
NRP2	NX_O60462	O60462	2q33.3	protein level	PE1	1
MAN1A2	NX_O60476	O60476	1p12	protein level	PE1	369
GPR137B	NX_O60478	O60478	1q42.3	protein level	PE1	275
ZIC3	NX_O60481	O60481	Xq26.3	protein level	PE1	1
PLXNC1	NX_O60486	O60486	12q22	protein level	PE1	385
MPZL2	NX_O60487	O60487	11q23.3	protein level	PE1	73
ACSL4	NX_O60488	O60488	Xq23	protein level	PE1	446
SNX3	NX_O60493	O60493	6q21	protein level	PE1	514
DOK2	NX_O60496	O60496	8p21.3	protein level	PE1	384
STX10	NX_O60499	O60499	19p13.13	protein level	PE1	311
OGA	NX_O60502	O60502	10q24.32	protein level	PE1	432
ADCY9	NX_O60503	O60503	16p13.3	protein level	PE1	156
SORBS3	NX_O60504	O60504	8p21.3	protein level	PE1	1
SYNCRIP	NX_O60506	O60506	6q14.3	protein level	PE1	501
TPST1	NX_O60507	O60507	7q11.21	protein level	PE1	221
CDC40	NX_O60508	O60508	6q21	protein level	PE1	372
B4GALT3	NX_O60512	O60512	1q23.3	protein level	PE1	239
B4GALT4	NX_O60513	O60513	3q13.32	protein level	PE1	148
EIF4EBP3	NX_O60516	O60516	5q31.3	protein level	PE1	164
RANBP6	NX_O60518	O60518	9p24.1	protein level	PE1	302
NEMF	NX_O60524	O60524	14q21.3	protein level	PE1	399
GMDS	NX_O60547	O60547	6p25.3	protein level	PE1	415
FOXD2	NX_O60548	O60548	1p33	protein level	PE1	8
NMT2	NX_O60551	O60551	10p13	protein level	PE1	370
CCNT1	NX_O60563	O60563	12q13.11	protein level	PE1	348
GREM1	NX_O60565	O60565	15q13.3	protein level	PE1	179
BUB1B	NX_O60566	O60566	15q15.1	protein level	PE1	215
PLOD3	NX_O60568	O60568	7q22.1	protein level	PE1	474
EIF4E2	NX_O60573	O60573	2q37.1	protein level	PE1	390
CCNT2	NX_O60583	O60583	2q21.3	protein level	PE1	108
TLR5	NX_O60602	O60602	1q41	protein level	PE1	95
TLR2	NX_O60603	O60603	4q31.3	protein level	PE1	345
GFRA3	NX_O60609	O60609	5q31.2	protein level	PE1	40
DIAPH1	NX_O60610	O60610	5q31.3	protein level	PE1	453
SELENOF	NX_O60613	O60613	1p22.3	protein level	PE1	498
TSPAN1	NX_O60635	O60635	1p34.1	protein level	PE1	5
TSPAN3	NX_O60637	O60637	15q24.3	protein level	PE1	264
SNAP91	NX_O60641	O60641	6q14.2	protein level	PE1	53
EXOC3	NX_O60645	O60645	5p15.33	protein level	PE1	404
UGT1A9	NX_O60656	O60656	2q37.1	protein level	PE1	14
PDE8A	NX_O60658	O60658	15q25.3	protein level	PE1	238
KLHL41	NX_O60662	O60662	2q31.1	protein level	PE1	210
PLIN3	NX_O60664	O60664	19p13.3	protein level	PE1	375
FCMR	NX_O60667	O60667	1q32.1	protein level	PE1	117
SLC16A7	NX_O60669	O60669	12q14.1	protein level	PE1	236
RAD1	NX_O60671	O60671	5p13.2	protein level	PE1	298
REV3L	NX_O60673	O60673	6q21	protein level	PE1	148
JAK2	NX_O60674	O60674	9p24.1	protein level	PE1	194
MAFK	NX_O60675	O60675	7p22.3	protein level	PE1	243
PRMT3	NX_O60678	O60678	11p15.1	protein level	PE1	341
PEX10	NX_O60683	O60683	1p36.32	protein level	PE1	195
KPNA6	NX_O60684	O60684	1p35.2	protein level	PE1	444
SRPX2	NX_O60687	O60687	Xq22.1	protein level	PE1	256
UGDH	NX_O60701	O60701	4p14	protein level	PE1	476
TPST2	NX_O60704	O60704	22q12.1	protein level	PE1	219
ABCC9	NX_O60706	O60706	12p12.1	protein level	PE1	142
LPXN	NX_O60711	O60711	11q12.1	protein level	PE1	61
CTNND1	NX_O60716	O60716	11q12.1	protein level	PE1	278
ICMT	NX_O60725	O60725	1p36.31	protein level	PE1	360
MAGEC1	NX_O60732	O60732	Xq27.2	protein level	PE1	329
PLA2G6	NX_O60733	O60733	22q13.1	protein level	PE1	133
EIF1B	NX_O60739	O60739	3p22.1	protein level	PE1	123
SNX2	NX_O60749	O60749	5q23.2	protein level	PE1	513
CYTIP	NX_O60759	O60759	2q24.1	protein level	PE1	160
HPGDS	NX_O60760	O60760	4q22.3	protein level	PE1	207
DPM1	NX_O60762	O60762	20q13.13	protein level	PE1	404
USO1	NX_O60763	O60763	4q21.1	protein level	PE1	500
SLC19A2	NX_O60779	O60779	1q24.2	protein level	PE1	138
MRPS14	NX_O60783	O60783	1q25.1	protein level	PE1	366
TOM1	NX_O60784	O60784	22q12.3	protein level	PE1	490
HNRNPCL1	NX_O60812	O60812	1p36.21	protein level	PE1	99
HIST1H2BK	NX_O60814	O60814	6p22.1	protein level	PE1	209
PFKFB2	NX_O60825	O60825	1q32.1	protein level	PE1	343
CCDC22	NX_O60826	O60826	Xp11.23	protein level	PE1	422
PQBP1	NX_O60828	O60828	Xp11.23	protein level	PE1	73
PAGE4	NX_O60829	O60829	Xp11.23	protein level	PE1	1
TIMM17B	NX_O60830	O60830	Xp11.23	protein level	PE1	93
PRAF2	NX_O60831	O60831	Xp11.23	protein level	PE1	404
DKC1	NX_O60832	O60832	Xq28	protein level	PE1	473
EIF5B	NX_O60841	O60841	2q11.2	protein level	PE1	481
TRIM13	NX_O60858	O60858	13q14.2	protein level	PE1	170
GAS7	NX_O60861	O60861	17p13.1	protein level	PE1	151
EDF1	NX_O60869	O60869	9q34.3	protein level	PE1	94
KIN	NX_O60870	O60870	10p14	protein level	PE1	251
DIAPH2	NX_O60879	O60879	Xq21.33	protein level	PE1	304
SH2D1A	NX_O60880	O60880	Xq25	protein level	PE1	240
DNAJA2	NX_O60884	O60884	16q11.2	protein level	PE1	476
BRD4	NX_O60885	O60885	19p13.12	protein level	PE1	429
CUTA	NX_O60888	O60888	6p21.32	protein level	PE1	217
OPHN1	NX_O60890	O60890	Xq12	protein level	PE1	178
RAMP2	NX_O60895	O60895	17q21.2	protein level	PE1	76
SMPD2	NX_O60906	O60906	6q21	protein level	PE1	293
TBL1X	NX_O60907	O60907	Xp22.2	protein level	PE1	217
B4GALT2	NX_O60909	O60909	1p34.1	protein level	PE1	40
CTSV	NX_O60911	O60911	9q22.33	protein level	PE1	198
HUS1	NX_O60921	O60921	7p12.3	protein level	PE1	322
PFDN1	NX_O60925	O60925	5q31.3	protein level	PE1	453
PPP1R11	NX_O60927	O60927	6p22.1	protein level	PE1	339
KCNJ13	NX_O60928	O60928	2q37.1	protein level	PE1	24
RNASEH1	NX_O60930	O60930	2p25.3	protein level	PE1	148
NBN	NX_O60934	O60934	8q21.3	protein level	PE1	393
NOL3	NX_O60936	O60936	16q22.1	protein level	PE1	231
KERA	NX_O60938	O60938	12q21.33	protein level	PE1	111
DTNB	NX_O60941	O60941	2p23.3	protein level	PE1	1
RNGTT	NX_O60942	O60942	6q15	protein level	PE1	348
FCGR3B	NX_O75015	O75015	1q23.3	protein level	PE1	145
LILRB3	NX_O75022	O75022	19q13.42	protein level	PE1	194
LILRB5	NX_O75023	O75023	19q13.42	protein level	PE1	118
ABCB7	NX_O75027	O75027	Xq13.3	protein level	PE1	373
MITF	NX_O75030	O75030	3p13	protein level	PE1	192
KIF21B	NX_O75037	O75037	1q32.1	protein level	PE1	152
PLCH2	NX_O75038	O75038	1p36.32	protein level	PE1	1
SRGAP2	NX_O75044	O75044	1q32.1	protein level	PE1	423
PLXNA2	NX_O75051	O75051	1q32.2	protein level	PE1	194
NOS1AP	NX_O75052	O75052	1q23.3	protein level	PE1	142
IGSF3	NX_O75054	O75054	1p13.1	protein level	PE1	356
SDC3	NX_O75056	O75056	1p35.2	protein level	PE1	192
DNAJC6	NX_O75061	O75061	1p31.3	protein level	PE1	134
FAM20B	NX_O75063	O75063	1q25.2	protein level	PE1	345
DENND4B	NX_O75064	O75064	1q21.3	protein level	PE1	265
TMCC2	NX_O75069	O75069	1q32.1	protein level	PE1	114
EFCAB14	NX_O75071	O75071	1p33	protein level	PE1	212
FKTN	NX_O75072	O75072	9q31.2	protein level	PE1	96
LRP3	NX_O75074	O75074	19q13.11	protein level	PE1	55
ADAM23	NX_O75077	O75077	2q33.3	protein level	PE1	47
CBFA2T3	NX_O75081	O75081	16q24.3	protein level	PE1	19
WDR1	NX_O75083	O75083	4p16.1	protein level	PE1	519
FZD7	NX_O75084	O75084	2q33.1	protein level	PE1	232
SLIT1	NX_O75093	O75093	10q24.1	protein level	PE1	214
SLIT3	NX_O75094	O75094	5q34	protein level	PE1	69
MEGF6	NX_O75095	O75095	1p36.32	protein level	PE1	25
LRP4	NX_O75096	O75096	11p11.2	protein level	PE1	79
ATP9A	NX_O75110	O75110	20q13.2	protein level	PE1	341
LDB3	NX_O75112	O75112	10q23.2	protein level	PE1	97
N4BP1	NX_O75113	O75113	16q12.1	protein level	PE1	308
ROCK2	NX_O75116	O75116	2p25.1	protein level	PE1	411
MFAP3L	NX_O75121	O75121	4q33	protein level	PE1	73
CLASP2	NX_O75122	O75122	3p22.3	protein level	PE1	376
ZNF623	NX_O75123	O75123	8q24.3	protein level	PE1	59
PTCD1	NX_O75127	O75127	7q22.1	protein level	PE1	287
COBL	NX_O75128	O75128	7p12.1	protein level	PE1	1
CPNE3	NX_O75131	O75131	8q21.3	protein level	PE1	516
ZBED4	NX_O75132	O75132	22q13.33	protein level	PE1	40
DEPDC5	NX_O75140	O75140	22q12.2	protein level	PE1	240
ATG13	NX_O75143	O75143	11p11.2	protein level	PE1	116
ICOSLG	NX_O75144	O75144	21q22.3	protein level	PE1	104
PPFIA3	NX_O75145	O75145	19q13.33	protein level	PE1	202
HIP1R	NX_O75146	O75146	12q24.31	protein level	PE1	388
OBSL1	NX_O75147	O75147	2q35	protein level	PE1	327
RNF40	NX_O75150	O75150	16p11.2	protein level	PE1	397
PHF2	NX_O75151	O75151	9q22.31	protein level	PE1	225
ZC3H11A	NX_O75152	O75152	1q32.1	protein level	PE1	431
CLUH	NX_O75153	O75153	17p13.3	protein level	PE1	402
RAB11FIP3	NX_O75154	O75154	16p13.3	protein level	PE1	48
CAND2	NX_O75155	O75155	3p25.2	protein level	PE1	259
TSC22D2	NX_O75157	O75157	3q25.1	protein level	PE1	417
NPHP4	NX_O75161	O75161	1p36.31	protein level	PE1	90
KDM4A	NX_O75164	O75164	1p34.1	protein level	PE1	240
DNAJC13	NX_O75165	O75165	3q22.1	protein level	PE1	438
PHACTR2	NX_O75167	O75167	6q24.2	protein level	PE1	207
PPP6R2	NX_O75170	O75170	22q13.33	protein level	PE1	109
ADAMTS4	NX_O75173	O75173	1q23.3	protein level	PE1	254
CNOT3	NX_O75175	O75175	19q13.42	protein level	PE1	415
SS18L1	NX_O75177	O75177	20q13.33	protein level	PE1	184
ANKRD17	NX_O75179	O75179	4q13.3	protein level	PE1	395
SIN3B	NX_O75182	O75182	19p13.11	protein level	PE1	231
DNAJB6	NX_O75190	O75190	7q36.3	protein level	PE1	430
XYLB	NX_O75191	O75191	3p22.2	protein level	PE1	391
PEX11A	NX_O75192	O75192	15q26.1	protein level	PE1	53
LRP5	NX_O75197	O75197	11q13.2	protein level	PE1	69
TMEM127	NX_O75204	O75204	2q11.2	protein level	PE1	211
COQ9	NX_O75208	O75208	16q21	protein level	PE1	442
GGCT	NX_O75223	O75223	7p14.3	protein level	PE1	425
NDUFS7	NX_O75251	O75251	19p13.3	protein level	PE1	408
ZNF780A	NX_O75290	O75290	19q13.2	protein level	PE1	29
RTN2	NX_O75298	O75298	19q13.32	protein level	PE1	355
NDUFS2	NX_O75306	O75306	1q23.3	protein level	PE1	460
CDH16	NX_O75309	O75309	16q22.1	protein level	PE1	1
ZPR1	NX_O75312	O75312	11q23.3	protein level	PE1	435
USP12	NX_O75317	O75317	13q12.13	protein level	PE1	224
DUSP11	NX_O75319	O75319	2p13.1	protein level	PE1	178
NIPSNAP2	NX_O75323	O75323	7p11.2	protein level	PE1	437
SNN	NX_O75324	O75324	16p13.13	protein level	PE1	68
SEMA7A	NX_O75326	O75326	15q24.1	protein level	PE1	259
HMMR	NX_O75330	O75330	5q34	protein level	PE1	180
PPFIA2	NX_O75334	O75334	12q21.31	protein level	PE1	33
CILP	NX_O75339	O75339	15q22.31	protein level	PE1	339
PDCD6	NX_O75340	O75340	5p15.33	protein level	PE1	479
ALOX12B	NX_O75342	O75342	17p13.1	protein level	PE1	122
ZNF253	NX_O75346	O75346	19p13.11	protein level	PE1	3
TBCA	NX_O75347	O75347	5q14.1	protein level	PE1	515
ATP6V1G1	NX_O75348	O75348	9q32	protein level	PE1	501
VPS4B	NX_O75351	O75351	18q21.33	protein level	PE1	456
MPDU1	NX_O75352	O75352	17p13.1	protein level	PE1	323
ENTPD6	NX_O75354	O75354	20p11.21	protein level	PE1	187
ENTPD5	NX_O75356	O75356	14q24.3	protein level	PE1	215
ZNF217	NX_O75362	O75362	20q13.2	protein level	PE1	187
BCAS1	NX_O75363	O75363	20q13.2	protein level	PE1	10
PTP4A3	NX_O75365	O75365	8q24.3	protein level	PE1	166
AVIL	NX_O75366	O75366	12q14.1	protein level	PE1	29
H2AFY	NX_O75367	O75367	5q31.1	protein level	PE1	478
SH3BGRL	NX_O75368	O75368	Xq21.1	protein level	PE1	517
FLNB	NX_O75369	O75369	3p14.3	protein level	PE1	499
NCOR1	NX_O75376	O75376	17p11.2	protein level	PE1	324
VAMP4	NX_O75379	O75379	1q24.3	protein level	PE1	350
NDUFS6	NX_O75380	O75380	5p15.33	protein level	PE1	496
PEX14	NX_O75381	O75381	1p36.22	protein level	PE1	327
TRIM3	NX_O75382	O75382	11p15.4	protein level	PE1	367
ULK1	NX_O75385	O75385	12q24.33	protein level	PE1	118
TULP3	NX_O75386	O75386	12p13.33	protein level	PE1	185
SLC43A1	NX_O75387	O75387	11q12.1	protein level	PE1	123
CS	NX_O75390	O75390	12q13.3	protein level	PE1	517
SPAG7	NX_O75391	O75391	17p13.2	protein level	PE1	405
MRPL33	NX_O75394	O75394	2p23.2	protein level	PE1	247
SEC22B	NX_O75396	O75396	1p12	protein level	PE1	470
DEAF1	NX_O75398	O75398	11p15.5	protein level	PE1	116
PRPF40A	NX_O75400	O75400	2q23.3	protein level	PE1	479
TACC1	NX_O75410	O75410	8p11.22	protein level	PE1	438
NME6	NX_O75414	O75414	3p21.31	protein level	PE1	298
POLQ	NX_O75417	O75417	3q13.33	protein level	PE1	1
CDC45	NX_O75419	O75419	22q11.21	protein level	PE1	96
GIGYF1	NX_O75420	O75420	7q22.1	protein level	PE1	259
MOSPD3	NX_O75425	O75425	7q22.1	protein level	PE1	60
LRCH4	NX_O75427	O75427	7q22.1	protein level	PE1	393
MTX2	NX_O75431	O75431	2q31.1	protein level	PE1	411
VPS26A	NX_O75436	O75436	10q22.1	protein level	PE1	491
NDUFB1	NX_O75438	O75438	14q32.12	protein level	PE1	300
PMPCB	NX_O75439	O75439	7q22.1	protein level	PE1	452
TECTA	NX_O75443	O75443	11q23.3	protein level	PE1	56
MAF	NX_O75444	O75444	16q23.2	protein level	PE1	60
SAP30	NX_O75446	O75446	4q34.1	protein level	PE1	283
MED24	NX_O75448	O75448	17q21.1	protein level	PE1	303
KATNA1	NX_O75449	O75449	6q25.1	protein level	PE1	289
RDH16	NX_O75452	O75452	12q13.3	protein level	PE1	17
PAGE1	NX_O75459	O75459	Xp11.23	protein level	PE1	116
ERN1	NX_O75460	O75460	17q23.3	protein level	PE1	195
E2F6	NX_O75461	O75461	2p25.1	protein level	PE1	50
CRLF1	NX_O75462	O75462	19p13.11	protein level	PE1	84
ZNF324	NX_O75467	O75467	19q13.43	protein level	PE1	109
PSIP1	NX_O75475	O75475	9p22.3	protein level	PE1	472
ERLIN1	NX_O75477	O75477	10q24.31	protein level	PE1	450
TADA2A	NX_O75478	O75478	17q12	protein level	PE1	110
SUPT3H	NX_O75486	O75486	6p21.1	protein level	PE1	141
GPC4	NX_O75487	O75487	Xq26.2	protein level	PE1	218
NDUFS3	NX_O75489	O75489	11p11.2	protein level	PE1	506
SRSF10	NX_O75494	O75494	1p36.11	protein level	PE1	183
GMNN	NX_O75496	O75496	6p22.3	protein level	PE1	148
CLN5	NX_O75503	O75503	13q22.3	protein level	PE1	315
HSBP1	NX_O75506	O75506	16q23.3	protein level	PE1	317
CLDN11	NX_O75508	O75508	3q26.2	protein level	PE1	55
TNFRSF21	NX_O75509	O75509	6p12.3	protein level	PE1	65
ECI2	NX_O75521	O75521	6p25.2	protein level	PE1	419
KHDRBS3	NX_O75525	O75525	8q24.23	protein level	PE1	411
RBMXL2	NX_O75526	O75526	11p15.4	protein level	PE1	31
TADA3	NX_O75528	O75528	3p25.3	protein level	PE1	275
TAF5L	NX_O75529	O75529	1q42.13	protein level	PE1	212
EED	NX_O75530	O75530	11q14.2	protein level	PE1	337
BANF1	NX_O75531	O75531	11q13.1	protein level	PE1	508
SF3B1	NX_O75533	O75533	2q33.1	protein level	PE1	496
CSDE1	NX_O75534	O75534	1p13.2	protein level	PE1	255
DAB1	NX_O75553	O75553	1p32.1	protein level	PE1	6
WBP4	NX_O75554	O75554	13q14.11	protein level	PE1	314
STX11	NX_O75558	O75558	6q24.2	protein level	PE1	332
SKAP2	NX_O75563	O75563	7p15.2	protein level	PE1	321
JRK	NX_O75564	O75564	8q24.3	protein level	PE1	51
PRKRA	NX_O75569	O75569	2q31.2	protein level	PE1	429
MTRF1	NX_O75570	O75570	13q14.11	protein level	PE1	194
CRCP	NX_O75575	O75575	7q11.21	protein level	PE1	207
ITGA10	NX_O75578	O75578	1q21.1	protein level	PE1	159
LRP6	NX_O75581	O75581	12p13.2	protein level	PE1	170
RPS6KA5	NX_O75582	O75582	14q32.11	protein level	PE1	384
MED6	NX_O75586	O75586	14q24.2	protein level	PE1	54
MYCBP2	NX_O75592	O75592	13q22.3	protein level	PE1	103
PGLYRP1	NX_O75594	O75594	19q13.32	protein level	PE1	323
GCAT	NX_O75600	O75600	22q13.1	protein level	PE1	69
USP2	NX_O75604	O75604	11q23.3	protein level	PE1	1
NPM3	NX_O75607	O75607	10q24.32	protein level	PE1	400
LYPLA1	NX_O75608	O75608	8q11.23	protein level	PE1	498
ERAL1	NX_O75616	O75616	17q11.2	protein level	PE1	314
DEDD	NX_O75618	O75618	1q23.3	protein level	PE1	78
PRDM1	NX_O75626	O75626	6q21	protein level	PE1	1
REM1	NX_O75628	O75628	20q11.21	protein level	PE1	91
CREG1	NX_O75629	O75629	1q24.2	protein level	PE1	427
SERPINB7	NX_O75635	O75635	18q21.33	protein level	PE1	311
FCN3	NX_O75636	O75636	1p36.11	protein level	PE1	334
CTAG2	NX_O75638	O75638	Xq28	protein level	PE1	88
SNRNP200	NX_O75643	O75643	2q11.2	protein level	PE1	504
TRMU	NX_O75648	O75648	22q13.31	protein level	PE1	267
TIPRL	NX_O75663	O75663	1q24.2	protein level	PE1	490
OFD1	NX_O75665	O75665	Xp22.2	protein level	PE1	379
TOM1L1	NX_O75674	O75674	17q22	protein level	PE1	159
RPS6KA4	NX_O75676	O75676	11q13.1	protein level	PE1	339
SURF6	NX_O75683	O75683	9q34.2	protein level	PE1	395
PPM1B	NX_O75688	O75688	2p21	protein level	PE1	419
ADAP1	NX_O75689	O75689	7p22.3	protein level	PE1	224
UTP20	NX_O75691	O75691	12q23.2	protein level	PE1	393
NUP155	NX_O75694	O75694	5p13.2	protein level	PE1	452
RP2	NX_O75695	O75695	Xp11.3	protein level	PE1	408
SCRG1	NX_O75711	O75711	4q34.1	protein level	PE1	64
STK16	NX_O75716	O75716	2q35	protein level	PE1	209
WDHD1	NX_O75717	O75717	14q22.2	protein level	PE1	287
CRTAP	NX_O75718	O75718	3p22.3	protein level	PE1	443
SLC25A12	NX_O75746	O75746	2q31.1	protein level	PE1	422
SLC22A3	NX_O75751	O75751	6q25.3	protein level	PE1	102
B3GALNT1	NX_O75752	O75752	3q26.1	protein level	PE1	116
TCEA3	NX_O75764	O75764	1p36.12	protein level	PE1	168
RAD51D	NX_O75771	O75771	17q12	protein level	PE1	113
PALM	NX_O75781	O75781	19p13.3	protein level	PE1	364
ATP6AP2	NX_O75787	O75787	Xp11.4	protein level	PE1	390
GRAP2	NX_O75791	O75791	22q13.1	protein level	PE1	280
RNASEH2A	NX_O75792	O75792	19p13.13	protein level	PE1	390
CDC123	NX_O75794	O75794	10p13	protein level	PE1	240
UGT2B17	NX_O75795	O75795	4q13.2	protein level	PE1	8
PPP1R15A	NX_O75807	O75807	19q13.33	protein level	PE1	70
CAPN15	NX_O75808	O75808	16p13.3	protein level	PE1	225
BCAR3	NX_O75815	O75815	1p22.1	protein level	PE1	234
POP7	NX_O75817	O75817	7q22.1	protein level	PE1	358
RPP40	NX_O75818	O75818	6p25.1	protein level	PE1	292
ZNF189	NX_O75820	O75820	9q31.1	protein level	PE1	105
EIF3G	NX_O75821	O75821	19p13.2	protein level	PE1	509
EIF3J	NX_O75822	O75822	15q21.1	protein level	PE1	504
CBR3	NX_O75828	O75828	21q22.12	protein level	PE1	513
SERPINI2	NX_O75830	O75830	3q26.1	protein level	PE1	1
PSMD10	NX_O75832	O75832	Xq22.3	protein level	PE1	442
AP1G2	NX_O75843	O75843	14q11.2	protein level	PE1	405
ZMPSTE24	NX_O75844	O75844	1p34.2	protein level	PE1	404
SC5D	NX_O75845	O75845	11q23.3	protein level	PE1	123
PPP1R37	NX_O75864	O75864	19q13.32	protein level	PE1	296
TRAPPC6A	NX_O75865	O75865	19q13.32	protein level	PE1	192
IDH1	NX_O75874	O75874	2q34	protein level	PE1	518
GATB	NX_O75879	O75879	4q31.3	protein level	PE1	347
SCO1	NX_O75880	O75880	17p13.1	protein level	PE1	392
CYP7B1	NX_O75881	O75881	8q12.3	protein level	PE1	354
ATRN	NX_O75882	O75882	20p13	protein level	PE1	416
RBBP9	NX_O75884	O75884	20p11.23	protein level	PE1	346
STAM2	NX_O75886	O75886	2q23.3	protein level	PE1	387
ALDH1L1	NX_O75891	O75891	3q21.3	protein level	PE1	167
TUSC2	NX_O75896	O75896	3p21.31	protein level	PE1	216
GABBR2	NX_O75899	O75899	9q22.33	protein level	PE1	8
MMP23B	NX_O75900	O75900	1p36.33	protein level	PE1	36
DGAT1	NX_O75907	O75907	8q24.3	protein level	PE1	376
CCNK	NX_O75909	O75909	14q32.2	protein level	PE1	92
DHRS3	NX_O75911	O75911	1p36.21	protein level	PE1	271
DGKI	NX_O75912	O75912	7q33	protein level	PE1	88
ARL6IP5	NX_O75915	O75915	3p14.1	protein level	PE1	466
RGS9	NX_O75916	O75916	17q24.1	protein level	PE1	34
SERF1B	NX_O75920	O75920	5q13.2	protein level	PE1	5
DYSF	NX_O75923	O75923	2p13.2	protein level	PE1	77
PIAS1	NX_O75925	O75925	15q23	protein level	PE1	158
PIAS2	NX_O75928	O75928	18q21.1	protein level	PE1	255
BCAS2	NX_O75934	O75934	1p13.2	protein level	PE1	445
DCTN3	NX_O75935	O75935	9p13.3	protein level	PE1	401
BBOX1	NX_O75936	O75936	11p14.2	protein level	PE1	140
DNAJC8	NX_O75937	O75937	1p35.3	protein level	PE1	502
SMNDC1	NX_O75940	O75940	10q25.2	protein level	PE1	389
RAD17	NX_O75943	O75943	5q13.2	protein level	PE1	221
ATP5PD	NX_O75947	O75947	17q25.1	protein level	PE1	424
DNAJB5	NX_O75953	O75953	9p13.3	protein level	PE1	134
TSPAN9	NX_O75954	O75954	12p13.32	protein level	PE1	230
FLOT1	NX_O75955	O75955	6p21.33	protein level	PE1	461
TRIO	NX_O75962	O75962	5p15.2	protein level	PE1	345
ATP5MG	NX_O75964	O75964	11q23.3	protein level	PE1	399
MPDZ	NX_O75970	O75970	9p23	protein level	PE1	263
SNAPC5	NX_O75971	O75971	15q22.31	protein level	PE1	129
CPD	NX_O75976	O75976	17q11.2	protein level	PE1	397
SASH3	NX_O75995	O75995	Xq26.1	protein level	PE1	354
GLRX3	NX_O76003	O76003	10q26.3	protein level	PE1	502
KRT33A	NX_O76009	O76009	17q21.2	protein level	PE1	86
KRT34	NX_O76011	O76011	17q21.2	protein level	PE1	256
KRT36	NX_O76013	O76013	17q21.2	protein level	PE1	219
KRT37	NX_O76014	O76014	17q21.2	protein level	PE1	61
KRT38	NX_O76015	O76015	17q21.2	protein level	PE1	53
RSL1D1	NX_O76021	O76021	16p13.13	protein level	PE1	443
WFS1	NX_O76024	O76024	4p16.1	protein level	PE1	412
ANXA9	NX_O76027	O76027	1q21.3	protein level	PE1	61
CLPX	NX_O76031	O76031	15q22.31	protein level	PE1	399
SCGN	NX_O76038	O76038	6p22.2	protein level	PE1	16
CDKL5	NX_O76039	O76039	Xp22.13	protein level	PE1	21
NEBL	NX_O76041	O76041	10p12.31	protein level	PE1	71
SEC14L2	NX_O76054	O76054	22q12.2	protein level	PE1	376
STC2	NX_O76061	O76061	5q35.2	protein level	PE1	113
TM7SF2	NX_O76062	O76062	11q13.1	protein level	PE1	310
RNF8	NX_O76064	O76064	6p21.2	protein level	PE1	1
SNCG	NX_O76070	O76070	10q23.2	protein level	PE1	325
CIAO1	NX_O76071	O76071	2q11.2	protein level	PE1	446
PDE5A	NX_O76074	O76074	4q26	protein level	PE1	178
DFFB	NX_O76075	O76075	1p36.32	protein level	PE1	252
WISP2	NX_O76076	O76076	20q13.12	protein level	PE1	296
ZFAND5	NX_O76080	O76080	9q21.13	protein level	PE1	238
RGS20	NX_O76081	O76081	8q11.23	protein level	PE1	212
SRP72	NX_O76094	O76094	4q12	protein level	PE1	484
JTB	NX_O76095	O76095	1q21.3	protein level	PE1	337
CST7	NX_O76096	O76096	20p11.21	protein level	PE1	167
DXO	NX_O77932	O77932	6p21.33	protein level	PE1	210
TRPM2	NX_O94759	O94759	21q22.3	protein level	PE1	143
DDAH1	NX_O94760	O94760	1p22.3	protein level	PE1	471
RECQL4	NX_O94761	O94761	8q24.3	protein level	PE1	89
RECQL5	NX_O94762	O94762	17q25.1	protein level	PE1	285
URI1	NX_O94763	O94763	19q12	protein level	PE1	342
B3GAT3	NX_O94766	O94766	11q12.3	protein level	PE1	393
STK17B	NX_O94768	O94768	2q32.3	protein level	PE1	196
ECM2	NX_O94769	O94769	9q22.31	protein level	PE1	274
LY6H	NX_O94772	O94772	8q24.3	protein level	PE1	3
MTA2	NX_O94776	O94776	11q12.3	protein level	PE1	416
DPM2	NX_O94777	O94777	9q34.11	protein level	PE1	19
AQP8	NX_O94778	O94778	16p12.1	protein level	PE1	1
USP1	NX_O94782	O94782	1p31.3	protein level	PE1	112
ALDH1A2	NX_O94788	O94788	15q21.3	protein level	PE1	340
STK10	NX_O94804	O94804	5q35.1	protein level	PE1	466
PRKD3	NX_O94806	O94806	2p22.2	protein level	PE1	370
GFPT2	NX_O94808	O94808	5q35.3	protein level	PE1	298
TPPP	NX_O94811	O94811	5p15.33	protein level	PE1	292
SLIT2	NX_O94813	O94813	4p15.31	protein level	PE1	195
ATG12	NX_O94817	O94817	5q22.3	protein level	PE1	177
NOL4	NX_O94818	O94818	18q12.1	protein level	PE1	17
KBTBD11	NX_O94819	O94819	8p23.3	protein level	PE1	285
LTN1	NX_O94822	O94822	21q21.3	protein level	PE1	363
ATP10B	NX_O94823	O94823	5q34	protein level	PE1	182
TOMM70	NX_O94826	O94826	3q12.2	protein level	PE1	461
PLEKHG5	NX_O94827	O94827	1p36.31	protein level	PE1	30
IPO13	NX_O94829	O94829	1p34.1	protein level	PE1	342
DDHD2	NX_O94830	O94830	8p11.23	protein level	PE1	325
MYO1D	NX_O94832	O94832	17q11.2	protein level	PE1	428
TOX4	NX_O94842	O94842	14q11.2	protein level	PE1	347
MICAL2	NX_O94851	O94851	11p15.3	protein level	PE1	116
KIAA0754	NX_O94854	O94854	1p34.3	protein level	PE1	232
SEC24D	NX_O94855	O94855	4q26	protein level	PE1	382
NFASC	NX_O94856	O94856	1q32.1	protein level	PE1	15
SUPT7L	NX_O94864	O94864	2p23.3	protein level	PE1	259
FCHSD2	NX_O94868	O94868	11q13.4	protein level	PE1	181
UFL1	NX_O94874	O94874	6q16.1	protein level	PE1	444
SORBS2	NX_O94875	O94875	4q35.1	protein level	PE1	1
TMCC1	NX_O94876	O94876	3q22.1	protein level	PE1	146
PHF14	NX_O94880	O94880	7p21.3	protein level	PE1	323
SASH1	NX_O94885	O94885	6q24.3	protein level	PE1	391
TMEM63A	NX_O94886	O94886	1q42.12	protein level	PE1	397
FARP2	NX_O94887	O94887	2q37.3	protein level	PE1	392
UBXN7	NX_O94888	O94888	3q29	protein level	PE1	430
KLHL18	NX_O94889	O94889	3p21.31	protein level	PE1	96
LRIG2	NX_O94898	O94898	1p13.2	protein level	PE1	107
TOX	NX_O94900	O94900	8q12.1	protein level	PE1	50
SUN1	NX_O94901	O94901	7p22.3	protein level	PE1	390
PLPBP	NX_O94903	O94903	8p11.23	protein level	PE1	428
ERLIN2	NX_O94905	O94905	8p11.23	protein level	PE1	483
PRPF6	NX_O94906	O94906	20q13.33	protein level	PE1	420
DKK1	NX_O94907	O94907	10q21.1	protein level	PE1	121
ADGRL1	NX_O94910	O94910	19p13.12	protein level	PE1	69
ABCA8	NX_O94911	O94911	17q24.2	protein level	PE1	264
PCF11	NX_O94913	O94913	11q14.1	protein level	PE1	283
FRYL	NX_O94915	O94915	4p11	protein level	PE1	398
NFAT5	NX_O94916	O94916	16q22.1	protein level	PE1	61
ENDOD1	NX_O94919	O94919	11q21	protein level	PE1	410
CDK14	NX_O94921	O94921	7q21.13	protein level	PE1	148
GLCE	NX_O94923	O94923	15q23	protein level	PE1	289
GLS	NX_O94925	O94925	2q32.2	protein level	PE1	458
HAUS5	NX_O94927	O94927	19q13.12	protein level	PE1	269
ABLIM3	NX_O94929	O94929	5q32	protein level	PE1	15
UBOX5	NX_O94941	O94941	20p13	protein level	PE1	135
FBXO21	NX_O94952	O94952	12q24.22	protein level	PE1	206
KDM4B	NX_O94953	O94953	19p13.3	protein level	PE1	240
RHOBTB3	NX_O94955	O94955	5q15	protein level	PE1	184
SLCO2B1	NX_O94956	O94956	11q13.4	protein level	PE1	272
SOGA1	NX_O94964	O94964	20q11.23	protein level	PE1	291
USP19	NX_O94966	O94966	3p21.31	protein level	PE1	181
WDR47	NX_O94967	O94967	1p13.3	protein level	PE1	221
TRIM37	NX_O94972	O94972	17q22	protein level	PE1	109
AP2A2	NX_O94973	O94973	11p15.5	protein level	PE1	499
SEC31A	NX_O94979	O94979	4q21.22	protein level	PE1	466
CLSTN1	NX_O94985	O94985	1p36.22	protein level	PE1	267
CEP152	NX_O94986	O94986	15q21.1	protein level	PE1	156
FAM13A	NX_O94988	O94988	4q22.1	protein level	PE1	1
ARHGEF15	NX_O94989	O94989	17p13.1	protein level	PE1	126
HEXIM1	NX_O94992	O94992	17q21.31	protein level	PE1	406
SEMA3D	NX_O95025	O95025	7q21.11	protein level	PE1	49
TJP3	NX_O95049	O95049	19p13.3	protein level	PE1	11
INMT	NX_O95050	O95050	7p14.3	protein level	PE1	84
DIRAS1	NX_O95057	O95057	19p13.3	protein level	PE1	179
RPP14	NX_O95059	O95059	3p14.3	protein level	PE1	239
CCNB2	NX_O95067	O95067	15q22.2	protein level	PE1	144
YIF1A	NX_O95070	O95070	11q13.2	protein level	PE1	368
UBR5	NX_O95071	O95071	8q22.3	protein level	PE1	381
FSBP	NX_O95073	O95073	8q22.1	protein level	PE1	20
AGFG2	NX_O95081	O95081	7q22.1	protein level	PE1	327
PRSS23	NX_O95084	O95084	11q14.2	protein level	PE1	203
SCAF4	NX_O95104	O95104	21q22.11	protein level	PE1	396
S1PR2	NX_O95136	O95136	19p13.2	protein level	PE1	222
NDUFB6	NX_O95139	O95139	9p21.1	protein level	PE1	387
MFN2	NX_O95140	O95140	1p36.22	protein level	PE1	397
DUSP14	NX_O95147	O95147	17q12	protein level	PE1	210
SNUPN	NX_O95149	O95149	15q24.2	protein level	PE1	348
AKR7A3	NX_O95154	O95154	1p36.13	protein level	PE1	211
UBE4B	NX_O95155	O95155	1p36.22	protein level	PE1	365
NXPH4	NX_O95158	O95158	12q13.3	protein level	PE1	1
ZFPL1	NX_O95159	O95159	11q13.1	protein level	PE1	395
ELP1	NX_O95163	O95163	9q31.3	protein level	PE1	404
UBL3	NX_O95164	O95164	13q12.3	protein level	PE1	295
GABARAP	NX_O95166	O95166	17p13.1	protein level	PE1	368
NDUFA3	NX_O95167	O95167	19q13.42	protein level	PE1	286
NDUFB4	NX_O95168	O95168	3q13.33	protein level	PE1	412
NDUFB8	NX_O95169	O95169	10q24.31	protein level	PE1	382
SCEL	NX_O95171	O95171	13q22.3	protein level	PE1	137
NDUFB2	NX_O95178	O95178	7q34	protein level	PE1	255
CACNA1H	NX_O95180	O95180	16p13.3	protein level	PE1	1
NDUFA7	NX_O95182	O95182	19p13.2	protein level	PE1	416
VAMP5	NX_O95183	O95183	2p11.2	protein level	PE1	327
UNC5C	NX_O95185	O95185	4q22.3	protein level	PE1	78
CSPG5	NX_O95196	O95196	3p21.31	protein level	PE1	12
RTN3	NX_O95197	O95197	11q13.1	protein level	PE1	157
RCBTB2	NX_O95199	O95199	13q14.2	protein level	PE1	290
LETM1	NX_O95202	O95202	4p16.3	protein level	PE1	442
EPN2	NX_O95208	O95208	17p11.2	protein level	PE1	149
STBD1	NX_O95210	O95210	4q21.1	protein level	PE1	248
LEPROTL1	NX_O95214	O95214	8p12	protein level	PE1	90
ZRANB2	NX_O95218	O95218	1p31.1	protein level	PE1	388
SNX4	NX_O95219	O95219	3q21.2	protein level	PE1	416
ZWINT	NX_O95229	O95229	10q21.1	protein level	PE1	139
LUC7L3	NX_O95232	O95232	17q21.33	protein level	PE1	479
KIF20A	NX_O95235	O95235	5q31.2	protein level	PE1	256
APOL3	NX_O95236	O95236	22q12.3	protein level	PE1	109
KIF4A	NX_O95239	O95239	Xq13.1	protein level	PE1	345
MBD4	NX_O95243	O95243	3q21.3	protein level	PE1	26
SBF1	NX_O95248	O95248	22q13.33	protein level	PE1	289
GOSR1	NX_O95249	O95249	17q11.2	protein level	PE1	394
KAT7	NX_O95251	O95251	17q21.33	protein level	PE1	392
ABCC6	NX_O95255	O95255	16p13.11	protein level	PE1	21
SLC25A14	NX_O95258	O95258	Xq26.1	protein level	PE1	21
ATE1	NX_O95260	O95260	10q26.13	protein level	PE1	293
PDE8B	NX_O95263	O95263	5q13.3	protein level	PE1	8
RASGRP1	NX_O95267	O95267	15q14	protein level	PE1	55
TNKS	NX_O95271	O95271	8p23.1	protein level	PE1	119
CCNDBP1	NX_O95273	O95273	15q15.2	protein level	PE1	284
LYPD3	NX_O95274	O95274	19q13.31	protein level	PE1	152
EPM2A	NX_O95278	O95278	6q24.3	protein level	PE1	230
KCNK5	NX_O95279	O95279	6p21.2	protein level	PE1	2
VAPB	NX_O95292	O95292	20q13.32	protein level	PE1	462
RASAL1	NX_O95294	O95294	12q24.13	protein level	PE1	43
SNAPIN	NX_O95295	O95295	1q21.3	protein level	PE1	401
MPZL1	NX_O95297	O95297	1q24.2	protein level	PE1	304
NDUFC2	NX_O95298	O95298	11q14.1	protein level	PE1	398
NDUFA10	NX_O95299	O95299	2q37.3	protein level	PE1	437
FKBP9	NX_O95302	O95302	7p14.3	protein level	PE1	464
CELF2	NX_O95319	O95319	10p14	protein level	PE1	279
PGLS	NX_O95336	O95336	19p13.11	protein level	PE1	513
PAPSS2	NX_O95340	O95340	10q23.2	protein level	PE1	299
ABCB11	NX_O95342	O95342	2q31.1	protein level	PE1	81
SMC2	NX_O95347	O95347	9q31.1	protein level	PE1	374
ATG7	NX_O95352	O95352	3p25.3	protein level	PE1	429
TACC2	NX_O95359	O95359	10q26.13	protein level	PE1	134
TRIM16	NX_O95361	O95361	17p12	protein level	PE1	278
FARS2	NX_O95363	O95363	6p25.1	protein level	PE1	329
ZBTB7A	NX_O95365	O95365	19p13.3	protein level	PE1	195
LYPLA2	NX_O95372	O95372	1p36.11	protein level	PE1	462
IPO7	NX_O95373	O95373	11p15.4	protein level	PE1	500
ARIH2	NX_O95376	O95376	3p21.31	protein level	PE1	393
TNFAIP8	NX_O95379	O95379	5q23.1	protein level	PE1	99
MAP3K6	NX_O95382	O95382	1p36.11	protein level	PE1	284
WISP1	NX_O95388	O95388	8q24.22	protein level	PE1	77
CCN6	NX_O95389	O95389	6q21	protein level	PE1	20
GDF11	NX_O95390	O95390	12q13.2	protein level	PE1	143
SLU7	NX_O95391	O95391	5q33.3	protein level	PE1	327
PGM3	NX_O95394	O95394	6q14.1	protein level	PE1	431
MOCS3	NX_O95396	O95396	20q13.13	protein level	PE1	380
RAPGEF3	NX_O95398	O95398	12q13.11	protein level	PE1	24
CD2BP2	NX_O95400	O95400	16p11.2	protein level	PE1	468
MED26	NX_O95402	O95402	19p13.11	protein level	PE1	138
ZFYVE9	NX_O95405	O95405	1p32.3	protein level	PE1	203
CNIH1	NX_O95406	O95406	14q22.2	protein level	PE1	168
TNFRSF6B	NX_O95407	O95407	20q13.33	protein level	PE1	147
ZIC2	NX_O95409	O95409	13q32.3	protein level	PE1	1
BRI3	NX_O95415	O95415	7q21.3	protein level	PE1	291
SVIL	NX_O95425	O95425	10p11.23	protein level	PE1	1
PIGN	NX_O95427	O95427	18q21.33	protein level	PE1	213
PAPLN	NX_O95428	O95428	14q24.2	protein level	PE1	274
BAG4	NX_O95429	O95429	8p11.23	protein level	PE1	267
AHSA1	NX_O95433	O95433	14q24.3	protein level	PE1	499
SLC34A2	NX_O95436	O95436	4p15.2	protein level	PE1	22
APOM	NX_O95445	O95445	6p21.33	protein level	PE1	381
ADAMTS2	NX_O95450	O95450	5q35.3	protein level	PE1	142
GJB6	NX_O95452	O95452	13q12.11	protein level	PE1	80
PARN	NX_O95453	O95453	16p13.12	protein level	PE1	398
TGDS	NX_O95455	O95455	13q32.1	protein level	PE1	159
PSMG1	NX_O95456	O95456	21q22.2	protein level	PE1	413
MATN4	NX_O95460	O95460	20q13.12	protein level	PE1	59
LARGE1	NX_O95461	O95461	22q12.3	protein level	PE1	97
FMNL1	NX_O95466	O95466	17q21.31	protein level	PE1	389
GNAS	NX_O95467	O95467	20q13.32	protein level	PE1	51
SGPL1	NX_O95470	O95470	10q22.1	protein level	PE1	402
CTDNEP1	NX_O95476	O95476	17p13.1	protein level	PE1	286
ABCA1	NX_O95477	O95477	9q31.1	protein level	PE1	235
NSA2	NX_O95478	O95478	5q13.3	protein level	PE1	373
H6PD	NX_O95479	O95479	1p36.22	protein level	PE1	415
SEC24A	NX_O95486	O95486	5q31.1	protein level	PE1	416
SEC24B	NX_O95487	O95487	4q25	protein level	PE1	388
ADGRL2	NX_O95490	O95490	1p31.1	protein level	PE1	67
VNN1	NX_O95497	O95497	6q23.2	protein level	PE1	226
VNN2	NX_O95498	O95498	6q23.2	protein level	PE1	246
NPTXR	NX_O95502	O95502	22q13.1	protein level	PE1	84
CBX6	NX_O95503	O95503	22q13.1	protein level	PE1	259
SLC2A10	NX_O95528	O95528	20q13.12	protein level	PE1	134
NADK	NX_O95544	O95544	1p36.33	protein level	PE1	315
TDP2	NX_O95551	O95551	6p22.3	protein level	PE1	86
SFT2D2	NX_O95562	O95562	1q24.2	protein level	PE1	370
MPC2	NX_O95563	O95563	1q24.2	protein level	PE1	390
METTL18	NX_O95568	O95568	1q24.2	protein level	PE1	197
ETHE1	NX_O95571	O95571	19q13.31	protein level	PE1	486
ACSL3	NX_O95573	O95573	2q36.1	protein level	PE1	444
POLR1A	NX_O95602	O95602	2p11.2	protein level	PE1	396
PCNT	NX_O95613	O95613	21q22.3	protein level	PE1	303
YEATS4	NX_O95619	O95619	12q15	protein level	PE1	310
DUS4L	NX_O95620	O95620	7q22.3	protein level	PE1	59
ADCY5	NX_O95622	O95622	3q21.1	protein level	PE1	1
ZBTB11	NX_O95625	O95625	3q12.3	protein level	PE1	269
CNOT4	NX_O95628	O95628	7q33	protein level	PE1	1
STAMBP	NX_O95630	O95630	2p13.1	protein level	PE1	402
NTN1	NX_O95631	O95631	17p13.1	protein level	PE1	46
FSTL3	NX_O95633	O95633	19p13.3	protein level	PE1	18
CPSF4	NX_O95639	O95639	7q22.1	protein level	PE1	32
NFATC1	NX_O95644	O95644	18q23	protein level	PE1	182
ATP6V1G2	NX_O95670	O95670	6p21.33	protein level	PE1	55
ASMTL	NX_O95671	O95671	Xp22.33	protein level	PE1	409
CDS2	NX_O95674	O95674	20p12.3	protein level	PE1	429
EYA4	NX_O95677	O95677	6q23.2	protein level	PE1	7
KRT75	NX_O95678	O95678	12q13.13	protein level	PE1	189
FGFR1OP	NX_O95684	O95684	6q27	protein level	PE1	216
PPP1R3D	NX_O95685	O95685	20q13.33	protein level	PE1	288
BRD1	NX_O95696	O95696	22q13.33	protein level	PE1	200
POP4	NX_O95707	O95707	19q12	protein level	PE1	341
HERC2	NX_O95714	O95714	15q13.1	protein level	PE1	294
CXCL14	NX_O95715	O95715	5q31.1	protein level	PE1	228
RAB3D	NX_O95716	O95716	19p13.2	protein level	PE1	487
SNAP29	NX_O95721	O95721	22q11.21	protein level	PE1	471
OXSR1	NX_O95747	O95747	3p22.2	protein level	PE1	501
GGPS1	NX_O95749	O95749	1q42.3	protein level	PE1	347
FGF19	NX_O95750	O95750	11q13.3	protein level	PE1	10
RAB36	NX_O95755	O95755	22q11.23	protein level	PE1	79
HSPA4L	NX_O95757	O95757	4q28.1	protein level	PE1	479
PTBP3	NX_O95758	O95758	9q32	protein level	PE1	234
TBC1D8	NX_O95759	O95759	2q11.2	protein level	PE1	186
IL33	NX_O95760	O95760	9p24.1	protein level	PE1	212
STARD3NL	NX_O95772	O95772	7p14.1	protein level	PE1	73
LSM8	NX_O95777	O95777	7q31.31	protein level	PE1	512
AP2A1	NX_O95782	O95782	19q13.33	protein level	PE1	508
WIZ	NX_O95785	O95785	19p13.12	protein level	PE1	273
DDX58	NX_O95786	O95786	9p21.1	protein level	PE1	404
ZMYM6	NX_O95789	O95789	1p34.3	protein level	PE1	56
STAU1	NX_O95793	O95793	20q13.13	protein level	PE1	423
TTC4	NX_O95801	O95801	1p32.3	protein level	PE1	378
TMEM50A	NX_O95807	O95807	1p36.11	protein level	PE1	330
CAVIN2	NX_O95810	O95810	2q32.3	protein level	PE1	421
BAG2	NX_O95816	O95816	6p12.1	protein level	PE1	405
BAG3	NX_O95817	O95817	10q26.11	protein level	PE1	473
MAP4K4	NX_O95819	O95819	2q11.2	protein level	PE1	200
MLYCD	NX_O95822	O95822	16q23.3	protein level	PE1	386
CRYZL1	NX_O95825	O95825	21q22.11	protein level	PE1	329
AIFM1	NX_O95831	O95831	Xq26.1	protein level	PE1	492
CLDN1	NX_O95832	O95832	3q28	protein level	PE1	146
CLIC3	NX_O95833	O95833	9q34.3	protein level	PE1	266
EML2	NX_O95834	O95834	19q13.32	protein level	PE1	402
LATS1	NX_O95835	O95835	6q25.1	protein level	PE1	170
GNA14	NX_O95837	O95837	9q21.2	protein level	PE1	171
ANGPTL1	NX_O95841	O95841	1q25.2	protein level	PE1	49
NUDT14	NX_O95848	O95848	14q32.33	protein level	PE1	313
TSPAN13	NX_O95857	O95857	7p21.1	protein level	PE1	66
TSPAN15	NX_O95858	O95858	10q22.1	protein level	PE1	226
BPNT1	NX_O95861	O95861	1q41	protein level	PE1	3
SNAI1	NX_O95863	O95863	20q13.13	protein level	PE1	4
FADS2	NX_O95864	O95864	11q12.2	protein level	PE1	232
DDAH2	NX_O95865	O95865	6p21.33	protein level	PE1	502
LY6G6C	NX_O95867	O95867	6p21.33	protein level	PE1	54
ABHD16A	NX_O95870	O95870	6p21.33	protein level	PE1	401
GPANK1	NX_O95872	O95872	6p21.33	protein level	PE1	152
C6orf47	NX_O95873	O95873	6p21.33	protein level	PE1	305
TXNDC12	NX_O95881	O95881	1p32.3	protein level	PE1	499
OLFM2	NX_O95897	O95897	19p13.2	protein level	PE1	49
TRUB2	NX_O95900	O95900	9q34.11	protein level	PE1	215
ECD	NX_O95905	O95905	10q22.2	protein level	PE1	110
SYF2	NX_O95926	O95926	1p36.11	protein level	PE1	287
CBX7	NX_O95931	O95931	22q13.1	protein level	PE1	171
TBX18	NX_O95935	O95935	6q14.3	protein level	PE1	21
EOMES	NX_O95936	O95936	3p24.1	protein level	PE1	123
FTCD	NX_O95954	O95954	21q22.3	protein level	PE1	48
ITGBL1	NX_O95965	O95965	13q33.1	protein level	PE1	140
EFEMP2	NX_O95967	O95967	11q13.1	protein level	PE1	407
IGSF6	NX_O95976	O95976	16p12.2	protein level	PE1	187
RECK	NX_O95980	O95980	9p13.3	protein level	PE1	211
MBD3	NX_O95983	O95983	19p13.3	protein level	PE1	371
TOP3B	NX_O95985	O95985	22q11.22	protein level	PE1	205
NUDT3	NX_O95989	O95989	6p21.31	protein level	PE1	423
AGR2	NX_O95994	O95994	7p21.1	protein level	PE1	72
GAS8	NX_O95995	O95995	16q24.3	protein level	PE1	97
PTTG1	NX_O95997	O95997	5q33.3	protein level	PE1	64
IL18BP	NX_O95998	O95998	11q13.4	protein level	PE1	95
BCL10	NX_O95999	O95999	1p22.3	protein level	PE1	403
NDUFB10	NX_O96000	O96000	16p13.3	protein level	PE1	441
HAND1	NX_O96004	O96004	5q33.2	protein level	PE1	11
CLPTM1	NX_O96005	O96005	19q13.32	protein level	PE1	401
ZBED1	NX_O96006	O96006	Xp22.33	protein level	PE1	203
MOCS2	NX_O96007	O96007	5q11.2	protein level	PE1	305
TOMM40	NX_O96008	O96008	19q13.32	protein level	PE1	324
NAPSA	NX_O96009	O96009	19q13.33	protein level	PE1	89
PEX11B	NX_O96011	O96011	1q21.1	protein level	PE1	395
PAK4	NX_O96013	O96013	19q13.2	protein level	PE1	379
WNT11	NX_O96014	O96014	11q13.5	protein level	PE1	75
DNAL4	NX_O96015	O96015	22q13.1	protein level	PE1	113
CHEK2	NX_O96017	O96017	22q12.1	protein level	PE1	293
APBA3	NX_O96018	O96018	19p13.3	protein level	PE1	164
ACTL6A	NX_O96019	O96019	3q26.33	protein level	PE1	466
CCNE2	NX_O96020	O96020	8q22.1	protein level	PE1	1
NSD2	NX_O96028	O96028	4p16.3	protein level	PE1	261
MOCS2	NX_O96033	O96033	5q11.2	protein level	PE1	258
MT-CYB	NX_P00156	P00156	MT	protein level	PE1	374
CYB5A	NX_P00167	P00167	18q22.3	protein level	PE1	502
ADH1B	NX_P00325	P00325	4q23	protein level	PE1	418
ADH1C	NX_P00326	P00326	4q23	protein level	PE1	199
LDHA	NX_P00338	P00338	11p15.1	protein level	PE1	508
ALDH1A1	NX_P00352	P00352	9q21.13	protein level	PE1	504
GLUD1	NX_P00367	P00367	10q23.2	protein level	PE1	515
DHFR	NX_P00374	P00374	5q14.1	protein level	PE1	342
CYB5R3	NX_P00387	P00387	22q13.2	protein level	PE1	480
GSR	NX_P00390	P00390	8p12	protein level	PE1	507
MT-CO1	NX_P00395	P00395	MT	protein level	PE1	301
MT-CO2	NX_P00403	P00403	MT	protein level	PE1	415
MT-CO3	NX_P00414	P00414	MT	protein level	PE1	214
PAH	NX_P00439	P00439	12q23.2	protein level	PE1	11
SOD1	NX_P00441	P00441	21q22.11	protein level	PE1	518
CP	NX_P00450	P00450	3q24	protein level	PE1	506
F8	NX_P00451	P00451	Xq28	protein level	PE1	30
OTC	NX_P00480	P00480	Xp11.4	protein level	PE1	178
F13A1	NX_P00488	P00488	6p25.1	protein level	PE1	488
PNP	NX_P00491	P00491	14q11.2	protein level	PE1	494
HPRT1	NX_P00492	P00492	Xq26.2	protein level	PE1	500
GOT2	NX_P00505	P00505	16q21	protein level	PE1	506
ABL1	NX_P00519	P00519	9q34.12	protein level	PE1	49
EGFR	NX_P00533	P00533	7p11.2	protein level	PE1	344
MOS	NX_P00540	P00540	8q12.1	protein level	PE1	10
PGK1	NX_P00558	P00558	Xq21.1	protein level	PE1	519
AK1	NX_P00568	P00568	9q34.11	protein level	PE1	513
F2	NX_P00734	P00734	11p11.2	protein level	PE1	505
C1R	NX_P00736	P00736	12p13.31	protein level	PE1	453
HP	NX_P00738	P00738	16q22.2	protein level	PE1	505
HPR	NX_P00739	P00739	16q22.2	protein level	PE1	240
F9	NX_P00740	P00740	Xq27.1	protein level	PE1	431
F10	NX_P00742	P00742	13q34	protein level	PE1	403
CFD	NX_P00746	P00746	19p13.3	protein level	PE1	389
PLG	NX_P00747	P00747	6q26	protein level	PE1	493
F12	NX_P00748	P00748	5q35.3	protein level	PE1	405
PLAU	NX_P00749	P00749	10q22.2	protein level	PE1	158
PLAT	NX_P00750	P00750	8p11.21	protein level	PE1	303
CFB	NX_P00751	P00751	6p21.33	protein level	PE1	505
ADA	NX_P00813	P00813	20q13.12	protein level	PE1	443
MT-ATP6	NX_P00846	P00846	MT	protein level	PE1	305
CA1	NX_P00915	P00915	8q21.2	protein level	PE1	505
CA2	NX_P00918	P00918	8q21.2	protein level	PE1	492
ASS1	NX_P00966	P00966	9q34.11	protein level	PE1	388
OAS1	NX_P00973	P00973	12q24.13	protein level	PE1	287
SPINK1	NX_P00995	P00995	5q32	protein level	PE1	24
SERPINC1	NX_P01008	P01008	1q25.1	protein level	PE1	512
SERPINA1	NX_P01009	P01009	14q32.13	protein level	PE1	429
SERPINA3	NX_P01011	P01011	14q32.13	protein level	PE1	517
AGT	NX_P01019	P01019	1q42.2	protein level	PE1	504
A2M	NX_P01023	P01023	12p13.31	protein level	PE1	519
C3	NX_P01024	P01024	19p13.3	protein level	PE1	506
C5	NX_P01031	P01031	9q33.2	protein level	PE1	458
TIMP1	NX_P01033	P01033	Xp11.3	protein level	PE1	412
CST3	NX_P01034	P01034	20p11.21	protein level	PE1	402
CST4	NX_P01036	P01036	20p11.21	protein level	PE1	48
CST1	NX_P01037	P01037	20p11.21	protein level	PE1	66
CSTA	NX_P01040	P01040	3q21.1	protein level	PE1	307
KNG1	NX_P01042	P01042	3q27.3	protein level	PE1	478
FOS	NX_P01100	P01100	14q24.3	protein level	PE1	159
MYC	NX_P01106	P01106	8q24.21	protein level	PE1	116
NRAS	NX_P01111	P01111	1p13.2	protein level	PE1	393
HRAS	NX_P01112	P01112	11p15.5	protein level	PE1	348
KRAS	NX_P01116	P01116	12p12.1	protein level	PE1	396
PDGFB	NX_P01127	P01127	22q13.1	protein level	PE1	95
LDLR	NX_P01130	P01130	19p13.2	protein level	PE1	241
EGF	NX_P01133	P01133	4q25	protein level	PE1	4
TGFA	NX_P01135	P01135	2p13.3	protein level	PE1	6
TGFB1	NX_P01137	P01137	19q13.2	protein level	PE1	363
OXT	NX_P01178	P01178	20p13	protein level	PE1	1
AVP	NX_P01185	P01185	20p13	protein level	PE1	4
POMC	NX_P01189	P01189	2p23.3	protein level	PE1	1
PENK	NX_P01210	P01210	8q12.1	protein level	PE1	8
PDYN	NX_P01213	P01213	20p13	protein level	PE1	71
PRL	NX_P01236	P01236	6p22.3	protein level	PE1	10
GH1	NX_P01241	P01241	17q23.3	protein level	PE1	1
TG	NX_P01266	P01266	8q24.22	protein level	PE1	2
GCG	NX_P01275	P01275	2q24.2	protein level	PE1	15
VIP	NX_P01282	P01282	6q25.2	protein level	PE1	2
INS	NX_P01308	P01308	11p15.5	protein level	PE1	4
IGF2	NX_P01344	P01344	11p15.5	protein level	PE1	47
IL1B	NX_P01584	P01584	2q14.1	protein level	PE1	34
JCHAIN	NX_P01591	P01591	4q13.3	protein level	PE1	501
IGKV1D-33	NX_P01593	P01593	2p11.2	protein level	PE1	296
IGKV1-33	NX_P01594	P01594	2p11.2	protein level	PE1	163
IGKV1-39	NX_P01597	P01597	2p11.2	protein level	PE1	78
IGKV1-17	NX_P01599	P01599	2p11.2	protein level	PE1	278
IGKV1D-16	NX_P01601	P01601	2p11.2	protein level	PE1	129
IGKV1-5	NX_P01602	P01602	2p11.2	protein level	PE1	53
IGKV1D-12	NX_P01611	P01611	2p11.2	protein level	PE1	12
IGKV3-20	NX_P01619	P01619	2p11.2	protein level	PE1	402
IGKV3-15	NX_P01624	P01624	2p11.2	protein level	PE1	391
IGLV1-44	NX_P01699	P01699	22q11.22	protein level	PE1	217
IGLV1-47	NX_P01700	P01700	22q11.22	protein level	PE1	379
IGLV1-51	NX_P01701	P01701	22q11.22	protein level	PE1	305
IGLV1-40	NX_P01703	P01703	22q11.22	protein level	PE1	281
IGLV2-14	NX_P01704	P01704	22q11.22	protein level	PE1	273
IGLV2-23	NX_P01705	P01705	22q11.22	protein level	PE1	209
IGLV2-11	NX_P01706	P01706	22q11.22	protein level	PE1	172
IGLV2-8	NX_P01709	P01709	22q11.22	protein level	PE1	216
IGLV3-19	NX_P01714	P01714	22q11.22	protein level	PE1	395
IGLV3-1	NX_P01715	P01715	22q11.22	protein level	PE1	52
IGLV3-25	NX_P01717	P01717	22q11.22	protein level	PE1	159
IGLV3-27	NX_P01718	P01718	22q11.22	protein level	PE1	77
IGLV6-57	NX_P01721	P01721	22q11.22	protein level	PE1	281
CD4	NX_P01730	P01730	12p13.31	protein level	PE1	225
CD8A	NX_P01732	P01732	2p11.2	protein level	PE1	63
IGHV1-69	NX_P01742	P01742	14q32.33	protein level	PE1	301
IGHV1-46	NX_P01743	P01743	14q32.33	protein level	PE1	343
IGHV3-11	NX_P01762	P01762	14q32.33	protein level	PE1	12
IGHV3-48	NX_P01763	P01763	14q32.33	protein level	PE1	127
IGHV3-23	NX_P01764	P01764	14q32.33	protein level	PE1	221
IGHV3-13	NX_P01766	P01766	14q32.33	protein level	PE1	283
IGHV3-53	NX_P01767	P01767	14q32.33	protein level	PE1	221
IGHV3-30	NX_P01768	P01768	14q32.33	protein level	PE1	144
IGHV3-33	NX_P01772	P01772	14q32.33	protein level	PE1	86
IGHV3-7	NX_P01780	P01780	14q32.33	protein level	PE1	391
IGHV3-9	NX_P01782	P01782	14q32.33	protein level	PE1	222
IGHV2-70	NX_P01814	P01814	14q32.33	protein level	PE1	170
IGHV2-5	NX_P01817	P01817	14q32.33	protein level	PE1	292
IGHV4-39	NX_P01824	P01824	14q32.33	protein level	PE1	5
PIGR	NX_P01833	P01833	1q32.1	protein level	PE1	265
IGKC	NX_P01834	P01834	2p11.2	protein level	PE1	500
TRAC	NX_P01848	P01848	14q11.2	protein level	PE1	108
TRBC1	NX_P01850	P01850	7q34	protein level	PE1	56
IGHE	NX_P01854	P01854	14q32.33	protein level	PE1	15
IGHG1	NX_P01857	P01857	14q32.33	protein level	PE1	195
IGHG2	NX_P01859	P01859	14q32.33	protein level	PE1	505
IGHG3	NX_P01860	P01860	14q32.33	protein level	PE1	446
IGHG4	NX_P01861	P01861	14q32.33	protein level	PE1	505
IGHM	NX_P01871	P01871	14q32.33	protein level	PE1	216
IGHA1	NX_P01876	P01876	14q32.33	protein level	PE1	495
IGHA2	NX_P01877	P01877	14q32.33	protein level	PE1	199
IGHD	NX_P01880	P01880	14q32.33	protein level	PE1	56
HLA-B	NX_P01889	P01889	6p21.33	protein level	PE1	249
HLA-DRA	NX_P01903	P01903	6p21.32	protein level	PE1	500
HLA-DQA2	NX_P01906	P01906	6p21.32	protein level	PE1	360
HLA-DQA1	NX_P01909	P01909	6p21.32	protein level	PE1	321
HLA-DRB1	NX_P01911	P01911	6p21.32	protein level	PE1	403
HLA-DQB1	NX_P01920	P01920	6p21.32	protein level	PE1	401
HBZ	NX_P02008	P02008	16p13.3	protein level	PE1	296
HBD	NX_P02042	P02042	11p15.4	protein level	PE1	511
HBE1	NX_P02100	P02100	11p15.4	protein level	PE1	205
MB	NX_P02144	P02144	22q12.3	protein level	PE1	291
COL1A1	NX_P02452	P02452	17q21.33	protein level	PE1	484
COL2A1	NX_P02458	P02458	12q13.11	protein level	PE1	395
COL3A1	NX_P02461	P02461	2q32.2	protein level	PE1	420
COL4A1	NX_P02462	P02462	13q34	protein level	PE1	474
CRYAB	NX_P02511	P02511	11q23.1	protein level	PE1	488
KRT14	NX_P02533	P02533	17q21.2	protein level	PE1	465
KRT6A	NX_P02538	P02538	12q13.13	protein level	PE1	462
LMNA	NX_P02545	P02545	1q22	protein level	PE1	519
SPTA1	NX_P02549	P02549	1q23.1	protein level	PE1	432
TNNC2	NX_P02585	P02585	20q13.12	protein level	PE1	324
APOA1	NX_P02647	P02647	11q23.3	protein level	PE1	505
APOE	NX_P02649	P02649	19q13.32	protein level	PE1	518
APOA2	NX_P02652	P02652	1q23.3	protein level	PE1	429
APOC1	NX_P02654	P02654	19q13.32	protein level	PE1	407
APOC2	NX_P02655	P02655	19q13.32	protein level	PE1	334
APOC3	NX_P02656	P02656	11q23.3	protein level	PE1	416
FGA	NX_P02671	P02671	4q31.3	protein level	PE1	506
FGB	NX_P02675	P02675	4q31.3	protein level	PE1	506
FGG	NX_P02679	P02679	4q32.1	protein level	PE1	429
MBP	NX_P02686	P02686	18q23	protein level	PE1	1
PMP2	NX_P02689	P02689	8q21.13	protein level	PE1	261
GYPA	NX_P02724	P02724	4q31.21	protein level	PE1	239
SLC4A1	NX_P02730	P02730	17q21.31	protein level	PE1	445
CRP	NX_P02741	P02741	1q23.2	protein level	PE1	309
APCS	NX_P02743	P02743	1q23.2	protein level	PE1	474
C1QA	NX_P02745	P02745	1p36.12	protein level	PE1	374
C1QB	NX_P02746	P02746	1p36.12	protein level	PE1	462
C1QC	NX_P02747	P02747	1p36.12	protein level	PE1	477
C9	NX_P02748	P02748	5p13.1	protein level	PE1	498
APOH	NX_P02749	P02749	17q24.2	protein level	PE1	428
LRG1	NX_P02750	P02750	19p13.3	protein level	PE1	493
FN1	NX_P02751	P02751	2q35	protein level	PE1	127
RBP4	NX_P02753	P02753	10q23.33	protein level	PE1	451
AMBP	NX_P02760	P02760	9q32	protein level	PE1	501
ORM1	NX_P02763	P02763	9q32	protein level	PE1	494
AHSG	NX_P02765	P02765	3q27.3	protein level	PE1	511
TTR	NX_P02766	P02766	18q12.1	protein level	PE1	515
ALB	NX_P02768	P02768	4q13.3	protein level	PE1	513
GC	NX_P02774	P02774	4q13.3	protein level	PE1	474
PPBP	NX_P02775	P02775	4q13.3	protein level	PE1	311
PF4	NX_P02776	P02776	4q13.3	protein level	PE1	263
CXCL10	NX_P02778	P02778	4q21.1	protein level	PE1	168
TFRC	NX_P02786	P02786	3q29	protein level	PE1	432
TF	NX_P02787	P02787	3q22.1	protein level	PE1	509
LTF	NX_P02788	P02788	3p21.31	protein level	PE1	443
HPX	NX_P02790	P02790	11p15.4	protein level	PE1	505
FTL	NX_P02792	P02792	19q13.33	protein level	PE1	491
FTH1	NX_P02794	P02794	11q12.3	protein level	PE1	505
MT2A	NX_P02795	P02795	16q13	protein level	PE1	369
STATH	NX_P02808	P02808	4q13.3	protein level	PE1	10
PRH1	NX_P02810	P02810	12p13.2	protein level	PE1	24
MT-ND1	NX_P03886	P03886	MT	protein level	PE1	377
MT-ND2	NX_P03891	P03891	MT	protein level	PE1	302
MT-ND3	NX_P03897	P03897	MT	protein level	PE1	231
MT-ND4	NX_P03905	P03905	MT	protein level	PE1	383
MT-ND5	NX_P03915	P03915	MT	protein level	PE1	386
MT-ND6	NX_P03923	P03923	MT	protein level	PE1	214
MT-ATP8	NX_P03928	P03928	MT	protein level	PE1	94
ANG	NX_P03950	P03950	14q11.2	protein level	PE1	370
F11	NX_P03951	P03951	4q35.2	protein level	PE1	202
KLKB1	NX_P03952	P03952	4q35.2	protein level	PE1	403
MMP1	NX_P03956	P03956	11q22.2	protein level	PE1	177
SLPI	NX_P03973	P03973	20q13.12	protein level	PE1	262
C4BPA	NX_P04003	P04003	1q32.2	protein level	PE1	484
VTN	NX_P04004	P04004	17q11.2	protein level	PE1	518
HMGCR	NX_P04035	P04035	5q13.3	protein level	PE1	135
CAT	NX_P04040	P04040	11p13	protein level	PE1	514
RAF1	NX_P04049	P04049	3p25.2	protein level	PE1	86
PLA2G1B	NX_P04054	P04054	12q24.31	protein level	PE1	9
GBA	NX_P04062	P04062	1q22	protein level	PE1	449
FUCA1	NX_P04066	P04066	1p36.11	protein level	PE1	472
PROC	NX_P04070	P04070	2q14.3	protein level	PE1	167
ALDOA	NX_P04075	P04075	16p11.2	protein level	PE1	341
CSTB	NX_P04080	P04080	21q22.3	protein level	PE1	487
ANXA1	NX_P04083	P04083	9q21.13	protein level	PE1	518
PDGFA	NX_P04085	P04085	7p22.3	protein level	PE1	106
APOB	NX_P04114	P04114	2p24.1	protein level	PE1	473
CLPS	NX_P04118	P04118	6p21.31	protein level	PE1	13
NR3C1	NX_P04150	P04150	5q31.3	protein level	PE1	243
TFF1	NX_P04155	P04155	21q22.3	protein level	PE1	9
PRNP	NX_P04156	P04156	20p13	protein level	PE1	404
SOD2	NX_P04179	P04179	6q25.3	protein level	PE1	122
LCAT	NX_P04180	P04180	16q22.1	protein level	PE1	224
OAT	NX_P04181	P04181	10q26.13	protein level	PE1	6
TK1	NX_P04183	P04183	17q25.3	protein level	PE1	292
HRG	NX_P04196	P04196	3q27.3	protein level	PE1	503
IGLV7-43	NX_P04211	P04211	22q11.22	protein level	PE1	100
THY1	NX_P04216	P04216	11q23.3	protein level	PE1	428
A1BG	NX_P04217	P04217	19q13.43	protein level	PE1	505
HLA-DRB1	NX_P04229	P04229	6p21.32	protein level	PE1	248
CD74	NX_P04233	P04233	5q33.1	protein level	PE1	285
CD3D	NX_P04234	P04234	11q23.3	protein level	PE1	242
KRT6B	NX_P04259	P04259	12q13.13	protein level	PE1	331
KRT1	NX_P04264	P04264	12q13.13	protein level	PE1	503
S100B	NX_P04271	P04271	21q22.3	protein level	PE1	429
VWF	NX_P04275	P04275	12p13.31	protein level	PE1	452
SHBG	NX_P04278	P04278	17p13.1	protein level	PE1	322
SEMG1	NX_P04279	P04279	20q13.12	protein level	PE1	36
TUBB4A	NX_P04350	P04350	19p13.3	protein level	PE1	515
GAPDH	NX_P04406	P04406	12p13.31	protein level	PE1	519
ASL	NX_P04424	P04424	7q11.21	protein level	PE1	440
IGKV1-16	NX_P04430	P04430	2p11.2	protein level	PE1	225
IGKV1D-39	NX_P04432	P04432	2p11.2	protein level	PE1	160
IGKV3-11	NX_P04433	P04433	2p11.2	protein level	PE1	447
HLA-A	NX_P04439	P04439	6p22.1	protein level	PE1	161
HLA-DPB1	NX_P04440	P04440	6p21.32	protein level	PE1	431
ERBB2	NX_P04626	P04626	17q12	protein level	PE1	304
CAPNS1	NX_P04632	P04632	19q13.12	protein level	PE1	517
TP53	NX_P04637	P04637	17p13.1	protein level	PE1	163
MT1A	NX_P04731	P04731	16q13	protein level	PE1	98
MT1E	NX_P04732	P04732	16q13	protein level	PE1	201
MT1F	NX_P04733	P04733	16q13	protein level	PE1	217
AMY1A	NX_P04745	P04745	1p21.1	protein level	PE1	43
AMY2A	NX_P04746	P04746	1p21.1	protein level	PE1	40
HSPB1	NX_P04792	P04792	7q11.23	protein level	PE1	519
TYMS	NX_P04818	P04818	18p11.32	protein level	PE1	279
CYBB	NX_P04839	P04839	Xp11.4	protein level	PE1	425
RPN1	NX_P04843	P04843	3q21.3	protein level	PE1	511
RPN2	NX_P04844	P04844	20q11.23	protein level	PE1	397
GNAI2	NX_P04899	P04899	3p21.31	protein level	PE1	117
HIST1H2AB	NX_P04908	P04908	6p22.2	protein level	PE1	105
SLC4A2	NX_P04920	P04920	7q36.1	protein level	PE1	355
GYPC	NX_P04921	P04921	2q14.3	protein level	PE1	251
IGF1	NX_P05019	P05019	12q23.2	protein level	PE1	74
ATP1A1	NX_P05023	P05023	1p13.1	protein level	PE1	478
ATP1B1	NX_P05026	P05026	1q24.2	protein level	PE1	419
CHGB	NX_P05060	P05060	20p12.3	protein level	PE1	45
ALDOB	NX_P05062	P05062	9q31.1	protein level	PE1	207
APP	NX_P05067	P05067	21q21.3	protein level	PE1	435
ARG1	NX_P05089	P05089	6q23.2	protein level	PE1	358
APOD	NX_P05090	P05090	3q29	protein level	PE1	506
ALDH2	NX_P05091	P05091	12q24.12	protein level	PE1	495
CYP17A1	NX_P05093	P05093	10q24.32	protein level	PE1	6
ITGB3	NX_P05106	P05106	17q21.32	protein level	PE1	402
ITGB2	NX_P05107	P05107	21q22.3	protein level	PE1	439
CYP11A1	NX_P05108	P05108	15q24.1	protein level	PE1	16
S100A8	NX_P05109	P05109	1q21.3	protein level	PE1	470
HMGN1	NX_P05114	P05114	21q22.2	protein level	PE1	436
SERPINB2	NX_P05120	P05120	18q21.33	protein level	PE1	279
SERPINE1	NX_P05121	P05121	7q22.1	protein level	PE1	334
SLC25A5	NX_P05141	P05141	Xq24	protein level	PE1	509
SERPINA5	NX_P05154	P05154	14q32.13	protein level	PE1	363
SERPING1	NX_P05155	P05155	11q12.1	protein level	PE1	292
CFI	NX_P05156	P05156	4q25	protein level	PE1	471
F13B	NX_P05160	P05160	1q31.3	protein level	PE1	322
ISG15	NX_P05161	P05161	1p36.33	protein level	PE1	463
LGALS2	NX_P05162	P05162	22q13.1	protein level	PE1	134
MPO	NX_P05164	P05164	17q22	protein level	PE1	388
PCCA	NX_P05165	P05165	13q32.3	protein level	PE1	406
PCCB	NX_P05166	P05166	3q22.3	protein level	PE1	379
CYP1A2	NX_P05177	P05177	15q24.1	protein level	PE1	10
CYP2E1	NX_P05181	P05181	10q26.3	protein level	PE1	38
ALPL	NX_P05186	P05186	1p36.12	protein level	PE1	360
ALPP	NX_P05187	P05187	2q37.1	protein level	PE1	1
EIF2S1	NX_P05198	P05198	14q23.3	protein level	PE1	515
HMGN2	NX_P05204	P05204	1p36.11	protein level	PE1	395
FGF1	NX_P05230	P05230	5q31.3	protein level	PE1	196
ICAM1	NX_P05362	P05362	19p13.2	protein level	PE1	496
RPLP1	NX_P05386	P05386	15q23	protein level	PE1	434
RPLP2	NX_P05387	P05387	11p15.5	protein level	PE1	435
RPLP0	NX_P05388	P05388	12q24.23	protein level	PE1	517
SCG5	NX_P05408	P05408	15q13.3	protein level	PE1	4
JUN	NX_P05412	P05412	1p32.1	protein level	PE1	146
FABP3	NX_P05413	P05413	1p35.2	protein level	PE1	411
POLR3D	NX_P05423	P05423	8p21.3	protein level	PE1	305
REG1A	NX_P05451	P05451	2p12	protein level	PE1	44
CLEC3B	NX_P05452	P05452	3p21.31	protein level	PE1	474
SSB	NX_P05455	P05455	2q31.1	protein level	PE1	514
HLA-DQB2	NX_P05538	P05538	6p21.32	protein level	PE1	20
SERPINA7	NX_P05543	P05543	Xq22.3	protein level	PE1	402
SERPIND1	NX_P05546	P05546	22q11.21	protein level	PE1	468
TFAP2A	NX_P05549	P05549	6p24.3	protein level	PE1	361
ITGB1	NX_P05556	P05556	10p11.22	protein level	PE1	462
PRKCB	NX_P05771	P05771	16p12.1	protein level	PE1	366
KRT18	NX_P05783	P05783	12q13.13	protein level	PE1	442
KRT8	NX_P05787	P05787	12q13.13	protein level	PE1	271
CALB1	NX_P05937	P05937	8q21.3	protein level	PE1	72
MYL1	NX_P05976	P05976	2q34	protein level	PE1	346
COL5A2	NX_P05997	P05997	2q32.2	protein level	PE1	393
CD1A	NX_P06126	P06126	1q23.1	protein level	PE1	49
CD5	NX_P06127	P06127	11q12.2	protein level	PE1	272
UROD	NX_P06132	P06132	1p34.1	protein level	PE1	436
UGT2B4	NX_P06133	P06133	4q13.3	protein level	PE1	58
INSR	NX_P06213	P06213	19p13.2	protein level	PE1	312
LCK	NX_P06239	P06239	1p35.2	protein level	PE1	144
FYN	NX_P06241	P06241	6q21	protein level	PE1	86
BCHE	NX_P06276	P06276	3q26.1	protein level	PE1	341
GLA	NX_P06280	P06280	Xq22.1	protein level	PE1	431
IGKV2-30	NX_P06310	P06310	2p11.2	protein level	PE1	289
IGKV4-1	NX_P06312	P06312	2p11.2	protein level	PE1	306
IGHV4-34	NX_P06331	P06331	14q32.33	protein level	PE1	382
HLA-DOA	NX_P06340	P06340	6p21.32	protein level	PE1	220
GSN	NX_P06396	P06396	9q33.2	protein level	PE1	480
RB1	NX_P06400	P06400	13q14.2	protein level	PE1	375
PGR	NX_P06401	P06401	11q22.1	protein level	PE1	35
PTMA	NX_P06454	P06454	2q37.1	protein level	PE1	479
CDK1	NX_P06493	P06493	10q21.2	protein level	PE1	457
ATP5F1B	NX_P06576	P06576	12q13.3	protein level	PE1	519
C2	NX_P06681	P06681	6p21.33	protein level	PE1	410
S100A9	NX_P06702	P06702	1q21.3	protein level	PE1	449
S100A6	NX_P06703	P06703	1q21.3	protein level	PE1	512
APOA4	NX_P06727	P06727	11q23.3	protein level	PE1	505
CD2	NX_P06729	P06729	1p13.1	protein level	PE1	254
EIF4E	NX_P06730	P06730	4q23	protein level	PE1	470
CEACAM5	NX_P06731	P06731	19q13.2	protein level	PE1	2
CKM	NX_P06732	P06732	19q13.32	protein level	PE1	295
ENO1	NX_P06733	P06733	1p36.23	protein level	PE1	519
FCER2	NX_P06734	P06734	19p13.2	protein level	PE1	114
PYGL	NX_P06737	P06737	14q22.1	protein level	PE1	512
[truncated: 11,167 more rows]

## Sheet: Table 3
	Table 3. Missing proteins and corresponding unique peptides
NextProt Classification	Accession	Gene name	Identified Peptide	≥9 amino acids	PSMs	# samples quantified
PE2	Q9BSN7	TMEM204	AGQVDAHDCEALGWGSEAAGFQESR	yes	6	80
			GLDNDYVESPC	yes	1
			GGPSPGAR	no	2
			SCWLVDR	no	1
	Q96PI1	SPRR4	TKDPCAPQVK	yes	2	2
			QPCQPPPVK	yes	1	1
	O43680	TCF21	KSPLSGVSQEGK	yes	1	1
			SPLSGVSQEGK	yes	7	4
	Q7Z769	SLC35E3	AMTTPVIIAIQTFCYQK	yes	6	140
			LSEQEGSR	no	18
			LDIFAPK	no	18
	A1L157	TSPAN11	TLAENYGQPGATQITASVDR	yes	1	10
			QVPDSCCK	no	1
	Q86X67	NUDT13	DASLLSTAQALLR	yes	3	69
			HSLLELER	no	4
	Q8N0U2	TMEM61	DALLSTQPAWPPPSYESISLALDAVSAETTPSATR	yes	N/A	9
	O15342	ATP6V0E1	AYHGLTVPLIVMSVFWGFVGFLVPWFIPK	yes	N/A	9
	Q7Z6W7	DNAJB7	KIIESDQER	yes	28	9
	Q8TBE1	CNIH3	SPIDQCNPVHAR	yes	16	77
	Q7Z5Y6	BMP8A	LPGIFDDVR	yes	N/A	6
	Q9NPC1	LTB4R2	LFEGSGEAR	yes	5	5
	Q6ZWK6	TMPRSS11F	NLLNSRCGIR	yes	N/A	4
	Q5W0N0	C9orf57	LGDLGTCQTKPGQYWK	yes	4	2
	A9Z1Z3	FER1L4	AGRLEEQLGR	yes	7	5
	A6NHN0	OTOL1	VPRSAFSAGLSK	yes	6	5
	Q6NV75	GPR153	SAESLLSLRPSALDSGPR	yes	1	1
	M0QZC1	RNF225	APQGSGPSSPGSLSAPR	yes	1	1
	A6NHS7	MANSC4	KSGSLQIKNR	yes	1	1
	Q7Z570	ZNF804A	LHKLAELR	no	N/A	65
PE3	A0A0C4DH24	IGKV6-21	YASQSFSGVPSR	yes	10	46
	A0A0A0MT36	IGKV6D-21	YASQSISGVPSR	yes	17	70
PE5	A6NHR8	FAM47DP	WRATYEDQQIK	yes	2	1
	P0CG22	DHRS4L1	LGEPEDSLGIVSFLCSEDASYLTGETVMVGGGTPSR	yes	2	7
	A8MUU1	FABP5P3	RTQTVCNFTDGALVQHQEWDGKESTITR	yes	2	1
	P0DPK5	H3Y2	ASPTGGIKKPHR	yes	N/A	1
	N/A:		Not applicable, the peptide was detected by DIA-MS

## Sheet: Table 4
Table 4. Identification of phosphopeptides and phosphorylation sites
Pep.upload	Stripped.pep	Pep.main.index	Pep.all.index	Center.amino.acid	Seqwindows	PRO.from.Database	PROindex.from.Database
RLS#SAST#GKPPLSVEDDFEK	RLSSASTGKPPLSVEDDFEK	3;7	3;7	S;T	SMKTRRLSSASTGKP;RRLSSASTGKPPLSV::SMKTRRLSSASTGKP;RRLSSASTGKPPLSV	A0A1B0GTU1::O75152	759;763::758;762
RLS#S#ASTGKPPLSVEDDFEK	RLSSASTGKPPLSVEDDFEK	3;4	3;4	S;S	SMKTRRLSSASTGKP;MKTRRLSSASTGKPP::SMKTRRLSSASTGKP;MKTRRLSSASTGKPP	A0A1B0GTU1::O75152	759;760::758;759
DSLVLPPTQSSSDSS#PPEVSGPSSSQMSMK	DSLVLPPTQSSSDSSPPEVSGPSSSQMSMK	15	15	S	TQSSSDSSPPEVSGP::TQSSSDSSPPEVSGP	A0A1B0GTU1::O75152	739::738
SVLPTVPES#PEEEVK	SVLPTVPESPEEEVK	9	9	S	VLPTVPESPEEEVKA	A0A1B0GTU1	108
RLS#SASTGKPPLSVEDDFEK	RLSSASTGKPPLSVEDDFEK	3	3	S	SMKTRRLSSASTGKP::SMKTRRLSSASTGKP	A0A1B0GTU1::O75152	759::758
LSSAS#TGKPPLSVEDDFEK	LSSASTGKPPLSVEDDFEK	5	5	S	TRRLSSASTGKPPLS::TRRLSSASTGKPPLS	A0A1B0GTU1::O75152	762::761
RLS#SAS#TGKPPLSVEDDFEK	RLSSASTGKPPLSVEDDFEK	3;6	3;6	S;S	SMKTRRLSSASTGKP;TRRLSSASTGKPPLS::SMKTRRLSSASTGKP;TRRLSSASTGKPPLS	A0A1B0GTU1::O75152	759;762::758;761
LS#SASTGKPPLSVEDDFEK	LSSASTGKPPLSVEDDFEK	2	2	S	SMKTRRLSSASTGKP::SMKTRRLSSASTGKP	A0A1B0GTU1::O75152	759::758
VQQSSESSTSS#PSQHEATPGAR	VQQSSESSTSSPSQHEATPGAR	11	11	S	SSESSTSSPSQHEAT::SSESSTSSPSQHEAT	A0A1B0GTU1::O75152	495::495
LSS#ASTGKPPLSVEDDFEK	LSSASTGKPPLSVEDDFEK	3	3	S	MKTRRLSSASTGKPP::MKTRRLSSASTGKPP	A0A1B0GTU1::O75152	760::759
RKFS#TGGDSDPPLK	RKFSTGGDSDPPLK	4	4	S	TLGKRKFSTGGDSDP	A0A1B0GTU1	290
VESSENVPS#PK	VESSENVPSPK	9	9	S	ESSENVPSPKHPPVV	A0A1B0GTU1	149
HPPVVINAADDDEDDDDQFS#EEGDETK	HPPVVINAADDDEDDDDQFSEEGDETK	20	20	S	EDDDDQFSEEGDETK::EDDDDQFSEEGDETK	A0A1B0GTU1::O75152	171::171
KFS#TGGDSDPPLK	KFSTGGDSDPPLK	3	3	S	TLGKRKFSTGGDSDP	A0A1B0GTU1	290
LSVQSNTS#PQLR	LSVQSNTSPQLR	8	8	S	LSVQSNTSPQLRSVM	A0A1B0GTU1	132
KFS#TGGDSDPPLKR	KFSTGGDSDPPLKR	3	3	S	TLGKRKFSTGGDSDP	A0A1B0GTU1	290
T#PTLQPTPEVHNGLR	TPTLQPTPEVHNGLR	1	1	T	EEGDETKTPTLQPTP::EEGDETKTPTLQPTP	A0A1B0GTU1::O75152	179::179
TPTLQPT#PEVHNGLR	TPTLQPTPEVHNGLR	7	7	T	KTPTLQPTPEVHNGL::KTPTLQPTPEVHNGL	A0A1B0GTU1::O75152	185::185
KFST#GGDSDPPLK	KFSTGGDSDPPLK	4	4	T	LGKRKFSTGGDSDPP	A0A1B0GTU1	291
PIT#PVYTVAPNVQR	PITPVYTVAPNVQR	3	3	T	PFQGRPITPVYTVAP::PFQGRPITPVYTVAP	A0AV96::A0AV96-2	519::450
MLISAVS#PEIR	MLISAVSPEIR	7	7	S	KMLISAVSPEIRNRD	A0AVK6	71
INS#APSS#PIK	INSAPSSPIK	3;7	3;7	S;S	SDRRKINSAPSSPIK;KINSAPSSPIKTNKA	A0AVK6	413;417
EGSQGEPWT#PTANLK	EGSQGEPWTPTANLK	9	9	T	GSQGEPWTPTANLKM	A0AVK6	58
INSAPSS#PIK	INSAPSSPIK	7	7	S	KINSAPSSPIKTNKA	A0AVK6	417
ENSSALS#PNHR	ENSSALSPNHR	7	7	S	KENSSALSPNHRIYS	A0AVK6	664
S#SSSLLASPGHISVK	SSSSLLASPGHISVK	1	1	S	GLHDLGRSSSSLLAS::GLHDLGRSSSSLLAS::GLHDLGRSSSSLLAS::GLHDLGRSSSSLLAS	A0FGR8::A0FGR8-2::A0FGR8-5::A0FGR8-6	736::708::143::757
SSS#SLLASPGHISVK	SSSSLLASPGHISVK	3	3	S	HDLGRSSSSLLASPG::HDLGRSSSSLLASPG::HDLGRSSSSLLASPG::HDLGRSSSSLLASPG	A0FGR8::A0FGR8-2::A0FGR8-5::A0FGR8-6	738::710::145::759
SSSS#LLASPGHISVK	SSSSLLASPGHISVK	4	4	S	DLGRSSSSLLASPGH::DLGRSSSSLLASPGH::DLGRSSSSLLASPGH::DLGRSSSSLLASPGH	A0FGR8::A0FGR8-2::A0FGR8-5::A0FGR8-6	739::711::146::760
S#HMSGSPGPGGSNTAPSTPVIGGSDKPGMEEK	SHMSGSPGPGGSNTAPSTPVIGGSDKPGMEEK	1	1	S	GRKTSIKSHMSGSPG::GRKTSIKSHMSGSPG::GRKTSIKSHMSGSPG::GRKTSIKSHMSGSPG	A0FGR8::A0FGR8-2::A0FGR8-5::A0FGR8-6	688::660::95::709
SHMS#GSPGPGGSNTAPSTPVIGGSDKPGMEEK	SHMSGSPGPGGSNTAPSTPVIGGSDKPGMEEK	4	4	S	TSIKSHMSGSPGPGG::TSIKSHMSGSPGPGG::TSIKSHMSGSPGPGG::TSIKSHMSGSPGPGG	A0FGR8::A0FGR8-2::A0FGR8-5::A0FGR8-6	691::663::98::712
SHMSGS#PGPGGSNTAPSTPVIGGSDKPGMEEK	SHMSGSPGPGGSNTAPSTPVIGGSDKPGMEEK	6	6	S	IKSHMSGSPGPGGSN::IKSHMSGSPGPGGSN::IKSHMSGSPGPGGSN::IKSHMSGSPGPGGSN	A0FGR8::A0FGR8-2::A0FGR8-5::A0FGR8-6	693::665::100::714
SSSSLLAS#PGHISVK	SSSSLLASPGHISVK	8	8	S	SSSSLLASPGHISVK::SSSSLLASPGHISVK::SSSSLLASPGHISVK::SSSSLLASPGHISVK	A0FGR8::A0FGR8-2::A0FGR8-5::A0FGR8-6	743::715::150::764
EPT#PS#IASDISLPIATQELR	EPTPSIASDISLPIATQELR	3;5	3;5	T;S	HISVKEPTPSIASDI;SVKEPTPSIASDISL::HISVKEPTPSIASDI;SVKEPTPSIASDISL::HISVKEPTPSIASDI;SVKEPTPSIASDISL::HISVKEPTPSIASDI;SVKEPTPSIASDISL	A0FGR8::A0FGR8-2::A0FGR8-5::A0FGR8-6	753;755::725;727::160;162::774;776
EPT#PSIASDISLPIATQELR	EPTPSIASDISLPIATQELR	3	3	T	HISVKEPTPSIASDI::HISVKEPTPSIASDI::HISVKEPTPSIASDI::HISVKEPTPSIASDI	A0FGR8::A0FGR8-2::A0FGR8-5::A0FGR8-6	753::725::160::774
SHMS#GSPGPGGSNTAPSTPVIGGSDK	SHMSGSPGPGGSNTAPSTPVIGGSDK	4	4	S	TSIKSHMSGSPGPGG::TSIKSHMSGSPGPGG::TSIKSHMSGSPGPGG::TSIKSHMSGSPGPGG	A0FGR8::A0FGR8-2::A0FGR8-5::A0FGR8-6	691::663::98::712
EPTPS#IASDIS#LPIATQELR	EPTPSIASDISLPIATQELR	5;11	5;11	S;S	SVKEPTPSIASDISL;PSIASDISLPIATQE::SVKEPTPSIASDISL;PSIASDISLPIATQE::SVKEPTPSIASDISL;PSIASDISLPIATQE::SVKEPTPSIASDISL;PSIASDISLPIATQE	A0FGR8::A0FGR8-2::A0FGR8-5::A0FGR8-6	755;761::727;733::162;168::776;782
EPTPS#IASDISLPIATQELR	EPTPSIASDISLPIATQELR	5	5	S	SVKEPTPSIASDISL::SVKEPTPSIASDISL::SVKEPTPSIASDISL::SVKEPTPSIASDISL	A0FGR8::A0FGR8-2::A0FGR8-5::A0FGR8-6	755::727::162::776
SHMSGSPGPGGSNTAPST#PVIGGSDKPGMEEK	SHMSGSPGPGGSNTAPSTPVIGGSDKPGMEEK	18	18	T	GSNTAPSTPVIGGSD::GSNTAPSTPVIGGSD::GSNTAPSTPVIGGSD::GSNTAPSTPVIGGSD	A0FGR8::A0FGR8-2::A0FGR8-5::A0FGR8-6	705::677::112::726
EPTPSIAS#DISLPIATQELR	EPTPSIASDISLPIATQELR	8	8	S	EPTPSIASDISLPIA::EPTPSIASDISLPIA::EPTPSIASDISLPIA::EPTPSIASDISLPIA	A0FGR8::A0FGR8-2::A0FGR8-5::A0FGR8-6	758::730::165::779
SHMSGS#PGPGGSNTAPSTPVIGGSDK	SHMSGSPGPGGSNTAPSTPVIGGSDK	6	6	S	IKSHMSGSPGPGGSN::IKSHMSGSPGPGGSN::IKSHMSGSPGPGGSN::IKSHMSGSPGPGGSN	A0FGR8::A0FGR8-2::A0FGR8-5::A0FGR8-6	693::665::100::714
EPTPSIASDIS#LPIATQELR	EPTPSIASDISLPIATQELR	11	11	S	PSIASDISLPIATQE::PSIASDISLPIATQE::PSIASDISLPIATQE::PSIASDISLPIATQE	A0FGR8::A0FGR8-2::A0FGR8-5::A0FGR8-6	761::733::168::782
EPTPSIAS#DIS#LPIATQELR	EPTPSIASDISLPIATQELR	8;11	8;11	S;S	EPTPSIASDISLPIA;PSIASDISLPIATQE::EPTPSIASDISLPIA;PSIASDISLPIATQE::EPTPSIASDISLPIA;PSIASDISLPIATQE::EPTPSIASDISLPIA;PSIASDISLPIATQE	A0FGR8::A0FGR8-2::A0FGR8-5::A0FGR8-6	758;761::730;733::165;168::779;782
EPTPS#IAS#DISLPIATQELR	EPTPSIASDISLPIATQELR	5;8	5;8	S;S	SVKEPTPSIASDISL;EPTPSIASDISLPIA::SVKEPTPSIASDISL;EPTPSIASDISLPIA::SVKEPTPSIASDISL;EPTPSIASDISLPIA::SVKEPTPSIASDISL;EPTPSIASDISLPIA	A0FGR8::A0FGR8-2::A0FGR8-5::A0FGR8-6	755;758::727;730::162;165::776;779
SSSSLLASPGHIS#VK	SSSSLLASPGHISVK	13	13	S	LASPGHISVKEPTPS::LASPGHISVKEPTPS::LASPGHISVKEPTPS::LASPGHISVKEPTPS	A0FGR8::A0FGR8-2::A0FGR8-5::A0FGR8-6	748::720::155::769
EPT#PSIAS#DISLPIATQELR	EPTPSIASDISLPIATQELR	3;8	3;8	T;S	HISVKEPTPSIASDI;EPTPSIASDISLPIA::HISVKEPTPSIASDI;EPTPSIASDISLPIA::HISVKEPTPSIASDI;EPTPSIASDISLPIA::HISVKEPTPSIASDI;EPTPSIASDISLPIA	A0FGR8::A0FGR8-2::A0FGR8-5::A0FGR8-6	753;758::725;730::160;165::774;779
SHMS#GS#PGPGGSNTAPSTPVIGGSDKPGMEEK	SHMSGSPGPGGSNTAPSTPVIGGSDKPGMEEK	4;6	4;6	S;S	TSIKSHMSGSPGPGG;IKSHMSGSPGPGGSN::TSIKSHMSGSPGPGG;IKSHMSGSPGPGGSN::TSIKSHMSGSPGPGG;IKSHMSGSPGPGGSN::TSIKSHMSGSPGPGG;IKSHMSGSPGPGGSN	A0FGR8::A0FGR8-2::A0FGR8-5::A0FGR8-6	691;693::663;665::98;100::712;714
S#SSS#LLASPGHISVK	SSSSLLASPGHISVK	1;4	1;4	S;S	GLHDLGRSSSSLLAS;DLGRSSSSLLASPGH::GLHDLGRSSSSLLAS;DLGRSSSSLLASPGH::GLHDLGRSSSSLLAS;DLGRSSSSLLASPGH::GLHDLGRSSSSLLAS;DLGRSSSSLLASPGH	A0FGR8::A0FGR8-2::A0FGR8-5::A0FGR8-6	736;739::708;711::143;146::757;760
SSS#S#LLASPGHISVK	SSSSLLASPGHISVK	3;4	3;4	S;S	HDLGRSSSSLLASPG;DLGRSSSSLLASPGH::HDLGRSSSSLLASPG;DLGRSSSSLLASPGH::HDLGRSSSSLLASPG;DLGRSSSSLLASPGH::HDLGRSSSSLLASPG;DLGRSSSSLLASPGH	A0FGR8::A0FGR8-2::A0FGR8-5::A0FGR8-6	738;739::710;711::145;146::759;760
S#HMS#GSPGPGGSNTAPSTPVIGGSDKPGMEEK	SHMSGSPGPGGSNTAPSTPVIGGSDKPGMEEK	1;4	1;4	S;S	GRKTSIKSHMSGSPG;TSIKSHMSGSPGPGG::GRKTSIKSHMSGSPG;TSIKSHMSGSPGPGG::GRKTSIKSHMSGSPG;TSIKSHMSGSPGPGG::GRKTSIKSHMSGSPG;TSIKSHMSGSPGPGG	A0FGR8::A0FGR8-2::A0FGR8-5::A0FGR8-6	688;691::660;663::95;98::709;712
SHMS#GSPGPGGSNTAPST#PVIGGSDKPGMEEK	SHMSGSPGPGGSNTAPSTPVIGGSDKPGMEEK	4;18	4;18	S;T	TSIKSHMSGSPGPGG;GSNTAPSTPVIGGSD::TSIKSHMSGSPGPGG;GSNTAPSTPVIGGSD::TSIKSHMSGSPGPGG;GSNTAPSTPVIGGSD::TSIKSHMSGSPGPGG;GSNTAPSTPVIGGSD	A0FGR8::A0FGR8-2::A0FGR8-5::A0FGR8-6	691;705::663;677::98;112::712;726
SHMSGSPGPGGSNT#APST#PVIGGSDKPGMEEK	SHMSGSPGPGGSNTAPSTPVIGGSDKPGMEEK	14;18	14;18	T;T	PGPGGSNTAPSTPVI;GSNTAPSTPVIGGSD::PGPGGSNTAPSTPVI;GSNTAPSTPVIGGSD::PGPGGSNTAPSTPVI;GSNTAPSTPVIGGSD::PGPGGSNTAPSTPVI;GSNTAPSTPVIGGSD	A0FGR8::A0FGR8-2::A0FGR8-5::A0FGR8-6	701;705::673;677::108;112::722;726
SSS#SLLAS#PGHISVK	SSSSLLASPGHISVK	3;8	3;8	S;S	HDLGRSSSSLLASPG;SSSSLLASPGHISVK::HDLGRSSSSLLASPG;SSSSLLASPGHISVK::HDLGRSSSSLLASPG;SSSSLLASPGHISVK::HDLGRSSSSLLASPG;SSSSLLASPGHISVK	A0FGR8::A0FGR8-2::A0FGR8-5::A0FGR8-6	738;743::710;715::145;150::759;764
SHMS#GSPGPGGSNT#APST#PVIGGSDKPGMEEK	SHMSGSPGPGGSNTAPSTPVIGGSDKPGMEEK	4;14;18	4;14;18	S;T;T	TSIKSHMSGSPGPGG;PGPGGSNTAPSTPVI;GSNTAPSTPVIGGSD::TSIKSHMSGSPGPGG;PGPGGSNTAPSTPVI;GSNTAPSTPVIGGSD::TSIKSHMSGSPGPGG;PGPGGSNTAPSTPVI;GSNTAPSTPVIGGSD::TSIKSHMSGSPGPGG;PGPGGSNTAPSTPVI;GSNTAPSTPVIGGSD	A0FGR8::A0FGR8-2::A0FGR8-5::A0FGR8-6	691;701;705::663;673;677::98;108;112::712;722;726
SSSS#LLAS#PGHISVK	SSSSLLASPGHISVK	4;8	4;8	S;S	DLGRSSSSLLASPGH;SSSSLLASPGHISVK::DLGRSSSSLLASPGH;SSSSLLASPGHISVK::DLGRSSSSLLASPGH;SSSSLLASPGHISVK::DLGRSSSSLLASPGH;SSSSLLASPGHISVK	A0FGR8::A0FGR8-2::A0FGR8-5::A0FGR8-6	739;743::711;715::146;150::760;764
T#SIKS#HMS#GSPGPGGSNTAPSTPVIGGSDKPGMEEK	TSIKSHMSGSPGPGGSNTAPSTPVIGGSDKPGMEEK	1;5;8	1;5;8	T;S;S	VSKEGRKTSIKSHMS;GRKTSIKSHMSGSPG;TSIKSHMSGSPGPGG::VSKEGRKTSIKSHMS;GRKTSIKSHMSGSPG;TSIKSHMSGSPGPGG::VSKEGRKTSIKSHMS;GRKTSIKSHMSGSPG;TSIKSHMSGSPGPGG::VSKEGRKTSIKSHMS;GRKTSIKSHMSGSPG;TSIKSHMSGSPGPGG	A0FGR8::A0FGR8-2::A0FGR8-5::A0FGR8-6	684;688;691::656;660;663::91;95;98::705;709;712
EPT#PS#IASDIS#LPIATQELR	EPTPSIASDISLPIATQELR	3;5;11	3;5;11	T;S;S	HISVKEPTPSIASDI;SVKEPTPSIASDISL;PSIASDISLPIATQE::HISVKEPTPSIASDI;SVKEPTPSIASDISL;PSIASDISLPIATQE::HISVKEPTPSIASDI;SVKEPTPSIASDISL;PSIASDISLPIATQE::HISVKEPTPSIASDI;SVKEPTPSIASDISL;PSIASDISLPIATQE	A0FGR8::A0FGR8-2::A0FGR8-5::A0FGR8-6	753;755;761::725;727;733::160;162;168::774;776;782
EPT#PS#IAS#DISLPIATQELR	EPTPSIASDISLPIATQELR	3;5;8	3;5;8	T;S;S	HISVKEPTPSIASDI;SVKEPTPSIASDISL;EPTPSIASDISLPIA::HISVKEPTPSIASDI;SVKEPTPSIASDISL;EPTPSIASDISLPIA::HISVKEPTPSIASDI;SVKEPTPSIASDISL;EPTPSIASDISLPIA::HISVKEPTPSIASDI;SVKEPTPSIASDISL;EPTPSIASDISLPIA	A0FGR8::A0FGR8-2::A0FGR8-5::A0FGR8-6	753;755;758::725;727;730::160;162;165::774;776;779
NRHS#PDHPGMGSSQASSSSSLR	NRHSPDHPGMGSSQASSSSSLR	4	4	S	KKKKNRHSPDHPGMG	A0JLT2	226
TQDPVPPET#PSDSDHK	TQDPVPPETPSDSDHK	9	9	T	QDPVPPETPSDSDHK	A0JLT2	192
TQDPVPPETPS#DSDHK	TQDPVPPETPSDSDHK	11	11	S	PVPPETPSDSDHKKK	A0JLT2	194
TQDPVPPET#PS#DSDHK	TQDPVPPETPSDSDHK	9;11	9;11	T;S	QDPVPPETPSDSDHK;PVPPETPSDSDHKKK	A0JLT2	192;194
TQDPVPPETPS#DSDHKK	TQDPVPPETPSDSDHKK	11	11	S	PVPPETPSDSDHKKK	A0JLT2	194
SQSS#LSGKPK	SQSSLSGKPK	4	4	S	RTLKSQSSLSGKPKE	A0JNW5	1081
SGS#GEIGSETSDKK	SGSGEIGSETSDKK	3	3	S	GLVYKSGSGEIGSET	A0JNW5	989
EYYS#TESEPLTNGGQK	EYYSTESEPLTNGGQK	4	4	S	KLLKEYYSTESEPLT	A0JNW5	774
SGS#GEIGSETSDK	SGSGEIGSETSDK	3	3	S	GLVYKSGSGEIGSET	A0JNW5	989
SMS#VDLSHIPLK	SMSVDLSHIPLK	3	3	S	MSDNRSMSVDLSHIP	A0JNW5	935
S#PTHASPQHTQTEK	SPTHASPQHTQTEK	1	1	S	NVGSPPKSPTHASPQ::NVGSPPKSPTHASPQ	A0JNW5::A0JNW5-2	418::418
DHNVGS#PPK	DHNVGSPPK	6	6	S	VKDHNVGSPPKSPTH::VKDHNVGSPPKSPTH	A0JNW5::A0JNW5-2	414::414
S#PVSESVSPVVPDYLPTENGDFLSSK	SPVSESVSPVVPDYLPTENGDFLSSK	1	1	S	DQANTLKSPVSESVS	A0JNW5	884
SPVS#ESVSPVVPDYLPTENGDFLSSK	SPVSESVSPVVPDYLPTENGDFLSSK	4	4	S	NTLKSPVSESVSPVV	A0JNW5	887
SPVSES#VSPVVPDYLPTENGDFLSSK	SPVSESVSPVVPDYLPTENGDFLSSK	6	6	S	LKSPVSESVSPVVPD	A0JNW5	889
SPVSESVS#PVVPDYLPTENGDFLSSK	SPVSESVSPVVPDYLPTENGDFLSSK	8	8	S	SPVSESVSPVVPDYL	A0JNW5	891
DHNVGS#PPKS#PTHASPQHTQTEK	DHNVGSPPKSPTHASPQHTQTEK	6;10	6;10	S;S	VKDHNVGSPPKSPTH;NVGSPPKSPTHASPQ::VKDHNVGSPPKSPTH;NVGSPPKSPTHASPQ	A0JNW5::A0JNW5-2	414;418::414;418
SAS#DTNLQK	SASDTNLQK	3	3	S	PLLFKSASDTNLQKG	A0JNW5	953
DHNVGSPPKS#PTHASPQHTQTEK	DHNVGSPPKSPTHASPQHTQTEK	10	10	S	NVGSPPKSPTHASPQ::NVGSPPKSPTHASPQ	A0JNW5::A0JNW5-2	418::418
DHNVGSPPKS#PTHAS#PQHTQTEK	DHNVGSPPKSPTHASPQHTQTEK	10;15	10;15	S;S	NVGSPPKSPTHASPQ;PKSPTHASPQHTQTE::NVGSPPKSPTHASPQ;PKSPTHASPQHTQTE	A0JNW5::A0JNW5-2	418;423::418;423
S#PVSESVS#PVVPDYLPTENGDFLSSK	SPVSESVSPVVPDYLPTENGDFLSSK	1;8	1;8	S;S	DQANTLKSPVSESVS;SPVSESVSPVVPDYL	A0JNW5	884;891
SVTQATQTS#PGVPWPSQSANFPEFSFDFTR	SVTQATQTSPGVPWPSQSANFPEFSFDFTR	9	9	S	VTQATQTSPGVPWPS	A0JNW5	1402
S#VTQATQTSPGVPWPSQSANFPEFSFDFTR	SVTQATQTSPGVPWPSQSANFPEFSFDFTR	1	1	S	YDLKKQRSVTQATQT	A0JNW5	1394
EYYS#TESEPLTNGGQKPSSSDTFFR	EYYSTESEPLTNGGQKPSSSDTFFR	4	4	S	KLLKEYYSTESEPLT	A0JNW5	774
S#MPVLGSVSSVTK	SMPVLGSVSSVTK	1	1	S	LATSESKSMPVLGSV::LATSESKSMPVLGSV::LATSESKSMPVLGSV::LATSESKSMPVLGSV::LATSESKSMPVLGSV::LATSESKSMPVLGSV::LATSESKSMPVLGSV	A0MZ66::A0MZ66-3::A0MZ66-4::A0MZ66-5::A0MZ66-6::A0MZ66-7::A0MZ66-8	506::506::506::446::476::94::446
VTAEADSSS#PTGILATSESK	VTAEADSSSPTGILATSESK	9	9	S	TAEADSSSPTGILAT::TAEADSSSPTGILAT::TAEADSSSPTGILAT::TAEADSSSPTGILAT::TAEADSSSPTGILAT::TAEADSSSPTGILAT::TAEADSSSPTGILAT	A0MZ66::A0MZ66-3::A0MZ66-4::A0MZ66-5::A0MZ66-6::A0MZ66-7::A0MZ66-8	494::494::494::434::464::82::434
S#LDPENSETELER	SLDPENSETELER	1	1	S	TSSRSLKSLDPENSE::TSSRSLKSLDPENSE::TSSRSLKSLDPENSE::TSSRSLKSLDPENSE::TSSRSLKSLDPENSE::TSSRSLKSLDPENSE::TSSRSLKSLDPENSE	A0MZ66::A0MZ66-3::A0MZ66-4::A0MZ66-5::A0MZ66-6::A0MZ66-7::A0MZ66-8	467::467::467::407::437::55::407
EDEGEIQPENKEDS#IENVRETDSSNC	EDEGEIQPENKEDSIENVRETDSSNC	14	14	S	QPENKEDSIENVRET::QPENKEDSIENVRET::QPENKEDSIENVRET::QPENKEDSIENVRET	A0MZ66::A0MZ66-5::A0MZ66-6::A0MZ66-7	619::559::589::207
EDEGEIQPENKEDS#IENVR	EDEGEIQPENKEDSIENVR	14	14	S	QPENKEDSIENVRET::QPENKEDSIENVRET::QPENKEDSIENVRET::QPENKEDSIENVRET	A0MZ66::A0MZ66-5::A0MZ66-6::A0MZ66-7	619::559::589::207
SLDPENS#ETELER	SLDPENSETELER	7	7	S	KSLDPENSETELERI::KSLDPENSETELERI::KSLDPENSETELERI::KSLDPENSETELERI::KSLDPENSETELERI::KSLDPENSETELERI::KSLDPENSETELERI	A0MZ66::A0MZ66-3::A0MZ66-4::A0MZ66-5::A0MZ66-6::A0MZ66-7::A0MZ66-8	473::473::473::413::443::61::413
TLEAEFNSPSPPT#PEPGEGPRK	TLEAEFNSPSPPTPEPGEGPRK	13	13	T	FNSPSPPTPEPGEGP::FNSPSPPTPEPGEGP::FNSPSPPTPEPGEGP::FNSPSPPTPEPGEGP::FNSPSPPTPEPGEGP::FNSPSPPTPEPGEGP::FNSPSPPTPEPGEGP	A0MZ66::A0MZ66-3::A0MZ66-4::A0MZ66-5::A0MZ66-6::A0MZ66-7::A0MZ66-8	537::537::537::477::507::125::477
TLEAEFNSPSPPT#PEPGEGPR	TLEAEFNSPSPPTPEPGEGPR	13	13	T	FNSPSPPTPEPGEGP::FNSPSPPTPEPGEGP::FNSPSPPTPEPGEGP::FNSPSPPTPEPGEGP::FNSPSPPTPEPGEGP::FNSPSPPTPEPGEGP::FNSPSPPTPEPGEGP	A0MZ66::A0MZ66-3::A0MZ66-4::A0MZ66-5::A0MZ66-6::A0MZ66-7::A0MZ66-8	537::537::537::477::507::125::477
TLEAEFNSPS#PPTPEPGEGPRK	TLEAEFNSPSPPTPEPGEGPRK	10	10	S	EAEFNSPSPPTPEPG::EAEFNSPSPPTPEPG::EAEFNSPSPPTPEPG::EAEFNSPSPPTPEPG::EAEFNSPSPPTPEPG::EAEFNSPSPPTPEPG::EAEFNSPSPPTPEPG	A0MZ66::A0MZ66-3::A0MZ66-4::A0MZ66-5::A0MZ66-6::A0MZ66-7::A0MZ66-8	534::534::534::474::504::122::474
TLEAEFNSPS#PPTPEPGEGPR	TLEAEFNSPSPPTPEPGEGPR	10	10	S	EAEFNSPSPPTPEPG::EAEFNSPSPPTPEPG::EAEFNSPSPPTPEPG::EAEFNSPSPPTPEPG::EAEFNSPSPPTPEPG::EAEFNSPSPPTPEPG::EAEFNSPSPPTPEPG	A0MZ66::A0MZ66-3::A0MZ66-4::A0MZ66-5::A0MZ66-6::A0MZ66-7::A0MZ66-8	534::534::534::474::504::122::474
SAS#LGPESR	SASLGPESR	3	3	S	FRTKRSASLGPESRK	A1A4G5	128
RSAS#LGPESR	RSASLGPESR	4	4	S	FRTKRSASLGPESRK	A1A4G5	128
EDTPTSSLDSLSS#PSPVTTAVPGPPGPDK	EDTPTSSLDSLSSPSPVTTAVPGPPGPDK	13	13	S	SSLDSLSSPSPVTTA	A1A4S6	643
EDTPTSSLDSLSSPS#PVTTAVPGPPGPDK	EDTPTSSLDSLSSPSPVTTAVPGPPGPDK	15	15	S	LDSLSSPSPVTTAVP	A1A4S6	645
TPPDTTFPEPTCLSAS#PPNAPPR	TPPDTTFPEPTCLSASPPNAPPR	16	16	S	EPTCLSASPPNAPPR	A1A4S6	591
APGT#PTYSYVPPQW	APGTPTYSYVPPQW	4	4	T	PTYRAPGTPTYSYVP	A1KXE4	185
VS#CSPTSGAVPPYSSSPNPYQTAVYPVR	VSCSPTSGAVPPYSSSPNPYQTAVYPVR	2	2	S	PGTPYKVSCSPTSGA	A1KXE4	62
MNPVYS#PGSSGVPYANAK	MNPVYSPGSSGVPYANAK	6	6	S	__MNPVYSPGSSGVP::__MNPVYSPGSSGVP	A1KXE4::A1KXE4-2	6::6
QNS#LGCIGECGVDSGFEAPR	QNSLGCIGECGVDSGFEAPR	3	3	S	LSTFRQNSLGCIGEC	A1L020	338
LGGGGLRS#PGGGR	LGGGGLRSPGGGR	8	8	S	LGGGGLRSPGGGRDC	A1L020	462
ASS#PSLIER	ASSPSLIER	3	3	S	TECRRASSPSLIERN::TECRRASSPSLIERN	A1L170::A1L170-2	223::266
S#FPHLSK	SFPHLSK	1	1	S	PKLQASRSFPHLSKP::PKLQASRSFPHLSKP	A1L170::A1L170-2	18::61
RASS#PSLIER	RASSPSLIER	4	4	S	TECRRASSPSLIERN::TECRRASSPSLIERN	A1L170::A1L170-2	223::266
RAS#SPSLIER	RASSPSLIER	3	3	S	MTECRRASSPSLIER::MTECRRASSPSLIER	A1L170::A1L170-2	222::265
RAS#S#PSLIER	RASSPSLIER	3;4	3;4	S;S	MTECRRASSPSLIER;TECRRASSPSLIERN::MTECRRASSPSLIER;TECRRASSPSLIERN	A1L170::A1L170-2	222;223::265;266
TSS#LDNEGPHPDLLSFE	TSSLDNEGPHPDLLSFE	3	3	S	PPQARTSSLDNEGPH::PPQARTSSLDNEGPH	A1L170::A1L170-2	258::301
CVQASTAPGGRLS#K	CVQASTAPGGRLSK	13	13	S	TAPGGRLSKDFCARE	A1L188	47
RRES#LSYIPK	RRESLSYIPK	4	4	S	FSVRRRESLSYIPKG::FSVRRRESLSYIPKG::FSVRRRESLSYIPKG	A1L390::A1L390-2::A1L390-3	741::274::685
GPLS#PFNSR	GPLSPFNSR	4	4	S	LNVKGPLSPFNSRAA::LNVKGPLSPFNSRAA	A1L390::A1L390-3	76::76
YRCS#PER	YRCSPER	4	4	S	YPNRYRCSPERLKKA::YPNRYRCSPERLKKA	A1L390::A1L390-3	423::367
AWSS#QDEVSTNVR	AWSSQDEVSTNVR	4	4	S	RLKKAWSSQDEVSTN::RLKKAWSSQDEVSTN	A1L390::A1L390-3	433::377
S#HSVPENMVEPPLSGR	SHSVPENMVEPPLSGR	1	1	S	RGPPVNRSHSVPENM::RGPPVNRSHSVPENM::RGPPVNRSHSVPENM	A1L390::A1L390-2::A1L390-3	1079::612::1023
SSGFGS#PR	SSGFGSPR	6	6	S	SKSSGFGSPRLVSRS::SKSSGFGSPRLVSRS::SKSSGFGSPRLVSRS	A1L390::A1L390-2::A1L390-3	631::164::575
TTS#PGGRPSAR	TTSPGGRPSAR	3	3	S	AVSQRTTSPGGRPSA::AVSQRTTSPGGRPSA::AVSQRTTSPGGRPSA	A1L390::A1L390-2::A1L390-3	1028::561::972
RPSGRS#PTSTEK	RPSGRSPTSTEK	6	6	S	SRRPSGRSPTSTEKR::SRRPSGRSPTSTEKR::SRRPSGRSPTSTEKR	A1L390::A1L390-2::A1L390-3	488::21::432
SSSVLSLEGS#EK	SSSVLSLEGSEK	10	10	S	SVLSLEGSEKGLARH::SVLSLEGSEKGLARH::SVLSLEGSEKGLARH	A1L390::A1L390-2::A1L390-3	647::180::591
DGKS#PTVPCLQEEAGEPLGGK	DGKSPTVPCLQEEAGEPLGGK	4	4	S	APERDGKSPTVPCLQ::APERDGKSPTVPCLQ::APERDGKSPTVPCLQ	A1L390::A1L390-2::A1L390-3	962::495::906
SHS#VPENMVEPPLSGR	SHSVPENMVEPPLSGR	3	3	S	PPVNRSHSVPENMVE::PPVNRSHSVPENMVE::PPVNRSHSVPENMVE	A1L390::A1L390-2::A1L390-3	1081::614::1025
SSSVLS#LEGSEK	SSSVLSLEGSEK	6	6	S	SRSSSVLSLEGSEKG::SRSSSVLSLEGSEKG::SRSSSVLSLEGSEKG	A1L390::A1L390-2::A1L390-3	643::176::587
SSS#VLSLEGSEK	SSSVLSLEGSEK	3	3	S	RLVSRSSSVLSLEGS::RLVSRSSSVLSLEGS::RLVSRSSSVLSLEGS	A1L390::A1L390-2::A1L390-3	640::173::584
S#PLSPTETFSWPDVR	SPLSPTETFSWPDVR	1	1	S	GGRPSARSPLSPTET::GGRPSARSPLSPTET::GGRPSARSPLSPTET	A1L390::A1L390-2::A1L390-3	1037::570::981
RPS#GRSPTSTEK	RPSGRSPTSTEK	3	3	S	SRSSRRPSGRSPTST::SRSSRRPSGRSPTST::SRSSRRPSGRSPTST	A1L390::A1L390-2::A1L390-3	485::18::429
IWEGMESSGGS#PGK	IWEGMESSGGSPGK	11	11	S	GMESSGGSPGKGPGQ::GMESSGGSPGKGPGQ::GMESSGGSPGKGPGQ	A1L390::A1L390-2::A1L390-3	827::360::771
SPLS#PTETFSWPDVR	SPLSPTETFSWPDVR	4	4	S	PSARSPLSPTETFSW::PSARSPLSPTETFSW::PSARSPLSPTETFSW	A1L390::A1L390-2::A1L390-3	1040::573::984
PSARS#PLS#PTETFSWPDVR	PSARSPLSPTETFSWPDVR	5;8	5;8	S;S	GGRPSARSPLSPTET;PSARSPLSPTETFSW::GGRPSARSPLSPTET;PSARSPLSPTETFSW::GGRPSARSPLSPTET;PSARSPLSPTETFSW	A1L390::A1L390-2::A1L390-3	1037;1040::570;573::981;984
SSS#VLS#LEGSEK	SSSVLSLEGSEK	3;6	3;6	S;S	RLVSRSSSVLSLEGS;SRSSSVLSLEGSEKG::RLVSRSSSVLSLEGS;SRSSSVLSLEGSEKG::RLVSRSSSVLSLEGS;SRSSSVLSLEGSEKG	A1L390::A1L390-2::A1L390-3	640;643::173;176::584;587
FNS#LPRPDPEPVPPVGSK	FNSLPRPDPEPVPPVGSK	3	3	S	NSISRFNSLPRPDPE::NSISRFNSLPRPDPE::NSISRFNSLPRPDPE	A1L390::A1L390-2::A1L390-3	759::292::703
SSSVLS#LEGS#EK	SSSVLSLEGSEK	6;10	6;10	S;S	SRSSSVLSLEGSEKG;SVLSLEGSEKGLARH::SRSSSVLSLEGSEKG;SVLSLEGSEKGLARH::SRSSSVLSLEGSEKG;SVLSLEGSEKGLARH	A1L390::A1L390-2::A1L390-3	643;647::176;180::587;591
S#PTVPCLQEEAGEPLGGK	SPTVPCLQEEAGEPLGGK	1	1	S	APERDGKSPTVPCLQ::APERDGKSPTVPCLQ::APERDGKSPTVPCLQ	A1L390::A1L390-2::A1L390-3	962::495::906
RPS#GRS#PTSTEK	RPSGRSPTSTEK	3;6	3;6	S;S	SRSSRRPSGRSPTST;SRRPSGRSPTSTEKR::SRSSRRPSGRSPTST;SRRPSGRSPTSTEKR::SRSSRRPSGRSPTST;SRRPSGRSPTSTEKR	A1L390::A1L390-2::A1L390-3	485;488::18;21::429;432
NSGEPLPPKPGPGS#PSHPGALDLDGVSR	NSGEPLPPKPGPGSPSHPGALDLDGVSR	14	14	S	PPKPGPGSPSHPGAL	A1X283	291
KAS#SDMSASAGYEEISDPDMEEK	KASSDMSASAGYEEISDPDMEEK	3	3	S	KDVLRKASSDMSASA	A1X283	499
PGPGS#PSHPGALDLDGVSR	PGPGSPSHPGALDLDGVSR	5	5	S	PPKPGPGSPSHPGAL	A1X283	291
QDGLS#PK	QDGLSPK	5	5	S	TGKQDGLSPKEISCR	A1X283	720
TSS#SSRPLPEVR	TSSSSRPLPEVR	3	3	S	PPPKKTSSSSRPLPE	A1X283	770
KTS#SSSRPLPEVR	KTSSSSRPLPEVR	3	3	S	PPPPKKTSSSSRPLP	A1X283	769
KTSS#SSRPLPEVR	KTSSSSRPLPEVR	4	4	S	PPPKKTSSSSRPLPE	A1X283	770
PSLPPRKES#IIK	PSLPPRKESIIK	9	9	S	SLPPRKESIIKSEGE	A1X283	528
PAPS#PKTEPPQGEDQVDICNLR	PAPSPKTEPPQGEDQVDICNLR	4	4	S	VRPKPAPSPKTEPPQ	A1X283	649
ASSDMSASAGYEEIS#DPDMEEK	ASSDMSASAGYEEISDPDMEEK	15	15	S	SAGYEEISDPDMEEK	A1X283	512
KNSGEPLPPKPGPGS#PSHPGALDLDGVSR	KNSGEPLPPKPGPGSPSHPGALDLDGVSR	15	15	S	PPKPGPGSPSHPGAL	A1X283	291
EYEDPPS#EEEDK	EYEDPPSEEEDK	7	7	S	REYEDPPSEEEDKIK::REYEDPPSEEEDKIK::REYEDPPSEEEDKIK::REYEDPPSEEEDKIK::REYEDPPSEEEDKIK	A2A2Y4::A2A2Y4-2::A2A2Y4-3::A2A2Y4-4::A2A2Y4-5	429::429::235::86::385
EENISAPLISSS#PVK	EENISAPLISSSPVK	12	12	S	SAPLISSSPVKAARE::SAPLISSSPVKAARE::SAPLISSSPVKAARE::SAPLISSSPVKAARE::SAPLISSSPVKAARE	A2A2Y4::A2A2Y4-2::A2A2Y4-3::A2A2Y4-4::A2A2Y4-5	416::416::222::73::372
LSYS#DSDLK	LSYSDSDLK	4	4	S	LKRRLSYSDSDLKRA::LKRRLSYSDSDLKRA	A2A3K4::A2A3K4-2	394::446
LISHCYIPQS#PEPDLHK	LISHCYIPQSPEPDLHK	10	10	S	SHCYIPQSPEPDLHK::SHCYIPQSPEPDLHK	A2A3K4::A2A3K4-2	438::490
RRLS#YSDSDLK	RRLSYSDSDLK	4	4	S	THLKRRLSYSDSDLK::THLKRRLSYSDSDLK	A2A3K4::A2A3K4-2	392::444
RLS#YSDSDLKR	RLSYSDSDLKR	3	3	S	THLKRRLSYSDSDLK::THLKRRLSYSDSDLK	A2A3K4::A2A3K4-2	392::444
RLS#YSDSDLK	RLSYSDSDLK	3	3	S	THLKRRLSYSDSDLK::THLKRRLSYSDSDLK	A2A3K4::A2A3K4-2	392::444
TPRS#PLDCGSSPK	TPRSPLDCGSSPK	4	4	S	QNSRTPRSPLDCGSS::QNSRTPRSPLDCGSS	A2A3K4::A2A3K4-2	547::599
THGVGS#PGSVR	THGVGSPGSVR	6	6	S	CKTHGVGSPGSVRQN::CKTHGVGSPGSVRQN	A2A3K4::A2A3K4-2	534::586
SLS#PVPR	SLSPVPR	3	3	S	RWKHRSLSPVPRNAE::RWKHRSLSPVPRNAE::RWKHRSLSPVPRNAE	A2AJT9::A2AJT9-2::A2AJT9-3	17::17::17
RGS#EDFETR	RGSEDFETR	3	3	S	SQSTRRGSEDFETRS::SQSTRRGSEDFETRS::SQSTRRGSEDFETRS	A2AJT9::A2AJT9-2::A2AJT9-3	192::192::192
GYS#PGRGDSNR	GYSPGRGDSNR	3	3	S	YKPHRGYSPGRGDSN::YKPHRGYSPGRGDSN::YKPHRGYSPGRGDSN	A2AJT9::A2AJT9-2::A2AJT9-3	100::100::100
HRS#LS#PVPR	HRSLSPVPR	3;5	3;5	S;S	SPRWKHRSLSPVPRN;RWKHRSLSPVPRNAE::SPRWKHRSLSPVPRN;RWKHRSLSPVPRNAE::SPRWKHRSLSPVPRN;RWKHRSLSPVPRNAE	A2AJT9::A2AJT9-2::A2AJT9-3	15;17::15;17::15;17
GNIYYQSYEHRS#PS#PNIR	GNIYYQSYEHRSPSPNIR	12;14	12;14	S;S	YQSYEHRSPSPNIRN;SYEHRSPSPNIRNSL::YQSYEHRSPSPNIRN;SYEHRSPSPNIRNSL::YQSYEHRSPSPNIRN;SYEHRSPSPNIRNSL	A2AJT9::A2AJT9-2::A2AJT9-3	78;80::78;80::78;80
LPDVKPS#PINLR	LPDVKPSPINLR	7	7	S	KLPDVKPSPINLRKK::KLPDVKPSPINLRKK::KLPDVKPSPINLRKK	A2AJT9::A2AJT9-2::A2AJT9-3	402::402::402
S#LS#PVPR	SLSPVPR	1;3	1;3	S;S	SPRWKHRSLSPVPRN;RWKHRSLSPVPRNAE::SPRWKHRSLSPVPRN;RWKHRSLSPVPRNAE::SPRWKHRSLSPVPRN;RWKHRSLSPVPRNAE	A2AJT9::A2AJT9-2::A2AJT9-3	15;17::15;17::15;17
GYS#PGRGDSNRR	GYSPGRGDSNRR	3	3	S	YKPHRGYSPGRGDSN::YKPHRGYSPGRGDSN::YKPHRGYSPGRGDSN	A2AJT9::A2AJT9-2::A2AJT9-3	100::100::100
S#PS#PNIR	SPSPNIR	1;3	1;3	S;S	YQSYEHRSPSPNIRN;SYEHRSPSPNIRNSL::YQSYEHRSPSPNIRN;SYEHRSPSPNIRNSL::YQSYEHRSPSPNIRN;SYEHRSPSPNIRNSL	A2AJT9::A2AJT9-2::A2AJT9-3	78;80::78;80::78;80
GS#EDFETR	GSEDFETR	2	2	S	SQSTRRGSEDFETRS::SQSTRRGSEDFETRS::SQSTRRGSEDFETRS	A2AJT9::A2AJT9-2::A2AJT9-3	192::192::192
AGEEDEGEEDS#DSDYEISAK	AGEEDEGEEDSDSDYEISAK	11	11	S	EDEGEEDSDSDYEIS::EDEGEEDSDSDYEIS	A2RRP1::A2RRP1-2	473::473
AGEEDEGEEDS#DS#DYEISAK	AGEEDEGEEDSDSDYEISAK	11;13	11;13	S;S	EDEGEEDSDSDYEIS;EGEEDSDSDYEISAK::EDEGEEDSDSDYEIS;EGEEDSDSDYEISAK	A2RRP1::A2RRP1-2	473;475::473;475
RDFTEVLS#PNMYNSK	RDFTEVLSPNMYNSK	8	8	S	RDFTEVLSPNMYNSK::RDFTEVLSPNMYNSK	A2RTX5::A2RTX5-2	453::358
DFTEVLS#PNMYNSK	DFTEVLSPNMYNSK	7	7	S	RDFTEVLSPNMYNSK::RDFTEVLSPNMYNSK	A2RTX5::A2RTX5-2	453::358
S#LDLSITQQK	SLDLSITQQK	1	1	S	LMGRKVKSLDLSITQ::LMGRKVKSLDLSITQ::LMGRKVKSLDLSITQ	A2RU30::A2RU30-2::A2RU30-3	454::316::316
WKQS#VDRPELR	WKQSVDRPELR	4	4	S	TQQKWKQSVDRPELR::TQQKWKQSVDRPELR::TQQKWKQSVDRPELR	A2RU30::A2RU30-2::A2RU30-3	467::329::329
SPLGEAPEPDS#DAEVAEAAKPHLSEVTTEGYPSEPLGGLEQK	SPLGEAPEPDSDAEVAEAAKPHLSEVTTEGYPSEPLGGLEQK	11	11	S	GEAPEPDSDAEVAEA	A2RU67	62
SPLGEAPEPDS#DAEVAEAAK	SPLGEAPEPDSDAEVAEAAK	11	11	S	GEAPEPDSDAEVAEA	A2RU67	62
MVVS#MPNLQDIAMPELAPR	MVVSMPNLQDIAMPELAPR	4	4	S	THRRMVVSMPNLQDI::THRRMVVSMPNLQDI	A2RUS2::A2RUS2-2	472::420
LTDTAGCRGS#SAVLNVTPK	LTDTAGCRGSSAVLNVTPK	10	10	S	DTAGCRGSSAVLNVT::DTAGCRGSSAVLNVT	A2RUS2::A2RUS2-2	502::450
GCGKT#VIAK	GCGKTVIAK	5	5	T	GGKGCGKTVIAKNFA::GGKGCGKTVIAKNFA::GGKGCGKTVIAKNFA	A3KMH1::A3KMH1-2::A3KMH1-3	454::454::421
SFS#PTMK	SFSPTMK	3	3	S	DMKMRSFSPTMKVPV::DMKMRSFSPTMKVPV::DMKMRSFSPTMKVPV::DMKMRSFSPTMKVPV	A3KN83::A3KN83-2::A3KN83-3::A3KN83-4	214::213::212::213
RPSFSSTPVIS#PAPNSTPANSNTNSNSSLITSQDAVER	RPSFSSTPVISPAPNSTPANSNTNSNSSLITSQDAVER	11	11	S	FSSTPVISPAPNSTP::FSSTPVISPAPNSTP::FSSTPVISPAPNSTP	A3KN83::A3KN83-2::A3KN83-3	823::822::821
RPS#FSSTPVISPAPNSTPANSNTNSNSSLITSQDAVER	RPSFSSTPVISPAPNSTPANSNTNSNSSLITSQDAVER	3	3	S	GLGSKRPSFSSTPVI::GLGSKRPSFSSTPVI::GLGSKRPSFSSTPVI	A3KN83::A3KN83-2::A3KN83-3	815::814::813
NNS#LNELMK	NNSLNELMK	3	3	S	KDLLKNNSLNELMKL::KDLLKNNSLNELMKL::KDLLKNNSLNELMKL::KDLLKNNSLNELMKL	A3KN83::A3KN83-2::A3KN83-3::A3KN83-4	162::161::160::161
S#IDPDSIQSALLASGLGSK	SIDPDSIQSALLASGLGSK	1	1	S	KEKKKKKSIDPDSIQ::KEKKKKKSIDPDSIQ::KEKKKKKSIDPDSIQ	A3KN83::A3KN83-2::A3KN83-3	794::793::792
SIVNLDSPMVS#PPPDYPGEFFK	SIVNLDSPMVSPPPDYPGEFFK	11	11	S	NLDSPMVSPPPDYPG::NLDSPMVSPPPDYPG::NLDSPMVSPPPDYPG	A3KN83::A3KN83-2::A3KN83-3	1062::1061::1060
NAS#LSQSPR	NASLSQSPR	3	3	S	VCSQRNASLSQSPRV::VCSQRNASLSQSPRV::VCSQRNASLSQSPRV	A4D1P6::A4D1P6-2::A4D1P6-3	252::252::252
NASLSQS#PR	NASLSQSPR	7	7	S	RNASLSQSPRVGFLS::RNASLSQSPRVGFLS::RNASLSQSPRVGFLS	A4D1P6::A4D1P6-2::A4D1P6-3	256::256::256
KES#FGGQGTK	KESFGGQGTK	3	3	S	QSSAKKESFGGQGTK::QSSAKKESFGGQGTK::QSSAKKESFGGQGTK	A4D1P6::A4D1P6-2::A4D1P6-3	293::293::293
KSPSRLS#PAQGPPQPQSSAK	KSPSRLSPAQGPPQPQSSAK	7	7	S	KKSPSRLSPAQGPPQ::KKSPSRLSPAQGPPQ::KKSPSRLSPAQGPPQ	A4D1P6::A4D1P6-2::A4D1P6-3	277::277::277
KS#PSRLS#PAQGPPQPQSSAK	KSPSRLSPAQGPPQPQSSAK	2;7	2;7	S;S	LLPQSKKSPSRLSPA;KKSPSRLSPAQGPPQ::LLPQSKKSPSRLSPA;KKSPSRLSPAQGPPQ::LLPQSKKSPSRLSPA;KKSPSRLSPAQGPPQ	A4D1P6::A4D1P6-2::A4D1P6-3	272;277::272;277::272;277
VLTPELS#EEEVSTR	VLTPELSEEEVSTR	7	7	S	KVLTPELSEEEVSTR::KVLTPELSEEEVSTR::KVLTPELSEEEVSTR	A4FU49::A4FU49-3::A4FU49-6	375::380::491
EGPGALGGEPSPPTHS#PSR	EGPGALGGEPSPPTHSPSR	16	16	S	EPSPPTHSPSRRKSH::EPSPPTHSPSRRKSH::EPSPPTHSPSRRKSH	A5PL33::A5PL33-2::A5PL33-3	182::181::182
QPLS#PSATGDTR	QPLSPSATGDTR	4	4	S	QPGRQPLSPSATGDT::QPGRQPLSPSATGDT::QPGRQPLSPSATGDT	A5PL33::A5PL33-2::A5PL33-3	355::354::355
ADLGPGS#PPWAVK	ADLGPGSPPWAVK	7	7	S	RADLGPGSPPWAVKT::RADLGPGSPPWAVKT::RADLGPGSPPWAVKT	A5PL33::A5PL33-2::A5PL33-3	253::252::253
TVTVTRPTGVS#FKK	TVTVTRPTGVSFKK	11	11	S	VTRPTGVSFKKDVPP::VTRPTGVSFKKDVPP::VTRPTGVSFKKDVPP::VTRPTGVSFKKDVPP	A5YKK6::A5YKK6-2::A5YKK6-3::A5YKK6-4	1061::1056::1056::1061
YYS#PCEEHPAETNQNEGAESGTIR	YYSPCEEHPAETNQNEGAESGTIR	3	3	S	SGQTRYYSPCEEHPA	A5YM69	184
AEELS#PAALSPLLEPIR	AEELSPAALSPLLEPIR	5	5	S	ESRAEELSPAALSPL	A5YM69	445
AEELSPAALS#PLLEPIR	AEELSPAALSPLLEPIR	10	10	S	ELSPAALSPLLEPIR	A5YM69	450
IVHECQELSS#PVITTSPASFEENK	IVHECQELSSPVITTSPASFEENK	10	10	S	HECQELSSPVITTSP::HECQELSSPVITTSP::HECQELSSPVITTSP::HECQELSSPVITTSP::HECQELSSPVITTSP	A6H8Y1::A6H8Y1-2::A6H8Y1-6::A6H8Y1-7::A6H8Y1-8	2044::2044::2024::2012::180
NLS#PSNSCEPK	NLSPSNSCEPK	3	3	S	TQTERNLSPSNSCEP::TQTERNLSPSNSCEP::TQTERNLSPSNSCEP::TQTERNLSPSNSCEP	A6H8Y1::A6H8Y1-2::A6H8Y1-6::A6H8Y1-7	1524::1524::1504::1524
ISS#TSSLVK	ISSTSSLVK	3	3	S	QRRKRISSTSSLVKS::QRRKRISSTSSLVKS::QRRKRISSTSSLVKS::QRRKRISSTSSLVKS::QRRKRISSTSSLVKS::QRRKRISSTSSLVKS	A6H8Y1::A6H8Y1-2::A6H8Y1-3::A6H8Y1-4::A6H8Y1-6::A6H8Y1-7	100::100::100::100::80::100
EKT#PEVIDATEEIDK	EKTPEVIDATEEIDK	3	3	T	EICLREKTPEVIDAT;EISPREKTPEVIDAT::EICLREKTPEVIDAT;EISPREKTPEVIDAT::EICLREKTPEVIDAT;EISPREKTPEVIDAT::EICLREKTPEVIDAT;EISPREKTPEVIDAT::EICLREKTPEVIDAT;EISPREKTPEVIDAT::EICLREKTPEVIDAT;EISPREKTPEVIDAT::EICLREKTPEVIDAT;EISPREKTPEVIDAT	A6H8Y1::A6H8Y1-2::A6H8Y1-3::A6H8Y1-4::A6H8Y1-5::A6H8Y1-6::A6H8Y1-7	915;1131::915;1131::915;1131::915;1131::305;521::895;1111::915;1131
EKT#PEVTDATEEIDK	EKTPEVTDATEEIDK	3	3	T	ESSPREKTPEVTDAT::ESSPREKTPEVTDAT::ESSPREKTPEVTDAT::ESSPREKTPEVTDAT::ESSPREKTPEVTDAT::ESSPREKTPEVTDAT::ESSPREKTPEVTDAT	A6H8Y1::A6H8Y1-2::A6H8Y1-3::A6H8Y1-4::A6H8Y1-5::A6H8Y1-6::A6H8Y1-7	970::970::970::970::360::950::970
SLEPPPGS#PGEAPLAGAAPSLQDEVR	SLEPPPGSPGEAPLAGAAPSLQDEVR	8	8	S	SLEPPPGSPGEAPLA::SLEPPPGSPGEAPLA::SLEPPPGSPGEAPLA::SLEPPPGSPGEAPLA	A6NC98::A6NC98-2::A6NC98-3::A6NC98-4	436::436::85::436
SSES#FSPGDTPR	SSESFSPGDTPR	4	4	S	PVGRSSESFSPGDTP::PVGRSSESFSPGDTP::PVGRSSESFSPGDTP	A6NC98::A6NC98-4::A6NC98-6	1408::1290::71
RSS#LQSPASVAPPQGPGTK	RSSLQSPASVAPPQGPGTK	3	3	S	EKAGRRSSLQSPASV::EKAGRRSSLQSPASV::EKAGRRSSLQSPASV::EKAGRRSSLQSPASV	A6NC98::A6NC98-2::A6NC98-3::A6NC98-4	597::597::246::597
RPLTPSLS#Q	RPLTPSLSQ	8	8	S	RPLTPSLSQ______::RPLTPSLSQ______::RPLTPSLSQ______	A6NC98::A6NC98-4::A6NC98-6	1475::1357::138
AQS#SLCLRDETLAGGQR	AQSSLCLRDETLAGGQR	3	3	S	APMRRAQSSLCLRDE::APMRRAQSSLCLRDE::APMRRAQSSLCLRDE	A6NC98::A6NC98-4::A6NC98-6	1379::1261::42
AQSS#LCLRDETLAGGQR	AQSSLCLRDETLAGGQR	4	4	S	PMRRAQSSLCLRDET::PMRRAQSSLCLRDET::PMRRAQSSLCLRDET	A6NC98::A6NC98-4::A6NC98-6	1380::1262::43
AQS#SLCLR	AQSSLCLR	3	3	S	APMRRAQSSLCLRDE::APMRRAQSSLCLRDE::APMRRAQSSLCLRDE	A6NC98::A6NC98-4::A6NC98-6	1379::1261::42
RPLT#PSLSQ	RPLTPSLSQ	4	4	T	EPEKRPLTPSLSQ__::EPEKRPLTPSLSQ__::EPEKRPLTPSLSQ__	A6NC98::A6NC98-4::A6NC98-6	1471::1353::134
KAS#LLPLQR	KASLLPLQR	3	3	S	APAPRKASLLPLQRL	A6NCL7	405
RQLS#APHITR	RQLSAPHITR	4	4	S	PPPRRQLSAPHITRG::PPPRRQLSAPHITRG	A6ND36::A6ND36-2	650::402
AKS#VDEIAK	AKSVDEIAK	3	3	S	YALVKAKSVDEIAKI::YALVKAKSVDEIAKI	A6ND36::A6ND36-2	356::108
RHS#EQVANGPTPPPR	RHSEQVANGPTPPPR	3	3	S	VPLRRRHSEQVANGP::VPLRRRHSEQVANGP	A6ND36::A6ND36-2	634::386
QLS#APHITR	QLSAPHITR	3	3	S	PPPRRQLSAPHITRG::PPPRRQLSAPHITRG	A6ND36::A6ND36-2	650::402
S#VDEIAK	SVDEIAK	1	1	S	YALVKAKSVDEIAKI::YALVKAKSVDEIAKI	A6ND36::A6ND36-2	356::108
S#PVLQEK	SPVLQEK	1	1	S	SRGGDAKSPVLQEKG	A6NFI3	112
GGDAKS#PVLQEK	GGDAKSPVLQEK	6	6	S	SRGGDAKSPVLQEKG	A6NFI3	112
AEDGS#ECDPDQEEEEEEEEK	AEDGSECDPDQEEEEEEEEK	5	5	S	LERAEDGSECDPDQE	A6NFI3	22
TISGPLIPPAS#PR	TISGPLIPPASPR	11	11	S	GPLIPPASPRLGNTS	A6NGB9	149
AEPAS#PAQDAQEPPAPPPPLPPYASCSPR	AEPASPAQDAQEPPAPPPPLPPYASCSPR	5	5	S	GLKAEPASPAQDAQE	A6NGB9	281
LNPPPAPPARS#PTTELSSK	LNPPPAPPARSPTTELSSK	11	11	S	PPAPPARSPTTELSS	A6NGB9	383
SPS#FQAPPQK	SPSFQAPPQK	3	3	S	PLPPKSPSFQAPPQK	A6NGB9	332
S#PSFQAPPQK	SPSFQAPPQK	1	1	S	PPPLPPKSPSFQAPP	A6NGB9	330
TPLVS#PPGPLTK	TPLVSPPGPLTK	5	5	S	PIKTPLVSPPGPLTK	A6NGB9	202
TGQGPGS#RAPS#PR	TGQGPGSRAPSPR	7;11	7;11	S;S	KTGQGPGSRAPSPRL;GPGSRAPSPRLPNKT	A6NGB9	128;132
PHPPS#PGHEK	PHPPSPGHEK	5	5	S	QSRPHPPSPGHEKTR	A6NGC4	235
LCAAAAS#ILGK	LCAAAASILGK	7	7	S	RLCAAAASILGKPAD	A6NHG4	29
CNDSLRHS#PK	CNDSLRHSPK	8	8	S	CNDSLRHSPKVETTD	A6NHR9	1974
LGMT#PIRK	LGMTPIRK	4	4	T	IEEKLGMTPIRKCND	A6NHR9	1962
TDAESDCQSVASVTSPGDVS#PPIDLVK	TDAESDCQSVASVTSPGDVSPPIDLVK	20	20	S	VTSPGDVSPPIDLVK	A6NI28	714
SLGLWTTS#PESSSR	SLGLWTTSPESSSR	8	8	S	SLGLWTTSPESSSRE	A6NI28	683
PGPQSPGS#PLEEER	PGPQSPGSPLEEER	8	8	S	PGPQSPGSPLEEERQ	A6NI72	349
PGPQS#PGSPLEEER	PGPQSPGSPLEEER	5	5	S	QARPGPQSPGSPLEE	A6NI72	346
RLS#QDAYR	RLSQDAYR	3	3	S	QRSRKRLSQDAYRRN	A6NI72	321
QARPGPQS#PGSPLEEER	QARPGPQSPGSPLEEER	8	8	S	QARPGPQSPGSPLEE	A6NI72	346
QARPGPQSPGS#PLEEER	QARPGPQSPGSPLEEER	11	11	S	PGPQSPGSPLEEERQ	A6NI72	349
RLS#QDAYRR	RLSQDAYRR	3	3	S	QRSRKRLSQDAYRRN	A6NI72	321
AADVEPSS#PEPK	AADVEPSSPEPK	8	8	S	AADVEPSSPEPKRRR;AADVEPSSPEPKRRR	A6NJU9	1100;1129
MKPPEEGTETSGDS#QLLS	MKPPEEGTETSGDSQLLS	14	14	S	GTETSGDSQLLS___	A6NKD2	304
S#LDDLSAPPHHR	SLDDLSAPPHHR	1	1	S	KAGATRRSLDDLSAP	A6NKD9	246
S#IPNGLHDPSSTYIR	SIPNGLHDPSSTYIR	1	1	S	SAPPHHRSIPNGLHD	A6NKD9	258
S#IPNGLHDPS#STYIR	SIPNGLHDPSSTYIR	1;10	1;10	S;S	SAPPHHRSIPNGLHD;PNGLHDPSSTYIRQL	A6NKD9	258;267
S#SIDSQASLSGPLSGGAPGAGAR	SSIDSQASLSGPLSGGAPGAGAR	1	1	S	GGGAGSRSSIDSQAS	A6NKD9	178
TLEEVVMAEEEDEGTDRPGS#PA	TLEEVVMAEEEDEGTDRPGSPA	20	20	S	EGTDRPGSPA_____	A6NKF1	402
ETCVPSS#PR	ETCVPSSPR	7	7	S	KETCVPSSPRTHSSP	A6NMK8	305
NIAIQTS#PSLRK	NIAIQTSPSLRK	7	7	S	RNIAIQTSPSLRKHF	A6NMK8	100
RNS#LESVEFVK	RNSLESVEFVK	3	3	S	PVLLKRNSLESVEFV	A6NMK8	17
RLS#AEGGDK	RLSAEGGDK	3	3	S	QRGPRRLSAEGGDKA::QRGPRRLSAEGGDKA::QRGPRRLSAEGGDKA::QRGPRRLSAEGGDKA::QRGPRRLSAEGGDKA	A7E2V4::A7E2V4-2::A7E2V4-3::A7E2V4-4::A7E2V4-5	567::567::567::567::567
GWGS#PGRPK	GWGSPGRPK	4	4	S	YNGRGWGSPGRPKKK::YNGRGWGSPGRPKKK::YNGRGWGSPGRPKKK::YNGRGWGSPGRPKKK::YNGRGWGSPGRPKKK	A7E2V4::A7E2V4-2::A7E2V4-3::A7E2V4-4::A7E2V4-5	1130::1130::1142::1135::1130
QSAGPNS#PTGGGGGGGSGGTR	QSAGPNSPTGGGGGGGSGGTR	7	7	S	KQSAGPNSPTGGGGG::KQSAGPNSPTGGGGG::KQSAGPNSPTGGGGG::KQSAGPNSPTGGGGG::KQSAGPNSPTGGGGG	A7E2V4::A7E2V4-2::A7E2V4-3::A7E2V4-4::A7E2V4-5	53::53::53::53::53
HTGMASIDSSAPETTSDSS#PTLSR	HTGMASIDSSAPETTSDSSPTLSR	19	19	S	PETTSDSSPTLSRRP::PETTSDSSPTLSRRP::PETTSDSSPTLSRRP::PETTSDSSPTLSRRP::PETTSDSSPTLSRRP	A7E2V4::A7E2V4-2::A7E2V4-3::A7E2V4-4::A7E2V4-5	1156::1156::1168::1161::1156
KQS#AGPNS#PTGGGGGGGSGGTR	KQSAGPNSPTGGGGGGGSGGTR	3;8	3;8	S;S	WRGWRKQSAGPNSPT;KQSAGPNSPTGGGGG::WRGWRKQSAGPNSPT;KQSAGPNSPTGGGGG::WRGWRKQSAGPNSPT;KQSAGPNSPTGGGGG::WRGWRKQSAGPNSPT;KQSAGPNSPTGGGGG::WRGWRKQSAGPNSPT;KQSAGPNSPTGGGGG	A7E2V4::A7E2V4-2::A7E2V4-3::A7E2V4-4::A7E2V4-5	48;53::48;53::48;53::48;53::48;53
NVPESSPHS#PCEGLPSEAALTPRPEGK	NVPESSPHSPCEGLPSEAALTPRPEGK	9	9	S	VPESSPHSPCEGLPS::VPESSPHSPCEGLPS::VPESSPHSPCEGLPS::VPESSPHSPCEGLPS::VPESSPHSPCEGLPS	A7E2V4::A7E2V4-2::A7E2V4-3::A7E2V4-4::A7E2V4-5	1092::1092::1104::1097::1092
KQSAGPNS#PTGGGGGGGSGGTR	KQSAGPNSPTGGGGGGGSGGTR	8	8	S	KQSAGPNSPTGGGGG::KQSAGPNSPTGGGGG::KQSAGPNSPTGGGGG::KQSAGPNSPTGGGGG::KQSAGPNSPTGGGGG	A7E2V4::A7E2V4-2::A7E2V4-3::A7E2V4-4::A7E2V4-5	53::53::53::53::53
QS#AGPNSPTGGGGGGGSGGTR	QSAGPNSPTGGGGGGGSGGTR	2	2	S	WRGWRKQSAGPNSPT::WRGWRKQSAGPNSPT::WRGWRKQSAGPNSPT::WRGWRKQSAGPNSPT::WRGWRKQSAGPNSPT	A7E2V4::A7E2V4-2::A7E2V4-3::A7E2V4-4::A7E2V4-5	48::48::48::48::48
AGGNSSTSIFTHPSSS#GGHQGPHR	AGGNSSTSIFTHPSSSGGHQGPHR	16	16	S	IFTHPSSSGGHQGPH::IFTHPSSSGGHQGPH::IFTHPSSSGGHQGPH::IFTHPSSSGGHQGPH::IFTHPSSSGGHQGPH	A7E2V4::A7E2V4-2::A7E2V4-3::A7E2V4-4::A7E2V4-5	1267::1267::1279::1272::1267
HTGMASIDSSAPETTSDS#S#PTLSR	HTGMASIDSSAPETTSDSSPTLSR	18;19	18;19	S;S	APETTSDSSPTLSRR;PETTSDSSPTLSRRP::APETTSDSSPTLSRR;PETTSDSSPTLSRRP::APETTSDSSPTLSRR;PETTSDSSPTLSRRP::APETTSDSSPTLSRR;PETTSDSSPTLSRRP::APETTSDSSPTLSRR;PETTSDSSPTLSRRP	A7E2V4::A7E2V4-2::A7E2V4-3::A7E2V4-4::A7E2V4-5	1155;1156::1155;1156::1167;1168::1160;1161::1155;1156
HTGMASIDSSAPETTS#DSS#PTLSR	HTGMASIDSSAPETTSDSSPTLSR	16;19	16;19	S;S	SSAPETTSDSSPTLS;PETTSDSSPTLSRRP::SSAPETTSDSSPTLS;PETTSDSSPTLSRRP::SSAPETTSDSSPTLS;PETTSDSSPTLSRRP::SSAPETTSDSSPTLS;PETTSDSSPTLSRRP::SSAPETTSDSSPTLS;PETTSDSSPTLSRRP	A7E2V4::A7E2V4-2::A7E2V4-3::A7E2V4-4::A7E2V4-5	1153;1156::1153;1156::1165;1168::1158;1161::1153;1156
QS#AGPNS#PTGGGGGGGSGGTR	QSAGPNSPTGGGGGGGSGGTR	2;7	2;7	S;S	WRGWRKQSAGPNSPT;KQSAGPNSPTGGGGG::WRGWRKQSAGPNSPT;KQSAGPNSPTGGGGG::WRGWRKQSAGPNSPT;KQSAGPNSPTGGGGG::WRGWRKQSAGPNSPT;KQSAGPNSPTGGGGG::WRGWRKQSAGPNSPT;KQSAGPNSPTGGGGG	A7E2V4::A7E2V4-2::A7E2V4-3::A7E2V4-4::A7E2V4-5	48;53::48;53::48;53::48;53::48;53
PQTLSSFYSSSRPTTASQRS#PSK	PQTLSSFYSSSRPTTASQRSPSK	20	20	S	PTTASQRSPSKHGGP::PTTASQRSPSKHGGP::PTTASQRSPSKHGGP::PTTASQRSPSKHGGP::PTTASQRSPSKHGGP	A7E2V4::A7E2V4-2::A7E2V4-3::A7E2V4-4::A7E2V4-5	1040::1040::1052::1045::1040
KHTGMASIDSSAPETTSDSS#PTLSR	KHTGMASIDSSAPETTSDSSPTLSR	20	20	S	PETTSDSSPTLSRRP::PETTSDSSPTLSRRP::PETTSDSSPTLSRRP::PETTSDSSPTLSRRP::PETTSDSSPTLSRRP	A7E2V4::A7E2V4-2::A7E2V4-3::A7E2V4-4::A7E2V4-5	1156::1156::1168::1161::1156
DAETGSSQCQTPGSTASSEPVS#PLQEK	DAETGSSQCQTPGSTASSEPVSPLQEK	22	22	S	TASSEPVSPLQEKLS::TASSEPVSPLQEKLS	A7KAX9::A7KAX9-2	856::507
VVYAFS#PK	VVYAFSPK	6	6	S	EKVVYAFSPKIGRKL::EKVVYAFSPKIGRKL	A7KAX9::A7KAX9-2	892::543
NES#EPSEMK	NESEPSEMK	3	3	S	RKLQRNESEPSEMKA::RKLQRNESEPSEMKA	A7KAX9::A7KAX9-2	682::333
SLLVSSPS#TK	SLLVSSPSTK	8	8	S	SLLVSSPSTKLLTLE::SLLVSSPSTKLLTLE	A7KAX9::A7KAX9-2	594::245
DATNRS#PTQIVK	DATNRSPTQIVK	6	6	S	ERDATNRSPTQIVKM::ERDATNRSPTQIVKM	A7KAX9::A7KAX9-2	952::603
S#PVGSWR	SPVGSWR	1	1	S	PQNKMKKSPVGSWRS::PQNKMKKSPVGSWRS	A7KAX9::A7KAX9-2	655::306
SAKS#EESLTSLHAVDGDSK	SAKSEESLTSLHAVDGDSK	4	4	S	GTLRSAKSEESLTSL::GTLRSAKSEESLTSL	A7KAX9::A7KAX9-2	706::357
LSPFFTLDLS#PTEDK	LSPFFTLDLSPTEDK	10	10	S	PFFTLDLSPTEDKSS::PFFTLDLSPTEDKSS	A7KAX9::A7KAX9-2	871::522
SPVGS#WR	SPVGSWR	5	5	S	MKKSPVGSWRSFFNL::MKKSPVGSWRSFFNL	A7KAX9::A7KAX9-2	659::310
SAKS#EES#LTSLHAVDGDSK	SAKSEESLTSLHAVDGDSK	4;7	4;7	S;S	GTLRSAKSEESLTSL;RSAKSEESLTSLHAV::GTLRSAKSEESLTSL;RSAKSEESLTSLHAV	A7KAX9::A7KAX9-2	706;709::357;360
S#EESLTSLHAVDGDSK	SEESLTSLHAVDGDSK	1	1	S	GTLRSAKSEESLTSL::GTLRSAKSEESLTSL	A7KAX9::A7KAX9-2	706::357
NSMPTVSFLDQDQS#PPR	NSMPTVSFLDQDQSPPR	14	14	S	SFLDQDQSPPRFYSG::SFLDQDQSPPRFYSG	A7KAX9::A7KAX9-2	1203::854
DAETGSSQCQTPGSTASS#EPVS#PLQEK	DAETGSSQCQTPGSTASSEPVSPLQEK	18;22	18;22	S;S	TPGSTASSEPVSPLQ;TASSEPVSPLQEKLS::TPGSTASSEPVSPLQ;TASSEPVSPLQEKLS	A7KAX9::A7KAX9-2	852;856::503;507
VQS#LHAPPSSMIR	VQSLHAPPSSMIR	3	3	S	PTIRRVQSLHAPPSS::PTIRRVQSLHAPPSS	A7KAX9::A7KAX9-2	1585::1236
S#PVPPSCPAPQPRPPPPPPPGER	SPVPPSCPAPQPRPPPPPPPGER	1	1	S	SPSPQRRSPVPPSCP	A7MCY6	415
AYGSELYGPGRPLS#PR	AYGSELYGPGRPLSPR	14	14	S	YGPGRPLSPRRAFEG	A7MCY6	504
SGGQRHS#PLSQR	SGGQRHSPLSQR	7	7	S	RSGGQRHSPLSQRHS	A7MCY6	335
RSPASPSCPS#PVPQR	RSPASPSCPSPVPQR	10	10	S	PASPSCPSPVPQRRS	A7MCY6	393
QPSEEDEWAVPTSPPS#PEVGTIR	QPSEEDEWAVPTSPPSPEVGTIR	16	16	S	AVPTSPPSPEVGTIR	A7MCY6	534
SADS#PPGCSGQALSLAPTPAEHGR	SADSPPGCSGQALSLAPTPAEHGR	4	4	S	GSSKSADSPPGCSGQ	A7XYQ1	597
PSGHSLS#PR	PSGHSLSPR	7	7	S	KPSGHSLSPRDSKQG	A7XYQ1	583
IPT#PVPK	IPTPVPK	3	3	T	CSVTKIPTPVPKSIP	A7XYQ1	347
APS#PVATAGQSQGPGPSASTTVSPSDTANCSVTK	APSPVATAGQSQGPGPSASTTVSPSDTANCSVTK	3	3	S	DARRKAPSPVATAGQ	A7XYQ1	313
APSPVATAGQSQGPGPSASTTVS#PSDTANCSVTK	APSPVATAGQSQGPGPSASTTVSPSDTANCSVTK	23	23	S	PSASTTVSPSDTANC	A7XYQ1	333
LLS#PEEPAVSELESVK	LLSPEEPAVSELESVK	3	3	S	APPKKLLSPEEPAVS	A7XYQ1	759
RAGS#PPGPPGAGGQLGFPGVLQGPQDGVIDLTVGHR	RAGSPPGPPGAGGQLGFPGVLQGPQDGVIDLTVGHR	4	4	S	DLTRRAGSPPGPPGA	A7XYQ1	629
DGHCS#PPAAGDPGPGAPAGPEAAAACNVIVNGTR	DGHCSPPAAGDPGPGAPAGPEAAAACNVIVNGTR	5	5	S	GCRDGHCSPPAAGDP	A7XYQ1	699
SSS#MSSLTGAYTSGIPSSSR	SSSMSSLTGAYTSGIPSSSR	3	3	S	NKRSRSSSMSSLTGA::NKRSRSSSMSSLTGA	A8CG34::A8CG34-2	370::128
S#PLPSYPGANPQPAFGAAEGQPPGAAK	SPLPSYPGANPQPAFGAAEGQPPGAAK	1	1	S	PFGSSAKSPLPSYPG::PFGSSAKSPLPSYPG::PFGSSAKSPLPSYPG::PFGSSAKSPLPSYPG::PFGSSAKSPLPSYPG	A8CG34::A8CG34-2::Q96HA1::Q96HA1-2::Q96HA1-3	935::693::958::693::693
RGLNSQS#SDDHLNK	RGLNSQSSDDHLNK	7	7	S	KRGLNSQSSDDHLNK::KRGLNSQSSDDHLNK::KRGLNSQSSDDHLNK::KRGLNSQSSDDHLNK::KRGLNSQSSDDHLNK	A8CG34::A8CG34-2::Q96HA1::Q96HA1-2::Q96HA1-3	357::115::380::115::115
SQT#PERPAK	SQTPERPAK	3	3	T	PASSRSQTPERPAKK::PASSRSQTPERPAKK::PASSRSQTPERPAKK::PASSRSQTPERPAKK::PASSRSQTPERPAKK	A8CG34::A8CG34-2::Q96HA1::Q96HA1-2::Q96HA1-3	424::182::447::182::182
RGLNSQSS#DDHLNK	RGLNSQSSDDHLNK	8	8	S	RGLNSQSSDDHLNKR::RGLNSQSSDDHLNKR::RGLNSQSSDDHLNKR::RGLNSQSSDDHLNKR::RGLNSQSSDDHLNKR	A8CG34::A8CG34-2::Q96HA1::Q96HA1-2::Q96HA1-3	358::116::381::116::116
APPTLQAETATKPQATSAPS#PAPK	APPTLQAETATKPQATSAPSPAPK	20	20	S	PQATSAPSPAPKQSF::PQATSAPSPAPKQSF::PQATSAPSPAPKQSF::PQATSAPSPAPKQSF::PQATSAPSPAPKQSF	A8CG34::A8CG34-2::Q96HA1::Q96HA1-2::Q96HA1-3	674::432::697::432::432
S#PAAAAAGAGER	SPAAAAAGAGER	1	1	S	______MSPAAAAAG::______MSPAAAAAG	A8CG34::Q96HA1	2::2
SSS#MSS#LTGAYTSGIPSSSR	SSSMSSLTGAYTSGIPSSSR	3;6	3;6	S;S	NKRSRSSSMSSLTGA;SRSSSMSSLTGAYTS::NKRSRSSSMSSLTGA;SRSSSMSSLTGAYTS	A8CG34::A8CG34-2	370;373::128;131
MVCS#PVTVR	MVCSPVTVR	4	4	S	RNSRMVCSPVTVRIA::____MVCSPVTVRIA::RNSRMVCSPVTVRIA::____MVCSPVTVRIA::____MVCSPVTVRIA	A8CG34::A8CG34-2::Q96HA1::Q96HA1-2::Q96HA1-3	246::4::269::4::4
NGPSSS#PFSSPASSR	NGPSSSPFSSPASSR	6	6	S	KRNGPSSSPFSSPAS::KRNGPSSSPFSSPAS::KRNGPSSSPFSSPAS::KRNGPSSSPFSSPAS::KRNGPSSSPFSSPAS	A8CG34::A8CG34-2::Q96HA1::Q96HA1-2::Q96HA1-3	412::170::435::170::170
QSFLFGTQNTSPSS#PAAPAASSASPMFK	QSFLFGTQNTSPSSPAAPAASSASPMFK	14	14	S	TQNTSPSSPAAPAAS::TQNTSPSSPAAPAAS	A8CG34::A8CG34-2	692::450
SSSMS#S#LTGAYTSGIPSSSR	SSSMSSLTGAYTSGIPSSSR	5;6	5;6	S;S	RSRSSSMSSLTGAYT;SRSSSMSSLTGAYTS::RSRSSSMSSLTGAYT;SRSSSMSSLTGAYTS	A8CG34::A8CG34-2	372;373::130;131
RGLNS#QSSDDHLNK	RGLNSQSSDDHLNK	5	5	S	SLKRGLNSQSSDDHL::SLKRGLNSQSSDDHL::SLKRGLNSQSSDDHL::SLKRGLNSQSSDDHL::SLKRGLNSQSSDDHL	A8CG34::A8CG34-2::Q96HA1::Q96HA1-2::Q96HA1-3	355::113::378::113::113
IREEELCHHSSSST#PLAADK	IREEELCHHSSSSTPLAADK	14	14	T	CHHSSSSTPLAADKE::CHHSSSSTPLAADKE	A8CG34::A8CG34-2	445::203
RNGPSSS#PFSSPASSR	RNGPSSSPFSSPASSR	7	7	S	KRNGPSSSPFSSPAS::KRNGPSSSPFSSPAS::KRNGPSSSPFSSPAS::KRNGPSSSPFSSPAS::KRNGPSSSPFSSPAS	A8CG34::A8CG34-2::Q96HA1::Q96HA1-2::Q96HA1-3	412::170::435::170::170
SQT#PERPAKK	SQTPERPAKK	3	3	T	PASSRSQTPERPAKK::PASSRSQTPERPAKK::PASSRSQTPERPAKK::PASSRSQTPERPAKK::PASSRSQTPERPAKK	A8CG34::A8CG34-2::Q96HA1::Q96HA1-2::Q96HA1-3	424::182::447::182::182
IREEELCHHSS#SSTPLAADK	IREEELCHHSSSSTPLAADK	11	11	S	EELCHHSSSSTPLAA::EELCHHSSSSTPLAA	A8CG34::A8CG34-2	442::200
PQATSAPS#PAPK	PQATSAPSPAPK	8	8	S	PQATSAPSPAPKQSF::PQATSAPSPAPKQSF::PQATSAPSPAPKQSF::PQATSAPSPAPKQSF::PQATSAPSPAPKQSF	A8CG34::A8CG34-2::Q96HA1::Q96HA1-2::Q96HA1-3	674::432::697::432::432
HDS#SGSGHSAFEPLVASGVPASFVPK	HDSSGSGHSAFEPLVASGVPASFVPK	3	3	S	NKRRRHDSSGSGHSA::NKRRRHDSSGSGHSA	A8CG34::A8CG34-2	322::80
PALT#PSFGSSFTFGNSAAPAPATAPTPAPASTIK	PALTPSFGSSFTFGNSAAPAPATAPTPAPASTIK	4	4	T	GAAKPALTPSFGSSF::GAAKPALTPSFGSSF	A8CG34::A8CG34-2	965::723
IREEELCHHS#SSSTPLAADK	IREEELCHHSSSSTPLAADK	10	10	S	EEELCHHSSSSTPLA::EEELCHHSSSSTPLA	A8CG34::A8CG34-2	441::199
GLNSQSS#DDHLNKR	GLNSQSSDDHLNKR	7	7	S	RGLNSQSSDDHLNKR::RGLNSQSSDDHLNKR::RGLNSQSSDDHLNKR::RGLNSQSSDDHLNKR::RGLNSQSSDDHLNKR	A8CG34::A8CG34-2::Q96HA1::Q96HA1-2::Q96HA1-3	358::116::381::116::116
SAIPEQIISSTLSS#PSSNAPDPCAK	SAIPEQIISSTLSSPSSNAPDPCAK	14	14	S	IISSTLSSPSSNAPD::IISSTLSSPSSNAPD::IISSTLSSPSSNAPD::IISSTLSSPSSNAPD::IISSTLSSPSSNAPD	A8CG34::A8CG34-2::Q96HA1::Q96HA1-2::Q96HA1-3	275::33::298::33::33
GSRPLSS#FVQK	GSRPLSSFVQK	7	7	S	RGSRPLSSFVQKARH	A8CG34	81
RGLNS#QSS#DDHLNK	RGLNSQSSDDHLNK	5;8	5;8	S;S	SLKRGLNSQSSDDHL;RGLNSQSSDDHLNKR::SLKRGLNSQSSDDHL;RGLNSQSSDDHLNKR::SLKRGLNSQSSDDHL;RGLNSQSSDDHLNKR::SLKRGLNSQSSDDHL;RGLNSQSSDDHLNKR::SLKRGLNSQSSDDHL;RGLNSQSSDDHLNKR	A8CG34::A8CG34-2::Q96HA1::Q96HA1-2::Q96HA1-3	355;358::113;116::378;381::113;116::113;116
TLFAS#PPAK	TLFASPPAK	5	5	S	HRRTLFASPPAKSTA	A8CG34	95
RGLNSQSS#DDHLNKR	RGLNSQSSDDHLNKR	8	8	S	RGLNSQSSDDHLNKR::RGLNSQSSDDHLNKR::RGLNSQSSDDHLNKR::RGLNSQSSDDHLNKR::RGLNSQSSDDHLNKR	A8CG34::A8CG34-2::Q96HA1::Q96HA1-2::Q96HA1-3	358::116::381::116::116
ACS#ETLAESR	ACSETLAESR	3	3	S	GPRRRACSETLAESR::GPRRRACSETLAESR::GPRRRACSETLAESR	A8K0R7::A8K0R7-2::A8K0R7-5	316::316::432
LFDAPLS#ISK	LFDAPLSISK	7	7	S	KLFDAPLSISKREQL::KLFDAPLSISKREQL	A8K0Z3::Q9NQA3	217::199
QDDSSSSAS#PSVQGAPR	QDDSSSSASPSVQGAPR	9	9	S	DDSSSSASPSVQGAP	A8K0Z3	345
HQFGNHIEGSPERDPS#PVPK	HQFGNHIEGSPERDPSPVPK	16	16	S	GSPERDPSPVPKPSP::GSPERDPSPVPKPSP	A8K855::A8K855-2	206::206
HQFGNHIEGS#PERDPS#PVPK	HQFGNHIEGSPERDPSPVPK	10;16	10;16	S;S	FGNHIEGSPERDPSP;GSPERDPSPVPKPSP::FGNHIEGSPERDPSP;GSPERDPSPVPKPSP	A8K855::A8K855-2	200;206::200;206
HQFGNHIEGS#PERDPSPVPKPS#PK	HQFGNHIEGSPERDPSPVPKPSPK	10;22	10;22	S;S	FGNHIEGSPERDPSP;PSPVPKPSPKITRKT::FGNHIEGSPERDPSP;PSPVPKPSPKITRKT	A8K855::A8K855-2	200;212::200;212
HQFGNHIEGS#PERDPSPVPK	HQFGNHIEGSPERDPSPVPK	10	10	S	FGNHIEGSPERDPSP::FGNHIEGSPERDPSP	A8K855::A8K855-2	200::200
HQFGNHIEGSPERDPSPVPKPS#PK	HQFGNHIEGSPERDPSPVPKPSPK	22	22	S	PSPVPKPSPKITRKT::PSPVPKPSPKITRKT	A8K855::A8K855-2	212::212
DPS#PVPK	DPSPVPK	3	3	S	GSPERDPSPVPKPSP::GSPERDPSPVPKPSP	A8K855::A8K855-2	206::206
SAS#TLCLPSVGAAR	SASTLCLPSVGAAR	3	3	S	KNRQKSASTLCLPSV	A8MT19	551
S#ASTLCLPSVGAAR	SASTLCLPSVGAAR	1	1	S	TNKNRQKSASTLCLP	A8MT19	549
SAS#TLCLPSVGAARPQVK	SASTLCLPSVGAARPQVK	3	3	S	KNRQKSASTLCLPSV	A8MT19	551
LSFLS#WGTNK	LSFLSWGTNK	5	5	S	SKKLSFLSWGTNKNR	A8MT19	539
VVSLLDSTSS#MHNK	VVSLLDSTSSMHNK	10	10	S	SLLDSTSSMHNKSAT	A8MT19	496
SEGPSLS#PSGK	SEGPSLSPSGK	7	7	S	RSEGPSLSPSGKRLP	A8MU93	54
HFKKFALS#S#PSK	HFKKFALSSPSK	8;9	8;9	S;S	HFKKFALSSPSKSAE;FKKFALSSPSKSAEK	A8MVM7	260;261
RDS#LTSPEDELGAEVGDEAGDKK	RDSLTSPEDELGAEVGDEAGDKK	3	3	S	ASELRRDSLTSPEDE	A8MVW0	789
RDS#LTSPEDELGAEVGDEAGDK	RDSLTSPEDELGAEVGDEAGDK	3	3	S	ASELRRDSLTSPEDE	A8MVW0	789
DS#LTSPEDELGAEVGDEAGDKK	DSLTSPEDELGAEVGDEAGDKK	2	2	S	ASELRRDSLTSPEDE	A8MVW0	789
VSS#PSPATDGK	VSSPSPATDGK	3	3	S	DSVEKVSSPSPATDG::DSVEKVSSPSPATDG	A8MW92::A8MW92-4	433::433
TS#PPQPVNPPRPFK	TSPPQPVNPPRPFK	2	2	S	SSVINKTSPPQPVNP::SSVINKTSPPQPVNP	A8MW92::A8MW92-4	395::395
CSS#PLTR	CSSPLTR	3	3	S	EFLERCSSPLTRSSG	A8MW92	599
VSSPS#PATDGK	VSSPSPATDGK	5	5	S	VEKVSSPSPATDGKV::VEKVSSPSPATDGKV	A8MW92::A8MW92-4	435::435
LAT#LPMPDDSVEK	LATLPMPDDSVEK	3	3	T	RRSQRLATLPMPDDS::RRSQRLATLPMPDDS	A8MW92::A8MW92-4	420::420
T#SPPQPVNPPRPFK	TSPPQPVNPPRPFK	1	1	T	SSSVINKTSPPQPVN::SSSVINKTSPPQPVN	A8MW92::A8MW92-4	394::394
TAS#PGAPGAHSHGLDLGVPGSGDGK	TASPGAPGAHSHGLDLGVPGSGDGK	3	3	S	KAGSRTASPGAPGAH	A8MYA2	28
TPS#VVESQK	TPSVVESQK	3	3	S	TSVTRTPSVVESQKR	A8MZ97	153
S#AEIASLTSGHENYGR	SAEIASLTSGHENYGR	1	1	S	NYEKDQKSAEIASLT::NYEKDQKSAEIASLT	A8TX70::A8TX70-2	2255::2255
PDLNY#IAK	PDLNYIAK	5	5	Y	IHKPDLNYIAKFLKP::IHKPDLNYIAKFLKP	A8TX70::A8TX70-2	2149::2149
GS#FTLLWPSR	GSFTLLWPSR	2	2	S	DFRCARGSFTLLWPS	B0I1T2	1010
LIS#VEPRPEQPEPDFR	LISVEPRPEQPEPDFR	3	3	S	RGVRRLISVEPRPEQ	B0I1T2	992
INS#VMEPR	INSVMEPR	3	3	S	WVVNRINSVMEPRGR::WVVNRINSVMEPRGR::WVVNRINSVMEPRGR	B0I1T2::B0I1T2-3::B0I1T2-4	373::373::373
TMS#QGEITK	TMSQGEITK	3	3	S	AKLHKTMSQGEITKL::AKLHKTMSQGEITKL::AKLHKTMSQGEITKL::AKLHKTMSQGEITKL	B2RTY4::B2RTY4-2::B2RTY4-4::B2RTY4-5	1733::1714::1804::1497
WSTELVPEGLQS#PR	WSTELVPEGLQSPR	12	12	S	LVPEGLQSPRGTPDS::LVPEGLQSPRGTPDS::LVPEGLQSPRGTPDS::LVPEGLQSPRGTPDS	B2RTY4::B2RTY4-2::B2RTY4-4::B2RTY4-5	1317::1298::1317::1081
AAS#GNEALGMEGPLGQTK	AASGNEALGMEGPLGQTK	3	3	S	SPFYRAASGNEALGM::SPFYRAASGNEALGM::SPFYRAASGNEALGM::SPFYRAASGNEALGM	B2RTY4::B2RTY4-2::B2RTY4-4::B2RTY4-5	2464::2445::2535::2228
ESS#VDCLK	ESSVDCLK	3	3	S	NRISRESSVDCLKES::NRISRESSVDCLKES::NRISRESSVDCLKES::NRISRESSVDCLKES	B2RTY4::B2RTY4-2::B2RTY4-4::B2RTY4-5	1223::1204::1223::987
RWS#TELVPEGLQSPR	RWSTELVPEGLQSPR	3	3	S	PSEDRRWSTELVPEG::PSEDRRWSTELVPEG::PSEDRRWSTELVPEG::PSEDRRWSTELVPEG	B2RTY4::B2RTY4-2::B2RTY4-4::B2RTY4-5	1307::1288::1307::1071
SLGGIS#PSEDRR	SLGGISPSEDRR	6	6	S	VRSLGGISPSEDRRW::VRSLGGISPSEDRRW::VRSLGGISPSEDRRW::VRSLGGISPSEDRRW	B2RTY4::B2RTY4-2::B2RTY4-4::B2RTY4-5	1299::1280::1299::1063
S#LEILQR	SLEILQR	1	1	S	QHPVHQRSLEILQRC::QHPVHQRSLEILQRC::QHPVHQRSLEILQRC::QHPVHQRSLEILQRC	B2RTY4::B2RTY4-2::B2RTY4-4::B2RTY4-5	755::736::755::519
LSNNRIS#K	LSNNRISK	7	7	S	KLSNNRISKREHFRP::KLSNNRISKREHFRP::KLSNNRISKREHFRP::KLSNNRISKREHFRP	B2RTY4::B2RTY4-2::B2RTY4-4::B2RTY4-5	1642::1623::1642::1406
GNYPGPSS#PVVVR	GNYPGPSSPVVVR	8	8	S	GNYPGPSSPVVVRLP::GNYPGPSSPVVVRLP::GNYPGPSSPVVVRLP::GNYPGPSSPVVVRLP	B2RTY4::B2RTY4-2::B2RTY4-4::B2RTY4-5	2294::2275::2365::2058
SLGGIS#PSEDR	SLGGISPSEDR	6	6	S	VRSLGGISPSEDRRW::VRSLGGISPSEDRRW::VRSLGGISPSEDRRW::VRSLGGISPSEDRRW	B2RTY4::B2RTY4-2::B2RTY4-4::B2RTY4-5	1299::1280::1299::1063
RGNYPGPSS#PVVVR	RGNYPGPSSPVVVR	9	9	S	GNYPGPSSPVVVRLP::GNYPGPSSPVVVRLP::GNYPGPSSPVVVRLP::GNYPGPSSPVVVRLP	B2RTY4::B2RTY4-2::B2RTY4-4::B2RTY4-5	2294::2275::2365::2058
ERPRS#LEDLHQK	ERPRSLEDLHQK	5	5	S	LVRERPRSLEDLHQK::LVRERPRSLEDLHQK::LVRERPRSLEDLHQK::LVRERPRSLEDLHQK	B2RTY4::B2RTY4-2::B2RTY4-4::B2RTY4-5	1258::1239::1258::1022
DGVSLGAVS#STEEASR	DGVSLGAVSSTEEASR	9	9	S	GVSLGAVSSTEEASR	B2RUZ4	27
DGVS#LGAVS#STEEASR	DGVSLGAVSSTEEASR	4;9	4;9	S;S	DGSRDGVSLGAVSST;GVSLGAVSSTEEASR	B2RUZ4	22;27
WEDGS#RDGVSLGAVSSTEEASR	WEDGSRDGVSLGAVSSTEEASR	5	5	S	YSRWEDGSRDGVSLG	B2RUZ4	17
DGVS#LGAVSSTEEASR	DGVSLGAVSSTEEASR	4	4	S	DGSRDGVSLGAVSST	B2RUZ4	22
DDRS#PAREPGDVSAR	DDRSPAREPGDVSAR	4	4	S	RGYRDDRSPAREPGD::RGYRDDRSPAREPGD	B3KU38::B3KU38-2	193::166
TETSLDTPLS#PMSK	TETSLDTPLSPMSK	10	10	S	TSLDTPLSPMSKQSS::TSLDTPLSPMSKQSS	B3KU38::B3KU38-2	406::379
S#PAREPGDVSAR	SPAREPGDVSAR	1	1	S	RGYRDDRSPAREPGD::RGYRDDRSPAREPGD	B3KU38::B3KU38-2	193::166
QPLLLS#EDEEDTK	QPLLLSEDEEDTK	6	6	S	GKQPLLLSEDEEDTK	B5ME19	39
QNPEQS#ADEDAEK	QNPEQSADEDAEK	6	6	S	YKQNPEQSADEDAEK	B5ME19	166
QLT#PPEGSSK	QLTPPEGSSK	3	3	T	KAHQRQLTPPEGSSK	B5ME19	525
QPLLLS#EDEEDTKR	QPLLLSEDEEDTKR	6	6	S	GKQPLLLSEDEEDTK	B5ME19	39
NEEDS#EGSSDEDEDEDGVSAATFLK	NEEDSEGSSDEDEDEDGVSAATFLK	5	5	S	AEKNEEDSEGSSDED	B5ME19	178
QLTPPEGSS#K	QLTPPEGSSK	9	9	S	LTPPEGSSKSEQDQA	B5ME19	531
NEEDS#EGS#SDEDEDEDGVSAATFLK	NEEDSEGSSDEDEDEDGVSAATFLK	5;8	5;8	S;S	AEKNEEDSEGSSDED;NEEDSEGSSDEDEDE	B5ME19	178;181
NEEDS#EGSS#DEDEDEDGVSAATFLK	NEEDSEGSSDEDEDEDGVSAATFLK	5;9	5;9	S;S	AEKNEEDSEGSSDED;EEDSEGSSDEDEDED	B5ME19	178;182
FFTTGS#DSESESSLSGEELVTKPVGGNYGK	FFTTGSDSESESSLSGEELVTKPVGGNYGK	6	6	S	SRFFTTGSDSESESS	B5ME19	9
FFTTGSDSESESSLS#GEELVTKPVGGNYGK	FFTTGSDSESESSLSGEELVTKPVGGNYGK	15	15	S	SESESSLSGEELVTK	B5ME19	18
QLT#PPEGSSKSEQDQAENEGEDSAVLMER	QLTPPEGSSKSEQDQAENEGEDSAVLMER	3	3	T	KAHQRQLTPPEGSSK	B5ME19	525
SFS#LPADPILQAAK	SFSLPADPILQAAK	3	3	S	RCRARSFSLPADPIL	B7ZBB8	86
APPGLTPAPAS#PPVLPR	APPGLTPAPASPPVLPR	11	11	S	GLTPAPASPPVLPRR	C9J069	109
VALAAGS#PARPPPAR	VALAAGSPARPPPAR	7	7	S	KVALAAGSPARPPPA	C9J069	856
ELSGGAEAGTVPTS#PGKVPEDSLAR	ELSGGAEAGTVPTSPGKVPEDSLAR	14	14	S	EAGTVPTSPGKVPED	C9J798	760
T#SSPRSPPSSSEIFTPAHEENVR	TSSPRSPPSSSEIFTPAHEENVR	1	1	T	VVYNGKRTSSPRSPP	C9JLW8	16
TSSPRS#PPSSSEIFTPAHEENVR	TSSPRSPPSSSEIFTPAHEENVR	6	6	S	KRTSSPRSPPSSSEI	C9JLW8	21
TSS#PRSPPSSSEIFTPAHEENVR	TSSPRSPPSSSEIFTPAHEENVR	3	3	S	YNGKRTSSPRSPPSS	C9JLW8	18
RTSSPRS#PPSSSEIFTPAHEENVR	RTSSPRSPPSSSEIFTPAHEENVR	7	7	S	KRTSSPRSPPSSSEI	C9JLW8	21
S#PPSSSEIFTPAHEENVR	SPPSSSEIFTPAHEENVR	1	1	S	KRTSSPRSPPSSSEI	C9JLW8	21
RTSS#PRS#PPSSSEIFTPAHEENVR	RTSSPRSPPSSSEIFTPAHEENVR	4;7	4;7	S;S	YNGKRTSSPRSPPSS;KRTSSPRSPPSSSEI	C9JLW8	18;21
TSS#PRS#PPSSSEIFTPAHEENVR	TSSPRSPPSSSEIFTPAHEENVR	3;6	3;6	S;S	YNGKRTSSPRSPPSS;KRTSSPRSPPSSSEI	C9JLW8	18;21
TPS#PTSSDLARPNAGR	TPSPTSSDLARPNAGR	3	3	S	TNTTRTPSPTSSDLA	D6RIA3	446
RNS#NPSAESVSAR	RNSNPSAESVSAR	3	3	S	ERLQRRNSNPSAESV	D6RIA3	1345
VLNSSS#PEGTVLVHR	VLNSSSPEGTVLVHR	6	6	S	SRVLNSSSPEGTVLV	D6RIA3	1187
VQGEAVSNIQENTQTPT#VQEESEEEEVDETGVEVK	VQGEAVSNIQENTQTPTVQEESEEEEVDETGVEVK	17	17	T	QENTQTPTVQEESEE::QENTQTPTVQEESEE	E9PAV3::E9PAV3-2	2024::871
VQGEAVSNIQENTQTPTVQEES#EEEEVDETGVEVK	VQGEAVSNIQENTQTPTVQEESEEEEVDETGVEVK	22	22	S	TPTVQEESEEEEVDE::TPTVQEESEEEEVDE	E9PAV3::E9PAV3-2	2029::876
VQGEAVSNIQENTQT#PTVQEES#EEEEVDETGVEVK	VQGEAVSNIQENTQTPTVQEESEEEEVDETGVEVK	15;22	15;22	T;S	NIQENTQTPTVQEES;TPTVQEESEEEEVDE::NIQENTQTPTVQEES;TPTVQEESEEEEVDE	E9PAV3::E9PAV3-2	2022;2029::869;876
VQGEAVSNIQENT#QTPTVQEESEEEEVDETGVEVK	VQGEAVSNIQENTQTPTVQEESEEEEVDETGVEVK	13	13	T	VSNIQENTQTPTVQE::VSNIQENTQTPTVQE	E9PAV3::E9PAV3-2	2020::867
VQGEAVSNIQENTQT#PT#VQEESEEEEVDETGVEVK	VQGEAVSNIQENTQTPTVQEESEEEEVDETGVEVK	15;17	15;17	T;T	NIQENTQTPTVQEES;QENTQTPTVQEESEE::NIQENTQTPTVQEES;QENTQTPTVQEESEE	E9PAV3::E9PAV3-2	2022;2024::869;871
GAPTPPAATPPS#PK	GAPTPPAATPPSPK	12	12	S	PPAATPPSPKGGPAT;PPAATPPSPKGGPAT;PPAATPPSPKGGPAT;PPAATPPSPKGSPGT	E9PAV3	949;995;1089;1319
GAPTTPAATPPS#PK	GAPTTPAATPPSPK	12	12	S	TPAATPPSPKGGLAT;TPAATPPSPKGGLAT;TPAATPPSPKGGLAT;TPAATPPSPKGGLAT;TPAATPPSPKGGLAT;TPAATPPSPKGGPAT	E9PAV3	1135;1158;1181;1204;1227;1250
GAPTPPAVTPPS#PK	GAPTPPAVTPPSPK	12	12	S	PPAVTPPSPKGSPAA;PPAVTPPSPKGTPTL	E9PAV3	1018;1342
ALSLCPSPAQS#PR	ALSLCPSPAQSPR	11	11	S	LCPSPAQSPRSASPP	F5GYI3	193
SAS#PPGPAPQHPAAPAS#PPRPSTAGAIPPLR	SASPPGPAPQHPAAPASPPRPSTAGAIPPLR	3;17	3;17	S;S	AQSPRSASPPGPAPQ;QHPAAPASPPRPSTA	F5GYI3	198;212
GSES#PNSFLDQESR	GSESPNSFLDQESR	4	4	S	PGPKGSESPNSFLDQ::PGPKGSESPNSFLDQ::PGPKGSESPNSFLDQ	G9CGD6::G9CGD6-2::G9CGD6-3	383::383::383
AS#PAPDDTDDTPQELK	ASPAPDDTDDTPQELK	2	2	S	IYQQQRASPAPDDTD::IYQQQRASPAPDDTD::IYQQQRASPAPDDTD	G9CGD6::G9CGD6-2::G9CGD6-3	873::874::804
KSPS#SPSVENSI	KSPSSPSVENSI	4	4	S	QELKKSPSSPSVENS::QELKKSPSSPSVENS::QELKKSPSSPSVENS	G9CGD6::G9CGD6-2::G9CGD6-3	891::892::822
TPSS#FPSSLSK	TPSSFPSSLSK	4	4	S	NTVKTPSSFPSSLSK::NTVKTPSSFPSSLSK::NTVKTPSSFPSSLSK	G9CGD6::G9CGD6-2::G9CGD6-3	671::672::602
S#PSSPSVENSI	SPSSPSVENSI	1	1	S	TPQELKKSPSSPSVE::TPQELKKSPSSPSVE::TPQELKKSPSSPSVE	G9CGD6::G9CGD6-2::G9CGD6-3	889::890::820
AAS#AATAAPTATPAAQESGTIPK	AASAATAAPTATPAAQESGTIPK	3	3	S	CKARRAASAATAAPT	O00116	65
AASAAT#AAPTATPAAQESGTIPK	AASAATAAPTATPAAQESGTIPK	6	6	T	RRAASAATAAPTATP	O00116	68
RAAS#AATAAPTATPAAQESGTIPK	RAASAATAAPTATPAAQESGTIPK	4	4	S	CKARRAASAATAAPT	O00116	65
AASAATAAPTAT#PAAQESGTIPK	AASAATAAPTATPAAQESGTIPK	12	12	T	ATAAPTATPAAQESG	O00116	74
AASAATAAPTATPAAQESGT#IPK	AASAATAAPTATPAAQESGTIPK	20	20	T	PAAQESGTIPKKRQE	O00116	82
TVAS#IKNDPPSR	TVASIKNDPPSR	4	4	S	KNRRTVASIKNDPPS::KNRRTVASIKNDPPS::KNRRTVASIKNDPPS::KNRRTVASIKNDPPS::KNRRTVASIKNDPPS	O00139::O00139-1::O00139-2::O00139-4::O00139-5	100::73::73::100::80
ARPSQFPEQSSSAQQNGS#VSDISPVQAAK	ARPSQFPEQSSSAQQNGSVSDISPVQAAK	18	18	S	SSAQQNGSVSDISPV::SSAQQNGSVSDISPV::SSAQQNGSVSDISPV::SSAQQNGSVSDISPV	O00139::O00139-1::O00139-4::O00139-5	135::108::135::115
ARPSQFPEQSSSAQQNGSVSDIS#PVQAAK	ARPSQFPEQSSSAQQNGSVSDISPVQAAK	23	23	S	NGSVSDISPVQAAKK::NGSVSDISPVQAAKK::NGSVSDISPVQAAKK::NGSVSDISPVQAAKK	O00139::O00139-1::O00139-4::O00139-5	140::113::140::120
ELTVDPTAAGDVRPIMHHPPNQIDDLETQWGVGSS#PQRDDLK	ELTVDPTAAGDVRPIMHHPPNQIDDLETQWGVGSSPQRDDLK	35	35	S	TQWGVGSSPQRDDLK::TQWGVGSSPQRDDLK::TQWGVGSSPQRDDLK::TQWGVGSSPQRDDLK::TQWGVGSSPQRDDLK	O00139::O00139-1::O00139-2::O00139-4::O00139-5	586::559::540::624::566
EIDLESIFSLNPDLVPDEEIEPSPET#PPPPASSAK	EIDLESIFSLNPDLVPDEEIEPSPETPPPPASSAK	26	26	T	EIEPSPETPPPPASS::EIEPSPETPPPPASS::EIEPSPETPPPPASS::EIEPSPETPPPPASS::EIEPSPETPPPPASS	O00139::O00139-1::O00139-2::O00139-4::O00139-5	78::51::51::78::58
ISQPQEPELMNANPS#PPPSPSQQINLGPSSNPHAK	ISQPQEPELMNANPSPPPSPSQQINLGPSSNPHAK	15	15	S	ELMNANPSPPPSPSQ::ELMNANPSPPPSPSQ::ELMNANPSPPPSPSQ::ELMNANPSPPPSPSQ::ELMNANPSPPPSPSQ	O00141::O00141-2::O00141-3::O00141-4::O00141-5	74::169::88::64::102
ISQPQEPELMNANPS#PPPS#PSQQINLGPSSNPHAK	ISQPQEPELMNANPSPPPSPSQQINLGPSSNPHAK	15;19	15;19	S;S	ELMNANPSPPPSPSQ;ANPSPPPSPSQQINL::ELMNANPSPPPSPSQ;ANPSPPPSPSQQINL::ELMNANPSPPPSPSQ;ANPSPPPSPSQQINL::ELMNANPSPPPSPSQ;ANPSPPPSPSQQINL::ELMNANPSPPPSPSQ;ANPSPPPSPSQQINL	O00141::O00141-2::O00141-3::O00141-4::O00141-5	74;78::169;173::88;92::64;68::102;106
S#PDSVLVTASVK	SPDSVLVTASVK	1	1	S	VPNSIGKSPDSVLVT::VPNSIGKSPDSVLVT::VPNSIGKSPDSVLVT::VPNSIGKSPDSVLVT::VPNSIGKSPDSVLVT	O00141::O00141-2::O00141-3::O00141-4::O00141-5	401::496::415::391::429
HFDPEFTEEPVPNSIGKS#PDSVLVTASVK	HFDPEFTEEPVPNSIGKSPDSVLVTASVK	18	18	S	VPNSIGKSPDSVLVT::VPNSIGKSPDSVLVT::VPNSIGKSPDSVLVT::VPNSIGKSPDSVLVT::VPNSIGKSPDSVLVT	O00141::O00141-2::O00141-3::O00141-4::O00141-5	401::496::415::391::429
NRS#FSLK	NRSFSLK	3	3	S	LALVRNRSFSLKNVK::LALVRNRSFSLKNVK::LALVRNRSFSLKNVK::NMCEVNRSFSLKESI	O00148::O00148-2::O00148-3::Q13315	183::183::183::569
NCPHVVVGT#PGR	NCPHVVVGTPGR	9	9	T	CPHVVVGTPGRILAL::CPHVVVGTPGRILAL::CPHVVVGTPGRILAL	O00148::O00148-2::O00148-3	171::171::171
VWS#PLVTEEGK	VWSPLVTEEGK	3	3	S	RSEHKVWSPLVTEEG	O00151	90
SAMPFTAS#PASSTTAR	SAMPFTASPASSTTAR	8	8	S	SAMPFTASPASSTTA	O00151	130
ERVT#PPEGYEVVTVFPK	ERVTPPEGYEVVTVFPK	4	4	T	KHARERVTPPEGYEV	O00151	316
VWS#PLVTEEGKR	VWSPLVTEEGKR	3	3	S	RSEHKVWSPLVTEEG	O00151	90
DVES#PSWR	DVESPSWR	4	4	S	LASKDVESPSWRSTT::LASKDVESPSWRSTT::LASKDVESPSWRSTT	O00159::O00159-2::O00159-3	408::373::389
DVESPS#WR	DVESPSWR	6	6	S	SKDVESPSWRSTTVL::SKDVESPSWRSTTVL::SKDVESPSWRSTTVL	O00159::O00159-2::O00159-3	410::375::391
SIS#PEWK	SISPEWK	3	3	S	WKYCRSISPEWKQQL::WKYCRSISPEWKQQL::WKYCRSISPEWKQQL	O00159::O00159-2::O00159-3	864::829::845
ASALGS#DGVR	ASALGSDGVR	6	6	S	YRASALGSDGVRVTM	O00159-3	10
RQS#LATK	RQSLATK	3	3	S	ALEVRRQSLATKIQA::ALEVRRQSLATKIQA::ALEVRRQSLATKIQA	O00159::O00159-2::O00159-3	736::701::717
WAAQT#IRR	WAAQTIRR	5	5	T	KRKWAAQTIRRLIRG::KRKWAAQTIRRLIRG::KRKWAAQTIRRLIRG	O00159::O00159-2::O00159-3	786::751::767
WAAQT#IR	WAAQTIR	5	5	T	KRKWAAQTIRRLIRG::KRKWAAQTIRRLIRG::KRKWAAQTIRRLIRG	O00159::O00159-2::O00159-3	786::751::767
S#VGQRPVPGVGRPK	SVGQRPVPGVGRPK	1	1	S	AGMQRKRSVGQRPVP	O00160	1023
S#VGQRPVPGVGR	SVGQRPVPGVGR	1	1	S	AGMQRKRSVGQRPVP	O00160	1023
RS#VGQRPVPGVGR	RSVGQRPVPGVGR	2	2	S	AGMQRKRSVGQRPVP	O00160	1023
GPPSTSLGAS#R	GPPSTSLGASR	10	10	S	PSTSLGASRRPRARP	O00160	992
AHQITDES#LESTRR	AHQITDESLESTRR	8	8	S	AHQITDESLESTRRI::AHQITDESLESTRRI	O00161::O00161-2	20::20
T#TWGDGGENSPCNVVSK	TTWGDGGENSPCNVVSK	1	1	T	ESGKAYKTTWGDGGE	O00161	101
TTWGDGGENS#PCNVVSK	TTWGDGGENSPCNVVSK	10	10	S	WGDGGENSPCNVVSK	O00161	110
TT#WGDGGENSPCNVVSK	TTWGDGGENSPCNVVSK	2	2	T	SGKAYKTTWGDGGEN	O00161	102
MDNLSS#EEIQQR	MDNLSSEEIQQR	6	6	S	__MDNLSSEEIQQRA::__MDNLSSEEIQQRA	O00161::O00161-2	6::6
MDNLS#SEEIQQR	MDNLSSEEIQQR	5	5	S	___MDNLSSEEIQQR::___MDNLSSEEIQQR	O00161::O00161-2	5::5
ILGLAIES#QDAGIK	ILGLAIESQDAGIK	8	8	S	ILGLAIESQDAGIKT::ILGLAIESQDAGIKT	O00161::O00161-2	34::34
AHQITDES#LESTR	AHQITDESLESTR	8	8	S	AHQITDESLESTRRI::AHQITDESLESTRRI	O00161::O00161-2	20::20
RITNDAREDEMEENLTQVGS#ILGNLK	RITNDAREDEMEENLTQVGSILGNLK	20	20	S	ENLTQVGSILGNLKD	O00161	161
SES#PQPAPDWGSQRPFHR	SESPQPAPDWGSQRPFHR	3	3	S	ESDARSESPQPAPDW::ESDARSESPQPAPDW::ESDARSESPQPAPDW::ESDARSESPQPAPDW	O00165::O00165-2::O00165-3::O00165-5	153::161::127::105
TGEPDEEEGTFRSS#IR	TGEPDEEEGTFRSSIR	14	14	S	EEGTFRSSIRRLSTR	O00168	83
TGEPDEEEGTFRS#SIR	TGEPDEEEGTFRSSIR	13	13	S	EEEGTFRSSIRRLST	O00168	82
T#LHSDDEGTVLDDSR	TLHSDDEGTVLDDSR	1	1	T	KATFHYRTLHSDDEG	O00170	40
VES#PGTYQQDPWAMTDEEK	VESPGTYQQDPWAMTDEEK	3	3	S	MEMLKVESPGTYQQD	O00170	159
SAMDSPVPASMFAPEPSS#PGAAR	SAMDSPVPASMFAPEPSSPGAAR	18	18	S	MFAPEPSSPGAARAA	O00178	25
SAMDS#PVPASMFAPEPSS#PGAAR	SAMDSPVPASMFAPEPSSPGAAR	5;18	5;18	S;S	RSRSAMDSPVPASMF;MFAPEPSSPGAARAA	O00178	12;25
S#AMDSPVPASMFAPEPSS#PGAAR	SAMDSPVPASMFAPEPSSPGAAR	1;18	1;18	S;S	MATERSRSAMDSPVP;MFAPEPSSPGAARAA	O00178	8;25
LHGGFDS#DCSEDGEALNGEPELDLTSK	LHGGFDSDCSEDGEALNGEPELDLTSK	7	7	S	RLHGGFDSDCSEDGE	O00178	44
LHGGFDSDCS#EDGEALNGEPELDLTSK	LHGGFDSDCSEDGEALNGEPELDLTSK	10	10	S	GGFDSDCSEDGEALN	O00178	47
LLQTTNNS#PMNSK	LLQTTNNSPMNSK	8	8	S	LLQTTNNSPMNSKPQ	O00178	580
S#AMDSPVPASMFAPEPSSPGAAR	SAMDSPVPASMFAPEPSSPGAAR	1	1	S	MATERSRSAMDSPVP	O00178	8
LHGGFDS#DCS#EDGEALNGEPELDLTSK	LHGGFDSDCSEDGEALNGEPELDLTSK	7;10	7;10	S;S	RLHGGFDSDCSEDGE;GGFDSDCSEDGEALN	O00178	44;47
GMVMVS#PR	GMVMVSPR	6	6	S	RKGMVMVSPRLNPQA	O00178	481
S#RSAMDSPVPASMFAPEPSS#PGAAR	SRSAMDSPVPASMFAPEPSSPGAAR	1;20	1;20	S;S	__MATERSRSAMDSP;MFAPEPSSPGAARAA	O00178	6;25
LVLVS#PTSEQYDSLLR	LVLVSPTSEQYDSLLR	5	5	S	TSKLVLVSPTSEQYD	O00178	69
NFDT#LDLPK	NFDTLDLPK	4	4	T	EMDRNFDTLDLPKRT::EMDRNFDTLDLPKRT	O00192::O00192-2	642::579
DSPSYGS#LSR	DSPSYGSLSR	7	7	S	RDSPSYGSLSRGLGM::RDSPSYGSLSRGLGM	O00192::O00192-2	203::140
GSMGS#LDR	GSMGSLDR	5	5	S	PERGSMGSLDRLVRR::PERGSMGSLDRLVRR	O00192::O00192-2	335::272
DGEMDRNFDT#LDLPK	DGEMDRNFDTLDLPK	10	10	T	EMDRNFDTLDLPKRT::EMDRNFDTLDLPKRT	O00192::O00192-2	642::579
S#LAADDEGGPELEPDYGTATR	SLAADDEGGPELEPDYGTATR	1	1	S	GLEDDTRSLAADDEG::GLEDDTRSLAADDEG	O00192::O00192-2	267::204
RS#PSVDSAR	RSPSVDSAR	2	2	S	LDRLVRRSPSVDSAR::LDRLVRRSPSVDSAR	O00192::O00192-2	343::280
S#ASPDDDLGSSNWEAADLGNEER	SASPDDDLGSSNWEAADLGNEER	1	1	S	HPHGVKRSASPDDDL	O00193	15
SAS#PDDDLGSSNWEAADLGNEER	SASPDDDLGSSNWEAADLGNEER	3	3	S	HGVKRSASPDDDLGS	O00193	17
RSAS#PDDDLGSSNWEAADLGNEERK	RSASPDDDLGSSNWEAADLGNEERK	4	4	S	HGVKRSASPDDDLGS	O00193	17
EES#AEELQAAEHPDEVEDPK	EESAEELQAAEHPDEVEDPK	3	3	S	SESEKEESAEELQAA	O00193	147
RSAS#PDDDLGSSNWEAADLGNEER	RSASPDDDLGSSNWEAADLGNEER	4	4	S	HGVKRSASPDDDLGS	O00193	17
SAS#PDDDLGSSNWEAADLGNEERK	SASPDDDLGSSNWEAADLGNEERK	3	3	S	HGVKRSASPDDDLGS	O00193	17
NFYES#DDDQK	NFYESDDDQK	5	5	S	NGKNFYESDDDQKEK::NGKNFYESDDDQKEK	O00203::O00203-3	276::227
PAPLLES#PFK	PAPLLESPFK	7	7	S	KPAPLLESPFKDRDH::KPAPLLESPFKDRDH	O00203::O00203-3	609::560
EWT#PAGK	EWTPAGK	3	3	T	IELAKEWTPAGKAKQ::IELAKEWTPAGKAKQ	O00203::O00203-3	661::612
RLGAHT#P	RLGAHTP	6	6	T	PKRLGAHTP______::PKRLGAHTP______::PKRLGAHTP______::PKRLGAHTP______::PKRLGAHTP______::PKRLGAHTP______	O00213::O00213-2::O00213-3::O00213-4::O00213-5::O00213-6	709::707::487::450::489::474
S#ASLLFGMR	SASLLFGMR	1	1	S	GPREHSKSASLLFGM::GPREHSKSASLLFGM	O00213::O00213-2	205::205
EPEEGTLTFPAQS#LSPEPLPQEEEK	EPEEGTLTFPAQSLSPEPLPQEEEK	13	13	S	TLTFPAQSLSPEPLP::TLTFPAQSLSPEPLP::TLTFPAQSLSPEPLP::TLTFPAQSLSPEPLP::TLTFPAQSLSPEPLP::TLTFPAQSLSPEPLP	O00213::O00213-2::O00213-3::O00213-4::O00213-5::O00213-6	345::345::125::86::125::110
EPEEGTLTFPAQSLS#PEPLPQEEEK	EPEEGTLTFPAQSLSPEPLPQEEEK	15	15	S	TFPAQSLSPEPLPQE::TFPAQSLSPEPLPQE::TFPAQSLSPEPLPQE::TFPAQSLSPEPLPQE::TFPAQSLSPEPLPQE::TFPAQSLSPEPLPQE	O00213::O00213-2::O00213-3::O00213-4::O00213-5::O00213-6	347::347::127::88::127::112
CLVNGLS#LDHSK	CLVNGLSLDHSK	7	7	S	RCLVNGLSLDHSKLV::RCLVNGLSLDHSKLV::RCLVNGLSLDHSKLV::RCLVNGLSLDHSKLV::RCLVNGLSLDHSKLV::RCLVNGLSLDHSKLV	O00213::O00213-2::O00213-3::O00213-4::O00213-5::O00213-6	517::515::295::258::297::282
SLPESTSAPASGPSDGS#PQPCTHPPGPVK	SLPESTSAPASGPSDGSPQPCTHPPGPVK	17	17	S	ASGPSDGSPQPCTHP	O00221	183
AQS#LLSTDR	AQSLLSTDR	3	3	S	VEFQRAQSLLSTDRE::VEFQRAQSLLSTDRE	O00231::O00231-2	14::14
AQS#LLSTDREASIDILHSIVK	AQSLLSTDREASIDILHSIVK	3	3	S	VEFQRAQSLLSTDRE::VEFQRAQSLLSTDRE	O00231::O00231-2	14::14
VCIESEHS#MDTLLATLK	VCIESEHSMDTLLATLK	8	8	S	VCIESEHSMDTLLAT	O00244	47
TVS#YLGLE	TVSYLGLE	3	3	S	KKTGKTVSYLGLE__	O00244	63
RES#KPEEPPPPK	RESKPEEPPPPK	3	3	S	RRGPRRESKPEEPPP::RRGPRRESKPEEPPP::RRGPRRESKPEEPPP	O00255::O00255-2::O00255-3	492::487::452
EAPS#PTCPDLGAK	EAPSPTCPDLGAK	4	4	S	GGHKEAPSPTCPDLG	O00257	182
CLS#ETHGEREPCK	CLSETHGEREPCK	3	3	S	HVRKRCLSETHGERE::HVRKRCLSETHGERE	O00257::O00257-3	415::145
SGEVAEGEARS#PSHK	SGEVAEGEARSPSHK	11	11	S	VAEGEARSPSHKKRA	O00257	291
RCLS#ETHGER	RCLSETHGER	4	4	S	HVRKRCLSETHGERE::HVRKRCLSETHGERE	O00257::O00257-3	415::145
RCLS#ETHGEREPCK	RCLSETHGEREPCK	4	4	S	HVRKRCLSETHGERE::HVRKRCLSETHGERE	O00257::O00257-3	415::145
SGEVAEGEARS#PSHKK	SGEVAEGEARSPSHKK	11	11	S	VAEGEARSPSHKKRA	O00257	291
SIS#TPTCLGGSPAAER	SISTPTCLGGSPAAER	3	3	S	RLTARSISTPTCLGG::RLTARSISTPTCLGG	O00257::O00257-3	434::164
RREEEVSGVSDPQPQDAGS#R	RREEEVSGVSDPQPQDAGSR	19	19	S	PQPQDAGSRKLSPTK	O00257	345
S#ISTPTCLGGSPAAERPADLPPAAALPQPEVILLDS#DLDEPIDLR	SISTPTCLGGSPAAERPADLPPAAALPQPEVILLDSDLDEPIDLR	1;36	1;36	S;S	KKRLTARSISTPTCL;PEVILLDSDLDEPID::KKRLTARSISTPTCL;PEVILLDSDLDEPID	O00257::O00257-3	432;467::162;197
CLS#ETHGER	CLSETHGER	3	3	S	HVRKRCLSETHGERE::HVRKRCLSETHGERE	O00257::O00257-3	415::145
GDQPAASGDS#DDDEPPPLPR	GDQPAASGDSDDDEPPPLPR	10	10	S	QPAASGDSDDDEPPP::QPAASGDSDDDEPPP	O00264::O00264-2	57::57
GDQPAAS#GDSDDDEPPPLPR	GDQPAASGDSDDDEPPPLPR	7	7	S	RGDQPAASGDSDDDE::RGDQPAASGDSDDDE	O00264::O00264-2	54::54
IVRGDQPAAS#GDSDDDEPPPLPR	IVRGDQPAASGDSDDDEPPPLPR	10	10	S	RGDQPAASGDSDDDE::RGDQPAASGDSDDDE	O00264::O00264-2	54::54
EGEEPTVYS#DEEEPKDESARK	EGEEPTVYSDEEEPKDESARK	9	9	S	GEEPTVYSDEEEPKD::GEEPTVYSDEEEPKD	O00264::O00264-2	181::129
EGEEPTVYS#DEEEPKDESAR	EGEEPTVYSDEEEPKDESAR	9	9	S	GEEPTVYSDEEEPKD::GEEPTVYSDEEEPKD	O00264::O00264-2	181::129
EGEEPTVYS#DEEEPK	EGEEPTVYSDEEEPK	9	9	S	GEEPTVYSDEEEPKD::GEEPTVYSDEEEPKD	O00264::O00264-2	181::129
LLKEGEEPTVYS#DEEEPKDESAR	LLKEGEEPTVYSDEEEPKDESAR	12	12	S	GEEPTVYSDEEEPKD::GEEPTVYSDEEEPKD	O00264::O00264-2	181::129
RRDFT#PAELR	RRDFTPAELR	5	5	T	RLKRRDFTPAELRRF::RLKRRDFTPAELRRF	O00264::O00264-2	74::74
LLKEGEEPTVYS#DEEEPK	LLKEGEEPTVYSDEEEPK	12	12	S	GEEPTVYSDEEEPKD::GEEPTVYSDEEEPKD	O00264::O00264-2	181::129
DFT#PAELR	DFTPAELR	3	3	T	RLKRRDFTPAELRRF::RLKRRDFTPAELRRF	O00264::O00264-2	74::74
IVRGDQPAASGDS#DDDEPPPLPR	IVRGDQPAASGDSDDDEPPPLPR	13	13	S	QPAASGDSDDDEPPP::QPAASGDSDDDEPPP	O00264::O00264-2	57::57
GDQPAASGDS#DDDEPPPLPRLK	GDQPAASGDSDDDEPPPLPRLK	10	10	S	QPAASGDSDDDEPPP::QPAASGDSDDDEPPP	O00264::O00264-2	57::57
EGEEPTVYS#DEEEPKDES#ARK	EGEEPTVYSDEEEPKDESARK	9;18	9;18	S;S	GEEPTVYSDEEEPKD;EEEPKDESARKND__::GEEPTVYSDEEEPKD;EEEPKDESARKND__	O00264::O00264-2	181;190::129;138
SAAGS#EKEEEPEDEEEEEEEEEYDEEEEEEDDDRPPK	SAAGSEKEEEPEDEEEEEEEEEYDEEEEEEDDDRPPK	5	5	S	ERRSAAGSEKEEEPE::ERRSAAGSEKEEEPE	O00267::O00267-2	36::36
S#AAGSEKEEEPEDEEEEEEEEEYDEEEEEEDDDRPPK	SAAGSEKEEEPEDEEEEEEEEEYDEEEEEEDDDRPPK	1	1	S	EVDEERRSAAGSEKE::EVDEERRSAAGSEKE	O00267::O00267-2	32::32
DVTNFTVGGFAPMS#PR	DVTNFTVGGFAPMSPR	14	14	S	VGGFAPMSPRISSPM::VGGFAPMSPRISSPM	O00267::O00267-2	666::662
ISS#PMHPSAGGQR	ISSPMHPSAGGQR	3	3	S	PMSPRISSPMHPSAG::PMSPRISSPMHPSAG	O00267::O00267-2	671::667
S#AAGS#EKEEEPEDEEEEEEEEEYDEEEEEEDDDRPPK	SAAGSEKEEEPEDEEEEEEEEEYDEEEEEEDDDRPPK	1;5	1;5	S;S	EVDEERRSAAGSEKE;ERRSAAGSEKEEEPE::EVDEERRSAAGSEKE;ERRSAAGSEKEEEPE	O00267::O00267-2	32;36::32;36
VVSISSEHLEPIT#PTK	VVSISSEHLEPITPTK	13	13	T	SEHLEPITPTKNNKV::SEHLEPITPTKNNKV	O00267::O00267-2	1034::1030
TPHYGS#QTPLHDGSR	TPHYGSQTPLHDGSR	6	6	S	SRTPHYGSQTPLHDG::SRTPHYGSQTPLHDG	O00267::O00267-2	804::800
PRDVTNFTVGGFAPMS#PR	PRDVTNFTVGGFAPMSPR	16	16	S	VGGFAPMSPRISSPM::VGGFAPMSPRISSPM	O00267::O00267-2	666::662
TPHYGSQT#PLHDGSR	TPHYGSQTPLHDGSR	8	8	T	TPHYGSQTPLHDGSR::TPHYGSQTPLHDGSR	O00267::O00267-2	806::802
T#PHYGSQTPLHDGSR	TPHYGSQTPLHDGSR	1	1	T	PLQDGSRTPHYGSQT::PLQDGSRTPHYGSQT	O00267::O00267-2	799::795
TPMYGSQTPLQDGS#RTPHYGSQTPLHDGSR	TPMYGSQTPLQDGSRTPHYGSQTPLHDGSR	14	14	S	QTPLQDGSRTPHYGS::QTPLQDGSRTPHYGS	O00267::O00267-2	797::793
S#SVGETVYGGSDELSDDITQQQLLPGVK	SSVGETVYGGSDELSDDITQQQLLPGVK	1	1	S	YMKKYAKSSVGETVY::YMKKYAKSSVGETVY	O00267::O00267-2	148::144
TPMYGSQT#PLQDGSR	TPMYGSQTPLQDGSR	8	8	T	TPMYGSQTPLQDGSR::TPMYGSQTPLQDGSR	O00267::O00267-2	791::787
RS#LPALR	RSLPALR	2	2	S	LVPFLKRSLPALRQL	O00268	660
PAT#PTSAPPVQISTVQAPGTPIIAR	PATPTSAPPVQISTVQAPGTPIIAR	3	3	T	TMAPRPATPTSAPPV	O00268	494
S#PGVQPQLVLGGAAQTASLGTATAVQTGTPQR	SPGVQPQLVLGGAAQTASLGTATAVQTGTPQR	1	1	S	PSATLQRSPGVQPQL	O00268	543
AS#PPGDLQNPK	ASPPGDLQNPK	2	2	S	SISASKASPPGDLQN	O00273	315
WAYNNSDGGTAWISQES#FDVDETDSGAGLK	WAYNNSDGGTAWISQESFDVDETDSGAGLK	17	17	S	TAWISQESFDVDETD::TAWISQESFDVDETD	O00273::O00273-2	110::110
WAYNNSDGGTAWIS#QESFDVDETDSGAGLK	WAYNNSDGGTAWISQESFDVDETDSGAGLK	14	14	S	DGGTAWISQESFDVD::DGGTAWISQESFDVD	O00273::O00273-2	107::107
NYS#REQHGVAASCLEDLR	NYSREQHGVAASCLEDLR	3	3	S	CLLRRNYSREQHGVA::CLLRRNYSREQHGVA	O00273::O00273-2	28::28
RNYS#REQHGVAASCLEDLR	RNYSREQHGVAASCLEDLR	4	4	S	CLLRRNYSREQHGVA::CLLRRNYSREQHGVA	O00273::O00273-2	28::28
ASALSEHISPVVVIPAEASS#PDSEPVLEK	ASALSEHISPVVVIPAEASSPDSEPVLEK	20	20	S	VIPAEASSPDSEPVL::VIPAEASSPDSEPVL::VIPAEASSPDSEPVL	O00291::O00291-3::O00291-4	320::320::291
ELEDS#LER	ELEDSLER	5	5	S	EKKELEDSLERISDQ::EKKELEDSLERISDQ::EKKELEDSLERISDQ	O00291::O00291-3::O00291-4	516::516::487
VLDNYLTSPLPEEVDETS#AEDEGVSQR	VLDNYLTSPLPEEVDETSAEDEGVSQR	18	18	S	PEEVDETSAEDEGVS	O00299	156
VLDNY#LTSPLPEEVDETSAEDEGVSQR	VLDNYLTSPLPEEVDETSAEDEGVSQR	5	5	Y	ALKVLDNYLTSPLPE	O00299	143
VLDNYLT#SPLPEEVDETSAEDEGVSQR	VLDNYLTSPLPEEVDETSAEDEGVSQR	7	7	T	KVLDNYLTSPLPEEV	O00299	145
YLS#NAYAR	YLSNAYAR	3	3	S	RGVHRYLSNAYAREE	O00299	211
VLDNYLTSPLPEEVDETSAEDEGVS#QRK	VLDNYLTSPLPEEVDETSAEDEGVSQRK	25	25	S	SAEDEGVSQRKFLDG	O00299	163
NS#NPALNDNLEK	NSNPALNDNLEK	2	2	S	FSAYIKNSNPALNDN	O00299	121
TCFS#PNR	TCFSPNR	4	4	S	LIMKTCFSPNRVIGL	O00303	258
TCFS#PNRVIGLSSDLQQVGGASAR	TCFSPNRVIGLSSDLQQVGGASAR	4	4	S	LIMKTCFSPNRVIGL	O00303	258
TTPATGEQS#PGAR	TTPATGEQSPGAR	9	9	S	TPATGEQSPGARSRH::TPATGEQSPGARSRH::TPATGEQSPGARSRH	O00308::O00308-2::O00308-4	211::95::211
RGS#GELYEHEK	RGSGELYEHEK	3	3	S	EILERRGSGELYEHE	O00329	520
VNWLAHNVS#K	VNWLAHNVSK	9	9	S	NWLAHNVSKDNRQ__	O00329	1039
ILMPSLS#PTMEEGNIVK	ILMPSLSPTMEEGNIVK	7	7	S	KILMPSLSPTMEEGN::KILMPSLSPTMEEGN::KILMPSLSPTMEEGN	O00330::O00330-2::O00330-3	65::65::50
PSEPRPS#PEPQISIPVK	PSEPRPSPEPQISIPVK	7	7	S	KPSEPRPSPEPQISI::KPSEPRPSPEPQISI	O00330::O00330-3	162::147
DVGPPPPVSKPSEPRPS#PEPQISIPVK	DVGPPPPVSKPSEPRPSPEPQISIPVK	17	17	S	KPSEPRPSPEPQISI::KPSEPRPSPEPQISI	O00330::O00330-3	162::147
RPGNFSHS#LDMK	RPGNFSHSLDMK	8	8	S	RPGNFSHSLDMKSGP	O00400	22
RPGNFS#HSLDMK	RPGNFSHSLDMK	6	6	S	QRRPGNFSHSLDMKS	O00400	20
KVEQNSRPVS#CSGR	KVEQNSRPVSCSGR	10	10	S	EQNSRPVSCSGRDAL	O00401	430
VIY#DFIEK	VIYDFIEK	3	3	Y	RETSKVIYDFIEKTG	O00401	256
AIHS#S#DEDEDEDDEEDFEDDDEWED	AIHSSDEDEDEDDEEDFEDDDEWED	4;5	4;5	S;S	KRSKAIHSSDEDEDE;RSKAIHSSDEDEDED	O00401	484;485
SHESPS#DTEEDDRK	SHESPSDTEEDDRK	6	6	S	FRSHESPSDTEEDDR::FRSHESPSDTEEDDR	O00409::O00409-2	391::369
STS#PTSDSISSSSSSADDHYEFATK	STSPTSDSISSSSSSADDHYEFATK	3	3	S	SSNARSTSPTSDSIS::SSNARSTSPTSDSIS	O00409::O00409-2	349::327
SVS#PVQDLDDDTPPSPAHSDMPYDAR	SVSPVQDLDDDTPPSPAHSDMPYDAR	3	3	S	ESVLRSVSPVQDLDD::ESVLRSVSPVQDLDD	O00409::O00409-2	85::85
TEKPPES#DDEEMK	TEKPPESDDEEMK	7	7	S	RTEKPPESDDEEMKE::RTEKPPESDDEEMKE	O00409::O00409-2	448::426
SVS#PVQDLDDDTPPS#PAHSDMPYDAR	SVSPVQDLDDDTPPSPAHSDMPYDAR	3;15	3;15	S;S	ESVLRSVSPVQDLDD;LDDDTPPSPAHSDMP::ESVLRSVSPVQDLDD;LDDDTPPSPAHSDMP	O00409::O00409-2	85;97::85;97
TESEPSCGS#PVVSGDPK	TESEPSCGSPVVSGDPK	9	9	S	ESEPSCGSPVVSGDP::ESEPSCGSPVVSGDP	O00409::O00409-2	324::302
RQDEDYDEQVEES#LQDEDDNDVYILTK	RQDEDYDEQVEESLQDEDDNDVYILTK	13	13	S	YDEQVEESLQDEDDN::YDEQVEESLQDEDDN::YDEQVEESLQDEDDN	O00410::O00410-2::O00410-3	827::767::845
ESENSGDSGYPS#EK	ESENSGDSGYPSEK	12	12	S	SGDSGYPSEKRGELD	O00418	445
LEGVDGGQS#PR	LEGVDGGQSPR	9	9	S	EGVDGGQSPRAGHDG	O00418	18
AS#AVALEVQR	ASAVALEVQR	2	2	S	RLHLPRASAVALEVQ	O00418	500
TILRGT#EEK	TILRGTEEK	6	6	T	AKTILRGTEEKCGSP	O00418	353
YESDEDS#LGSSGR	YESDEDSLGSSGR	7	7	S	KYESDEDSLGSSGRV	O00418	474
KYESDEDS#LGSSGR	KYESDEDSLGSSGR	8	8	S	KYESDEDSLGSSGRV	O00418	474
KYES#DEDS#LGSSGR	KYESDEDSLGSSGR	4;8	4;8	S;S	YSNRKYESDEDSLGS;KYESDEDSLGSSGRV	O00418	470;474
KYES#DEDSLGSSGR	KYESDEDSLGSSGR	4	4	S	YSNRKYESDEDSLGS	O00418	470
S#ERYSSSGSPANSFHFK	SERYSSSGSPANSFHFK	1	1	S	YYSNLTKSERYSSSG	O00418	66
SERYS#SSGSPANSFHFK	SERYSSSGSPANSFHFK	5	5	S	LTKSERYSSSGSPAN	O00418	70
YSSSGS#PANSFHFK	YSSSGSPANSFHFK	6	6	S	ERYSSSGSPANSFHF	O00418	74
DHDHLDNHRES#ENSGDSGYPS#EK	DHDHLDNHRESENSGDSGYPSEK	11;21	11;21	S;S	HLDNHRESENSGDSG;SGDSGYPSEKRGELD	O00418	435;445
DHDHLDNHRESENSGDSGYPS#EK	DHDHLDNHRESENSGDSGYPSEK	21	21	S	SGDSGYPSEKRGELD	O00418	445
YSSS#GS#PANSFHFK	YSSSGSPANSFHFK	4;6	4;6	S;S	KSERYSSSGSPANSF;ERYSSSGSPANSFHF	O00418	72;74
RTSS#SERVS#PGGR	RTSSSERVSPGGR	4;9	4;9	S;S	SNIKRTSSSERVSPG;TSSSERVSPGGRRES::SNIKRTSSSERVSPG;TSSSERVSPGGRRES	O00423::O00423-3	135;140::154;159
KPTGSLPS#PSGVR	KPTGSLPSPSGVR	8	8	S	KPTGSLPSPSGVRKE::KPTGSLPSPSGVRKE	O00423::O00423-3	113::113
KPTGSLPS#PSGVRK	KPTGSLPSPSGVRK	8	8	S	KPTGSLPSPSGVRKE::KPTGSLPSPSGVRKE	O00423::O00423-3	113::113
FAGAS#IK	FAGASIK	5	5	S	LSRFAGASIKIAPAE::LSRFAGASIKIAPAE::LARFAGASIKIAPAE::LARFAGASIKIAPAE::LARFAGASIKIAPAE::LARFAGASIKIAPAE::LARFAGASIKIAPAE::LARFAGASIKIAPAE	O00425::O00425-2::Q9Y6M1::Q9Y6M1-1::Q9Y6M1-3::Q9Y6M1-4::Q9Y6M1-5::Q9Y6M1-6	438::57::460::417::397::403::354::392
DQT#PDENDQVVVK	DQTPDENDQVVVK	3	3	T	VVVPRDQTPDENDQV::VVVPRDQTPDENDQV	O00425::O00425-2	528::147
SKPIPIMPAS#PQK	SKPIPIMPASPQK	10	10	S	PIPIMPASPQKGHAV::PIPIMPASPQKGHAV::PIPIMPASPQKGHAV::PIPIMPASPQKGHAV::PIPIMPASPQKGHAV::PIPIMPASPQKGHAV::PIPIMPASPQKGHAV::PIPIMPASPQKGHAV::PIPIMPASPQKGHAV	O00429::O00429-2::O00429-3::O00429-4::O00429-5::O00429-6::O00429-7::O00429-8::O00429-9	616::605::590::579::590::629::413::618::592
ELPSAVS#RDK	ELPSAVSRDK	7	7	S	RELPSAVSRDKSSKV::RELPSAVSRDKSSKV::RELPSAVSRDKLIQD::RELPSAVSRDKVASG::RELPSAVSRDKSSKV::RELPSAVSRDKSSKV::RELPSAVSRDKSSKV::RELPSAVSRDKSSKV::RELPSAVSRDKVASG	O00429::O00429-2::O00429-3::O00429-4::O00429-5::O00429-6::O00429-7::O00429-8::O00429-9	529::529::529::529::529::542::326::542::542
PIPIMPAS#PQK	PIPIMPASPQK	8	8	S	PIPIMPASPQKGHAV::PIPIMPASPQKGHAV::PIPIMPASPQKGHAV::PIPIMPASPQKGHAV::PIPIMPASPQKGHAV::PIPIMPASPQKGHAV::PIPIMPASPQKGHAV::PIPIMPASPQKGHAV::PIPIMPASPQKGHAV	O00429::O00429-2::O00429-3::O00429-4::O00429-5::O00429-6::O00429-7::O00429-8::O00429-9	616::605::590::579::590::629::413::618::592
ELPSAVS#R	ELPSAVSR	7	7	S	RELPSAVSRDKSSKV::RELPSAVSRDKSSKV::RELPSAVSRDKLIQD::RELPSAVSRDKVASG::RELPSAVSRDKSSKV::RELPSAVSRDKSSKV::RELPSAVSRDKSSKV::RELPSAVSRDKSSKV::RELPSAVSRDKVASG	O00429::O00429-2::O00429-3::O00429-4::O00429-5::O00429-6::O00429-7::O00429-8::O00429-9	529::529::529::529::529::542::326::542::542
VPSALAPASQEPS#PAASAEADGK	VPSALAPASQEPSPAASAEADGK	13	13	S	APASQEPSPAASAEA::APASQEPSPAASAEA::APASQEPSPAASAEA::APASQEPSPAASAEA::APASQEPSPAASAEA	O00429::O00429-2::O00429-6::O00429-7::O00429-8	548::548::561::345::561
VPSALAPAS#QEPSPAASAEADGK	VPSALAPASQEPSPAASAEADGK	9	9	S	PSALAPASQEPSPAA::PSALAPASQEPSPAA::PSALAPASQEPSPAA::PSALAPASQEPSPAA::PSALAPASQEPSPAA	O00429::O00429-2::O00429-6::O00429-7::O00429-8	544::544::557::341::557
SQS#LNIR	SQSLNIR	3	3	S	ATVTRSQSLNIRTTQ::ATVTRSQSLNIRTTQ	O00443::O00443-2	338::338
VSNLQVS#PK	VSNLQVSPK	7	7	S	KVSNLQVSPKSEDIS::KVSNLQVSPKSEDIS	O00443::O00443-2	259::259
SADAGSFS#PTPGQIGGAVK	SADAGSFSPTPGQIGGAVK	8	8	S	SADAGSFSPTPGQIG	O00443	1553
VQS#FFQK	VQSFFQK	3	3	S	RSMERVQSFFQKNKC	O00443	1084
LLLDDS#FETK	LLLDDSFETK	6	6	S	EKLLLDDSFETKKTP::EKLLLDDSFETKKTP	O00443::O00443-2	108::108
SWAQGSS#EQELHYASLQR	SWAQGSSEQELHYASLQR	7	7	S	RSWAQGSSEQELHYA::RSWAQGSSEQELHYA	O00453::O00453-10	50::19
SWAQGSSEQELHYAS#LQR	SWAQGSSEQELHYASLQR	15	15	S	EQELHYASLQRLPVP::EQELHYASLQRLPVP	O00453::O00453-10	58::27
SWAQGSS#EQELHYAS#LQR	SWAQGSSEQELHYASLQR	7;15	7;15	S;S	RSWAQGSSEQELHYA;EQELHYASLQRLPVP::RSWAQGSSEQELHYA;EQELHYASLQRLPVP	O00453::O00453-10	50;58::19;27
APPPPSS#PPPGGAPDGSEPSPDFPALLVEK	APPPPSSPPPGGAPDGSEPSPDFPALLVEK	7	7	S	RAPPPPSSPPPGGAP	O00459	263
GREEHY#EEEEEEEEDGAAVAEK	GREEHYEEEEEEEEDGAAVAEK	6	6	Y	PKGREEHYEEEEEEE	O00461	673
EADPES#EADR	EADPESEADR	6	6	S	PREADPESEADRAAV	O00461	538
AAVEDINPADDPNNQGEDEFEEAEQVREENLPDENEEQKQS#NQK	AAVEDINPADDPNNQGEDEFEEAEQVREENLPDENEEQKQSNQK	41	41	S	ENEEQKQSNQKQENT	O00461	583
EGGSKS#DSEDITR	EGGSKSDSEDITR	6	6	S	DREGGSKSDSEDITR::DREGGSKSDSEDITR	O00470::O00470-2	196::194
LNNSS#PNSSGGVK	LNNSSPNSSGGVK	5	5	S	IAKLNNSSPNSSGGV::IAKLNNSSPNSSGGV	O00472::O00472-2	503::253
LS#AKPAPPKPEPR	LSAKPAPPKPEPR	2	2	S	QRRSARLSAKPAPPK	O00479	29
DASTLQS#QK	DASTLQSQK	7	7	S	RDASTLQSQKAEGTG	O00479	80
DASTLQS#QKAEGTGDAK	DASTLQSQKAEGTGDAK	7	7	S	RDASTLQSQKAEGTG	O00479	80
FYS#VNVDYSK	FYSVNVDYSK	3	3	S	NDQYKFYSVNVDYSK	O00483	66
SPS#PPDGSPAATPEIR	SPSPPDGSPAATPEIR	3	3	S	AKGNKSPSPPDGSPA::AKGNKSPSPPDGSPA::AKGNKSPSPPDGSPA::AKGNKSPSPPDGSPA::AKGNKSPSPPDGSPA::AKGNKSPSPPDGSPA::AKGNKSPSPPDGSPA::AKGNKSPSPPDGSPA::AKGNKSPSPPDGSPA::AKGNKSPSPPDGSPA::AKGNKSPSPPDGSPA	O00499::O00499-2::O00499-3::O00499-4::O00499-5::O00499-6::O00499-7::O00499-8::O00499-9::O00499-10::O00499-11	298::267::298::267::298::267::267::282::267::282::282
S#PSQLRK	SPSQLRK	1	1	S	PGATLPKSPSQLRKG::PGATLPKSPSQLRKG::PGATLPKSPSQLRKG::PGATLPKSPSQLRKG	O00499::O00499-2::O00499-6::O00499-11	331::300::300::315
S#PSPPDGSPAATPEIR	SPSPPDGSPAATPEIR	1	1	S	APAKGNKSPSPPDGS::APAKGNKSPSPPDGS::APAKGNKSPSPPDGS::APAKGNKSPSPPDGS::APAKGNKSPSPPDGS::APAKGNKSPSPPDGS::APAKGNKSPSPPDGS::APAKGNKSPSPPDGS::APAKGNKSPSPPDGS::APAKGNKSPSPPDGS::APAKGNKSPSPPDGS	O00499::O00499-2::O00499-3::O00499-4::O00499-5::O00499-6::O00499-7::O00499-8::O00499-9::O00499-10::O00499-11	296::265::296::265::296::265::265::280::265::280::280
SPSPPDGS#PAATPEIR	SPSPPDGSPAATPEIR	8	8	S	SPSPPDGSPAATPEI::SPSPPDGSPAATPEI::SPSPPDGSPAATPEI::SPSPPDGSPAATPEI::SPSPPDGSPAATPEI::SPSPPDGSPAATPEI::SPSPPDGSPAATPEI::SPSPPDGSPAATPEI::SPSPPDGSPAATPEI::SPSPPDGSPAATPEI::SPSPPDGSPAATPEI	O00499::O00499-2::O00499-3::O00499-4::O00499-5::O00499-6::O00499-7::O00499-8::O00499-9::O00499-10::O00499-11	303::272::303::272::303::272::272::287::272::287::287
S#PSPPDGS#PAATPEIR	SPSPPDGSPAATPEIR	1;8	1;8	S;S	APAKGNKSPSPPDGS;SPSPPDGSPAATPEI::APAKGNKSPSPPDGS;SPSPPDGSPAATPEI::APAKGNKSPSPPDGS;SPSPPDGSPAATPEI::APAKGNKSPSPPDGS;SPSPPDGSPAATPEI::APAKGNKSPSPPDGS;SPSPPDGSPAATPEI::APAKGNKSPSPPDGS;SPSPPDGSPAATPEI::APAKGNKSPSPPDGS;SPSPPDGSPAATPEI::APAKGNKSPSPPDGS;SPSPPDGSPAATPEI::APAKGNKSPSPPDGS;SPSPPDGSPAATPEI::APAKGNKSPSPPDGS;SPSPPDGSPAATPEI::APAKGNKSPSPPDGS;SPSPPDGSPAATPEI	O00499::O00499-2::O00499-3::O00499-4::O00499-5::O00499-6::O00499-7::O00499-8::O00499-9::O00499-10::O00499-11	296;303::265;272::296;303::265;272::296;303::265;272::265;272::280;287::265;272::280;287::280;287
SPS#PPDGS#PAATPEIR	SPSPPDGSPAATPEIR	3;8	3;8	S;S	AKGNKSPSPPDGSPA;SPSPPDGSPAATPEI::AKGNKSPSPPDGSPA;SPSPPDGSPAATPEI::AKGNKSPSPPDGSPA;SPSPPDGSPAATPEI::AKGNKSPSPPDGSPA;SPSPPDGSPAATPEI::AKGNKSPSPPDGSPA;SPSPPDGSPAATPEI::AKGNKSPSPPDGSPA;SPSPPDGSPAATPEI::AKGNKSPSPPDGSPA;SPSPPDGSPAATPEI::AKGNKSPSPPDGSPA;SPSPPDGSPAATPEI::AKGNKSPSPPDGSPA;SPSPPDGSPAATPEI::AKGNKSPSPPDGSPA;SPSPPDGSPAATPEI::AKGNKSPSPPDGSPA;SPSPPDGSPAATPEI	O00499::O00499-2::O00499-3::O00499-4::O00499-5::O00499-6::O00499-7::O00499-8::O00499-9::O00499-10::O00499-11	298;303::267;272::298;303::267;272::298;303::267;272::267;272::282;287::267;272::282;287::282;287
GNKS#PS#PPDGSPAATPEIR	GNKSPSPPDGSPAATPEIR	4;6	4;6	S;S	APAKGNKSPSPPDGS;AKGNKSPSPPDGSPA::APAKGNKSPSPPDGS;AKGNKSPSPPDGSPA::APAKGNKSPSPPDGS;AKGNKSPSPPDGSPA::APAKGNKSPSPPDGS;AKGNKSPSPPDGSPA::APAKGNKSPSPPDGS;AKGNKSPSPPDGSPA::APAKGNKSPSPPDGS;AKGNKSPSPPDGSPA::APAKGNKSPSPPDGS;AKGNKSPSPPDGSPA::APAKGNKSPSPPDGS;AKGNKSPSPPDGSPA::APAKGNKSPSPPDGS;AKGNKSPSPPDGSPA::APAKGNKSPSPPDGS;AKGNKSPSPPDGSPA::APAKGNKSPSPPDGS;AKGNKSPSPPDGSPA	O00499::O00499-2::O00499-3::O00499-4::O00499-5::O00499-6::O00499-7::O00499-8::O00499-9::O00499-10::O00499-11	296;298::265;267::296;298::265;267::296;298::265;267::265;267::280;282::265;267::280;282::280;282
S#PS#PPDGSPAATPEIR	SPSPPDGSPAATPEIR	1;3	1;3	S;S	APAKGNKSPSPPDGS;AKGNKSPSPPDGSPA::APAKGNKSPSPPDGS;AKGNKSPSPPDGSPA::APAKGNKSPSPPDGS;AKGNKSPSPPDGSPA::APAKGNKSPSPPDGS;AKGNKSPSPPDGSPA::APAKGNKSPSPPDGS;AKGNKSPSPPDGSPA::APAKGNKSPSPPDGS;AKGNKSPSPPDGSPA::APAKGNKSPSPPDGS;AKGNKSPSPPDGSPA::APAKGNKSPSPPDGS;AKGNKSPSPPDGSPA::APAKGNKSPSPPDGS;AKGNKSPSPPDGSPA::APAKGNKSPSPPDGS;AKGNKSPSPPDGSPA::APAKGNKSPSPPDGS;AKGNKSPSPPDGSPA	O00499::O00499-2::O00499-3::O00499-4::O00499-5::O00499-6::O00499-7::O00499-8::O00499-9::O00499-10::O00499-11	296;298::265;267::296;298::265;267::296;298::265;267::265;267::280;282::265;267::280;282::280;282
GNKS#PSPPDGSPAATPEIR	GNKSPSPPDGSPAATPEIR	4	4	S	APAKGNKSPSPPDGS::APAKGNKSPSPPDGS::APAKGNKSPSPPDGS::APAKGNKSPSPPDGS::APAKGNKSPSPPDGS::APAKGNKSPSPPDGS::APAKGNKSPSPPDGS::APAKGNKSPSPPDGS::APAKGNKSPSPPDGS::APAKGNKSPSPPDGS::APAKGNKSPSPPDGS	O00499::O00499-2::O00499-3::O00499-4::O00499-5::O00499-6::O00499-7::O00499-8::O00499-9::O00499-10::O00499-11	296::265::296::265::296::265::265::280::265::280::280
GNKS#PSPPDGS#PAATPEIR	GNKSPSPPDGSPAATPEIR	4;11	4;11	S;S	APAKGNKSPSPPDGS;SPSPPDGSPAATPEI::APAKGNKSPSPPDGS;SPSPPDGSPAATPEI::APAKGNKSPSPPDGS;SPSPPDGSPAATPEI::APAKGNKSPSPPDGS;SPSPPDGSPAATPEI::APAKGNKSPSPPDGS;SPSPPDGSPAATPEI::APAKGNKSPSPPDGS;SPSPPDGSPAATPEI::APAKGNKSPSPPDGS;SPSPPDGSPAATPEI::APAKGNKSPSPPDGS;SPSPPDGSPAATPEI::APAKGNKSPSPPDGS;SPSPPDGSPAATPEI::APAKGNKSPSPPDGS;SPSPPDGSPAATPEI::APAKGNKSPSPPDGS;SPSPPDGSPAATPEI	O00499::O00499-2::O00499-3::O00499-4::O00499-5::O00499-6::O00499-7::O00499-8::O00499-9::O00499-10::O00499-11	296;303::265;272::296;303::265;272::296;303::265;272::265;272::280;287::265;272::280;287::280;287
GPPVPPPPKHT#PSK	GPPVPPPPKHTPSK	11	11	T	VPPPPKHTPSKEVKQ::VPPPPKHTPSKEVKQ::VPPPPKHTPSKEVKQ::VPPPPKHTPSKEVKQ	O00499::O00499-2::O00499-6::O00499-11	348::317::317::332
GNKS#PS#PPDGS#PAATPEIR	GNKSPSPPDGSPAATPEIR	4;6;11	4;6;11	S;S;S	APAKGNKSPSPPDGS;AKGNKSPSPPDGSPA;SPSPPDGSPAATPEI::APAKGNKSPSPPDGS;AKGNKSPSPPDGSPA;SPSPPDGSPAATPEI::APAKGNKSPSPPDGS;AKGNKSPSPPDGSPA;SPSPPDGSPAATPEI::APAKGNKSPSPPDGS;AKGNKSPSPPDGSPA;SPSPPDGSPAATPEI::APAKGNKSPSPPDGS;AKGNKSPSPPDGSPA;SPSPPDGSPAATPEI::APAKGNKSPSPPDGS;AKGNKSPSPPDGSPA;SPSPPDGSPAATPEI::APAKGNKSPSPPDGS;AKGNKSPSPPDGSPA;SPSPPDGSPAATPEI::APAKGNKSPSPPDGS;AKGNKSPSPPDGSPA;SPSPPDGSPAATPEI::APAKGNK…	O00499::O00499-2::O00499-3::O00499-4::O00499-5::O00499-6::O00499-7::O00499-8::O00499-9::O00499-10::O00499-11	296;298;303::265;267;272::296;298;303::265;267;272::296;298;303::265;267;272::265;267;272::280;282;287::265;267;272::280;282;287::280;282;287
S#PSQS#SLPAVVVETFPATVNGTVEGGSGAGR	SPSQSSLPAVVVETFPATVNGTVEGGSGAGR	1;5	1;5	S;S	PGATLPKSPSQSSLP;LPKSPSQSSLPAVVV::PGATLPKSPSQSSLP;LPKSPSQSSLPAVVV	O00499-9::O00499-10	300;304::315;319
RPT#ATGDYDK	RPTATGDYDK	3	3	T	YSAPRRPTATGDYDK	O00501	207
NVPQEESLEDS#DVDADFK	NVPQEESLEDSDVDADFK	11	11	S	QEESLEDSDVDADFK	O00505	60
NVPQEES#LEDSDVDADFK	NVPQEESLEDSDVDADFK	7	7	S	RNVPQEESLEDSDVD	O00505	56
RNVPQEESLEDS#DVDADFK	RNVPQEESLEDSDVDADFK	12	12	S	QEESLEDSDVDADFK	O00505	60
RNVPQEES#LEDSDVDADFK	RNVPQEESLEDSDVDADFK	8	8	S	RNVPQEESLEDSDVD	O00505	56
MAENPS#LENHRIKSFK	MAENPSLENHRIKSFK	6	6	S	__MAENPSLENHRIK	O00505	6
IPVEGPLS#PSR	IPVEGPLSPSR	8	8	S	IPVEGPLSPSRGDFP	O00512	687
SSTPS#HGQTTATEPTPAQK	SSTPSHGQTTATEPTPAQK	5	5	S	APRSSTPSHGQTTAT	O00512	157
S#STPSHGQTTATEPTPAQK	SSTPSHGQTTATEPTPAQK	1	1	S	SNATAPRSSTPSHGQ	O00512	153
LQPT#PPIPAPAPK	LQPTPPIPAPAPK	4	4	T	QNTRLQPTPPIPAPA	O00512	257
LIPS#VGSPASSTPLPPDGTGPNSTPNNR	LIPSVGSPASSTPLPPDGTGPNSTPNNR	4	4	S	VENKLIPSVGSPASS	O00512	288
LIPSVGS#PASSTPLPPDGTGPNSTPNNR	LIPSVGSPASSTPLPPDGTGPNSTPNNR	7	7	S	KLIPSVGSPASSTPL	O00512	291
PAAPPRPLDRES#PGVENK	PAAPPRPLDRESPGVENK	12	12	S	PRPLDRESPGVENKL	O00512	278
SST#PSHGQTTATEPTPAQK	SSTPSHGQTTATEPTPAQK	3	3	T	ATAPRSSTPSHGQTT	O00512	155
SIS#ADSFDQR	SISADSFDQR	3	3	S	GKRERSISADSFDQR	O00512	104
AVT#PVSQGSNSSSADPK	AVTPVSQGSNSSSADPK	3	3	T	TPNNRAVTPVSQGSN	O00512	315
S#ISADSFDQR	SISADSFDQR	1	1	S	GKGKRERSISADSFD	O00512	102
TVASSDDDS#PPAR	TVASSDDDSPPAR	9	9	S	VASSDDDSPPARSPN	O00512	1039
SPPVLGSAAAS#PVHLK	SPPVLGSAAASPVHLK	11	11	S	VLGSAAASPVHLKSP	O00512	917
IPVEGPLS#PSRGDFPK	IPVEGPLSPSRGDFPK	8	8	S	IPVEGPLSPSRGDFP	O00512	687
DPGT#PNDDSDIK	DPGTPNDDSDIK	4	4	T	FDQRDPGTPNDDSDI	O00512	115
QEVMVRPPTVMS#PSGNPQLDSK	QEVMVRPPTVMSPSGNPQLDSK	12	12	S	VRPPTVMSPSGNPQL	O00512	35
S#PTMHQVQSPMLGSPSGNLK	SPTMHQVQSPMLGSPSGNLK	1	1	S	PGINPLKSPTMHQVQ	O00512	865
SIS#ADSFDQRDPGTPNDDSDIK	SISADSFDQRDPGTPNDDSDIK	3	3	S	GKRERSISADSFDQR	O00512	104
TVASSDDDSPPARS#PNLPSMNNMPGMGINTQNPR	TVASSDDDSPPARSPNLPSMNNMPGMGINTQNPR	14	14	S	DDSPPARSPNLPSMN	O00512	1044
S#PPVLGSAAASPVHLK	SPPVLGSAAASPVHLK	1	1	S	AAAASIKSPPVLGSA	O00512	907
KPLDISVAGSQVHS#PGINPLK	KPLDISVAGSQVHSPGINPLK	14	14	S	VAGSQVHSPGINPLK	O00512	857
SPTMHQVQSPMLGS#PSGNLK	SPTMHQVQSPMLGSPSGNLK	14	14	S	VQSPMLGSPSGNLKS	O00512	878
SQDSQHTPHS#MTPSNATAPR	SQDSQHTPHSMTPSNATAPR	10	10	S	DSQHTPHSMTPSNAT	O00512	142
SPT#MHQVQS#PMLGSPSGNLK	SPTMHQVQSPMLGSPSGNLK	3;9	3;9	T;S	INPLKSPTMHQVQSP;PTMHQVQSPMLGSPS	O00512	867;873
SPSLPAPS#PGWTSSPKPPLQSPGIPPNHK	SPSLPAPSPGWTSSPKPPLQSPGIPPNHK	8	8	S	SPSLPAPSPGWTSSP	O00512	930
GVPEKS#PVLEK	GVPEKSPVLEK	6	6	S	KKGVPEKSPVLEKSS	O00515	177
SAS#MKLPDNTVK	SASMKLPDNTVK	3	3	S	TTLTRSASMKLPDNT	O00515	394
EEEADMSS#PTQR	EEEADMSSPTQR	8	8	S	EEEADMSSPTQRTYS	O00515	356
NLS#STTDDEAPR	NLSSTTDDEAPR	3	3	S	RRRHRNLSSTTDDEA	O00515	38
LPS#VEEAEVPK	LPSVEEAEVPK	3	3	S	SASERLPSVEEAEVP	O00515	64
QRT#LEDEEEQERER	QRTLEDEEEQERER	3	3	T	SSLARQRTLEDEEEQ	O00515	19
IPSKEEEADMSS#PTQR	IPSKEEEADMSSPTQR	12	12	S	EEEADMSSPTQRTYS	O00515	356
KENS#ETTLTR	KENSETTLTR	4	4	S	MKPKKENSETTLTRS	O00515	385
NSLS#PVQATQK	NSLSPVQATQK	4	4	S	EEGRNSLSPVQATQK	O00515	123
LPS#VEEAEVPKPLPPASKDEDEDIQSILR	LPSVEEAEVPKPLPPASKDEDEDIQSILR	3	3	S	SASERLPSVEEAEVP	O00515	64
QASASERLPS#VEEAEVPK	QASASERLPSVEEAEVPK	10	10	S	SASERLPSVEEAEVP	O00515	64
ALASEKS#PTADAK	ALASEKSPTADAK	7	7	S	KALASEKSPTADAKP	O00515	272
RLS#REQR	RLSREQR	3	3	S	IPPRRRLSREQRGPW	O00515	147
LPS#VEEAEVPKPLPPASK	LPSVEEAEVPKPLPPASK	3	3	S	SASERLPSVEEAEVP	O00515	64
TYSSS#LKR	TYSSSLKR	5	5	S	TQRTYSSSLKRSSPR	O00515	365
NTAS#LNSR	NTASLNSR	4	4	S	IRPKNTASLNSREYR::IRPKNTASLNSREYR	O00522::O00522-3	22::22
VCSESSTHFAT#LTAR	VCSESSTHFATLTAR	11	11	T	ESSTHFATLTARMLI::ESSTHFATLTARMLI	O00522::O00522-3	151::151
GS#LRS#LNR	GSLRSLNR	2;5	2;5	S;S	DEKPLKGSLRSLNRD;PLKGSLRSLNRDMQP::DEKPLKGSLRSLNRD;PLKGSLRSLNRDMQP	O00533::O00533-2	1147;1150::1163;1166
EKEDLHPDPEIQS#VKDETFGEYSDSDEK	EKEDLHPDPEIQSVKDETFGEYSDSDEK	13	13	S	HPDPEIQSVKDETFG::HPDPEIQSVKDETFG	O00533::O00533-2	1127::1143
EDLHPDPEIQS#VKDETFGEYSDSDEK	EDLHPDPEIQSVKDETFGEYSDSDEK	11	11	S	HPDPEIQSVKDETFG::HPDPEIQSVKDETFG	O00533::O00533-2	1127::1143
DETFGEYS#DSDEK	DETFGEYSDSDEK	8	8	S	DETFGEYSDSDEKPL::DETFGEYSDSDEKPL	O00533::O00533-2	1137::1153
EDLHPDPEIQSVKDETFGEYS#DSDEK	EDLHPDPEIQSVKDETFGEYSDSDEK	21	21	S	DETFGEYSDSDEKPL::DETFGEYSDSDEKPL	O00533::O00533-2	1137::1153
PLKGS#LRS#LNR	PLKGSLRSLNR	5;8	5;8	S;S	DEKPLKGSLRSLNRD;PLKGSLRSLNRDMQP::DEKPLKGSLRSLNRD;PLKGSLRSLNRDMQP	O00533::O00533-2	1147;1150::1163;1166
PLKGS#LR	PLKGSLR	5	5	S	DEKPLKGSLRSLNRD::DEKPLKGSLRSLNRD	O00533::O00533-2	1147::1163
EDLHPDPEIQS#VK	EDLHPDPEIQSVK	11	11	S	HPDPEIQSVKDETFG::HPDPEIQSVKDETFG	O00533::O00533-2	1127::1143
GSLRS#LNR	GSLRSLNR	5	5	S	PLKGSLRSLNRDMQP::PLKGSLRSLNRDMQP	O00533::O00533-2	1150::1166
EDLHPDPEIQS#VKDETFGEYS#DSDEK	EDLHPDPEIQSVKDETFGEYSDSDEK	11;21	11;21	S;S	HPDPEIQSVKDETFG;DETFGEYSDSDEKPL::HPDPEIQSVKDETFG;DETFGEYSDSDEKPL	O00533::O00533-2	1127;1137::1143;1153
DMQPTESADS#LVEYGEGDHGLFSEDGSFIGAYAGSK	DMQPTESADSLVEYGEGDHGLFSEDGSFIGAYAGSK	10	10	S	QPTESADSLVEYGEG::QPTESADSLVEYGEG	O00533::O00533-2	1163::1179
GEDPGNLNES#EEEEEEDDNNEGDGDEEGENEEEEEDAEAGS#EKEEEAR	GEDPGNLNESEEEEEEDDNNEGDGDEEGENEEEEEDAEAGSEKEEEAR	10;41	10;41	S;S	DPGNLNESEEEEEED;EEDAEAGSEKEEEAR::DPGNLNESEEEEEED;EEDAEAGSEKEEEAR	O00541::O00541-2	457;488::452;483
GEDPGNLNES#EEEEEEDDNNEGDGDEEGENEEEEEDAEAGSEK	GEDPGNLNESEEEEEEDDNNEGDGDEEGENEEEEEDAEAGSEK	10	10	S	DPGNLNESEEEEEED::DPGNLNESEEEEEED	O00541::O00541-2	457::452
GEDPGNLNES#EEEEEEDDNNEGDGDEEGENEEEEEDAEAGS#EK	GEDPGNLNESEEEEEEDDNNEGDGDEEGENEEEEEDAEAGSEK	10;41	10;41	S;S	DPGNLNESEEEEEED;EEDAEAGSEKEEEAR::DPGNLNESEEEEEED;EEDAEAGSEKEEEAR	O00541::O00541-2	457;488::452;483
GEDPGNLNES#EEEEEEDDNNEGDGDEEGENEEEEEDAEAGSEKEEEAR	GEDPGNLNESEEEEEEDDNNEGDGDEEGENEEEEEDAEAGSEKEEEAR	10	10	S	DPGNLNESEEEEEED::DPGNLNESEEEEEED	O00541::O00541-2	457::452
VVVPATEEEAEVDEFPTDGEMS#AQEEDR	VVVPATEEEAEVDEFPTDGEMSAQEEDR	22	22	S	FPTDGEMSAQEEDRR	O00541	307
GEDPGNLNESEEEEEEDDNNEGDGDEEGENEEEEEDAEAGS#EKEEEAR	GEDPGNLNESEEEEEEDDNNEGDGDEEGENEEEEEDAEAGSEKEEEAR	41	41	S	EEDAEAGSEKEEEAR::EEDAEAGSEKEEEAR	O00541::O00541-2	488::483
ASGPACAS#PSR	ASGPACASPSR	8	8	S	ASGPACASPSRHGRR::ASGPACASPSRHGRR::ASGPACASPSRHGRR	O00555::O00555-4::O00555-6	2464::2463::2451
KLS#GDQITLPTTVDYSSVPK	KLSGDQITLPTTVDYSSVPK	3	3	S	SGRGRKLSGDQITLP::SGRGRKLSGDQITLP	O00559::O00559-2	36::36
IEGGNGNVATQQNS#LEQLEPDYFK	IEGGNGNVATQQNSLEQLEPDYFK	14	14	S	NVATQQNSLEQLEPD::NVATQQNSLEQLEPD	O00559::O00559-2	86::86
LS#GDQITLPTTVDYSSVPK	LSGDQITLPTTVDYSSVPK	2	2	S	SGRGRKLSGDQITLP::SGRGRKLSGDQITLP	O00559::O00559-2	36::36
PSSINY#MVAPVTGNDVGIR	PSSINYMVAPVTGNDVGIR	6	6	Y	ARPSSINYMVAPVTG::ARPSSINYMVAPVTG::ARPSSINYMVAPVTG	O00560::O00560-2::O00560-3	91::90::85
PSS#INYMVAPVTGNDVGIR	PSSINYMVAPVTGNDVGIR	3	3	S	QLVARPSSINYMVAP::GLVARPSSINYMVAP::QLVARPSSINYMVAP	O00560::O00560-2::O00560-3	88::87::82
MAPS#IMK	MAPSIMK	4	4	S	IIKRMAPSIMKSLMD::IIKRMAPSIMKSLMD::IIKRMAPSIMKSLMD	O00560::O00560-2::O00560-3	285::284::279
LYPELSQYMGLS#LNEEEIR	LYPELSQYMGLSLNEEEIR	12	12	S	LSQYMGLSLNEEEIR::LSQYMGLSLNEEEIR::LSQYMGLSLNEEEIR	O00560::O00560-2::O00560-3	60::60::54
DS#TGHVGFIFK	DSTGHVGFIFK	2	2	S	TITMHKDSTGHVGFI::TITMHKDSTGHVGFI::TITMHKDSTGHVGFI	O00560::O00560-2::O00560-3	205::204::199
RAS#TAFCPPAASSEAPDGPSSTAR	RASTAFCPPAASSEAPDGPSSTAR	3	3	S	SWEPRRASTAFCPPA::SWEPRRASTAFCPPA	O00562::O00562-2	664::664
GS#PEPSALPPQR	GSPEPSALPPQR	2	2	S	VEGLGRGSPEPSALP::VEGLGRGSPEPSALP	O00562::O00562-2	621::621
WNS#NDFIDAFASPVEAEGTPEPGAEAAK	WNSNDFIDAFASPVEAEGTPEPGAEAAK	3	3	S	KEMTKWNSNDFIDAF::KEMTKWNSNDFIDAF	O00562::O00562-2	373::373
S#SYSSQHGGAVSPQSLSEWR	SSYSSQHGGAVSPQSLSEWR	1	1	S	QWSSSSRSSYSSQHG::QWSSSSRSSYSSQHG	O00562::O00562-2	315::315
RGS#MNNELLSPEFGPVRDPLADGVEGLGR	RGSMNNELLSPEFGPVRDPLADGVEGLGR	3	3	S	RGSSRRGSMNNELLS::RGSSRRGSMNNELLS	O00562::O00562-2	593::593
ARS#ISLK	ARSISLK	3	3	S	LARGKARSISLKLDS::LARGKARSISLKLDS	O00562::O00562-2	1235::1234
ERPQLAECEEPSIYS#PAFPR	ERPQLAECEEPSIYSPAFPR	15	15	S	CEEPSIYSPAFPREK::CEEPSIYSPAFPREK	O00562::O00562-2	896::895
EDLEDLEEEEVS#DMGNDDPEMGER	EDLEDLEEEEVSDMGNDDPEMGER	12	12	S	DLEEEEVSDMGNDDP	O00566	139
S#PVFSDEDS#DLDFDISK	SPVFSDEDSDLDFDISK	1;9	1;9	S;S	SKSDLRKSPVFSDED;PVFSDEDSDLDFDIS	O00566	163;171
S#PVFS#DEDSDLDFDISK	SPVFSDEDSDLDFDISK	1;5	1;5	S;S	SKSDLRKSPVFSDED;LRKSPVFSDEDSDLD	O00566	163;167
S#PVFSDEDSDLDFDISK	SPVFSDEDSDLDFDISK	1	1	S	SKSDLRKSPVFSDED	O00566	163
KDDNDEEEEDIDFFEDIDS#DEDEGGLFGSK	KDDNDEEEEDIDFFEDIDSDEDEGGLFGSK	19	19	S	DFFEDIDSDEDEGGL	O00566	242
EEERKDDNDEEEEDIDFFEDIDS#DEDEGGLFGSK	EEERKDDNDEEEEDIDFFEDIDSDEDEGGLFGSK	23	23	S	DFFEDIDSDEDEGGL	O00566	242
SPVFS#DEDS#DLDFDISK	SPVFSDEDSDLDFDISK	5;9	5;9	S;S	LRKSPVFSDEDSDLD;PVFSDEDSDLDFDIS	O00566	167;171
SPVFSDEDS#DLDFDISK	SPVFSDEDSDLDFDISK	9	9	S	PVFSDEDSDLDFDIS	O00566	171
SPVFS#DEDSDLDFDISK	SPVFSDEDSDLDFDISK	5	5	S	LRKSPVFSDEDSDLD	O00566	167
EELMSS#DLEETAGSTSIPK	EELMSSDLEETAGSTSIPK	6	6	S	SKEELMSSDLEETAG	O00567	520
EELMS#SDLEETAGSTSIPK	EELMSSDLEETAGSTSIPK	5	5	S	FSKEELMSSDLEETA	O00567	519
EEPVSS#GPEEAVGK	EEPVSSGPEEAVGK	6	6	S	SKEEPVSSGPEEAVG	O00567	570
EEPVS#SGPEEAVGK	EEPVSSGPEEAVGK	5	5	S	FSKEEPVSSGPEEAV	O00567	569
FHKAS#QED	FHKASQED	5	5	S	KKKFHKASQED____	O00567	591
EEPVS#S#GPEEAVGK	EEPVSSGPEEAVGK	5;6	5;6	S;S	FSKEEPVSSGPEEAV;SKEEPVSSGPEEAVG	O00567	569;570
S#TPKEETVNDPEEAGHR	STPKEETVNDPEEAGHR	1	1	S	SIPKRKKSTPKEETV	O00567	537
LAALALASSENSS#STPEECEEMSEK	LAALALASSENSSSTPEECEEMSEK	13	13	S	LASSENSSSTPEECE	O00567	466
RLAALALASSENSSST#PEECEEMSEKPK	RLAALALASSENSSSTPEECEEMSEKPK	16	16	T	SSENSSSTPEECEEM	O00567	468
LAALALASSENSSS#TPEECEEMSEK	LAALALASSENSSSTPEECEEMSEK	14	14	S	ASSENSSSTPEECEE	O00567	467
LAALALASSENSSST#PEECEEMSEK	LAALALASSENSSSTPEECEEMSEK	15	15	T	SSENSSSTPEECEEM	O00567	468
RLAALALASSENSS#STPEECEEMSEKPK	RLAALALASSENSSSTPEECEEMSEKPK	14	14	S	LASSENSSSTPEECE	O00567	466
RLAALALASSENSS#STPEECEEMSEK	RLAALALASSENSSSTPEECEEMSEK	14	14	S	LASSENSSSTPEECE	O00567	466
RLAALALASSENSSST#PEECEEMSEK	RLAALALASSENSSSTPEECEEMSEK	16	16	T	SSENSSSTPEECEEM	O00567	468
RLAALALASSENSSS#TPEECEEMSEKPK	RLAALALASSENSSSTPEECEEMSEKPK	15	15	S	ASSENSSSTPEECEE	O00567	467
EELMS#S#DLEETAGSTSIPK	EELMSSDLEETAGSTSIPK	5;6	5;6	S;S	FSKEELMSSDLEETA;SKEELMSSDLEETAG	O00567	519;520
KFS#KEEPVSSGPEEAVGK	KFSKEEPVSSGPEEAVGK	3	3	S	SKKKRKFSKEEPVSS	O00567	563
KFHKAS#QED	KFHKASQED	6	6	S	KKKFHKASQED____	O00567	591
FSKEEPVSS#GPEEAVGK	FSKEEPVSSGPEEAVGK	9	9	S	SKEEPVSSGPEEAVG	O00567	570
KFS#KEEPVSS#GPEEAVGK	KFSKEEPVSSGPEEAVGK	3;10	3;10	S;S	SKKKRKFSKEEPVSS;SKEEPVSSGPEEAVG	O00567	563;570
LIAHAGS#LTNLAK	LIAHAGSLTNLAK	7	7	S	RLIAHAGSLTNLAKY	O00567	314
S#FSKEELMSSDLEETAGSTSIPK	SFSKEELMSSDLEETAGSTSIPK	1	1	S	SKPKKKKSFSKEELM	O00567	511
SFSKEELMSS#DLEETAGSTSIPK	SFSKEELMSSDLEETAGSTSIPK	10	10	S	SKEELMSSDLEETAG	O00567	520
SSFFSDRGSGS#R	SSFFSDRGSGSR	11	11	S	FSDRGSGSRGRFDDR::FSDRGSGSRGRFDDR	O00571::O00571-2	92::76
S#SFFSDR	SSFFSDR	1	1	S	RSDSRGKSSFFSDRG::RSDSRGKSSFFSDRG	O00571::O00571-2	82::66
QSS#GASSSSFSSSR	QSSGASSSSFSSSR	3	3	S	ARDYRQSSGASSSSF::ARDYRQSSGASSSSF	O00571::O00571-2	606::590
SSFFSDRGS#GSR	SSFFSDRGSGSR	9	9	S	SFFSDRGSGSRGRFD::SFFSDRGSGSRGRFD	O00571::O00571-2	90::74
QSSGASSSS#FSSSR	QSSGASSSSFSSSR	9	9	S	SSGASSSSFSSSRAS::SSGASSSSFSSSRAS	O00571::O00571-2	612::596
SS#FFSDR	SSFFSDR	2	2	S	SDSRGKSSFFSDRGS::SDSRGKSSFFSDRGS	O00571::O00571-2	83::67
QSSGASS#SSFSSSR	QSSGASSSSFSSSR	7	7	S	RQSSGASSSSFSSSR::RQSSGASSSSFSSSR	O00571::O00571-2	610::594
QSSGAS#SSSFSSSR	QSSGASSSSFSSSR	6	6	S	YRQSSGASSSSFSSS::YRQSSGASSSSFSSS	O00571::O00571-2	609::593
GRS#DYDGIGSR	GRSDYDGIGSR	3	3	S	RFDDRGRSDYDGIGS::RFDDRGRSDYDGIGS	O00571::O00571-2	102::86
SSFFS#DR	SSFFSDR	5	5	S	RGKSSFFSDRGSGSR::RGKSSFFSDRGSGSR	O00571::O00571-2	86::70
SSRFS#GGFGAR	SSRFSGGFGAR	5	5	S	RSKSSRFSGGFGARD::RSKSSRFSGGFGARD	O00571::O00571-2	594::578
NVPHEDICEDS#DIDGDYR	NVPHEDICEDSDIDGDYR	11	11	S	HEDICEDSDIDGDYR	O00629	60
PLFSSASPQDSS#PR	PLFSSASPQDSSPR	12	12	S	SASPQDSSPRLSTFP::SASPQDSSPRLSTFP::SASPQDSSPRLSTFP::SASPQDSSPRLSTFP	O00712::O00712-4::O00712-5::O00712-6	333::384::333::81
PLFSSASPQDS#SPR	PLFSSASPQDSSPR	11	11	S	SSASPQDSSPRLSTF::SSASPQDSSPRLSTF::SSASPQDSSPRLSTF::SSASPQDSSPRLSTF	O00712::O00712-4::O00712-5::O00712-6	332::383::332::80
SLSSPPS#SK	SLSSPPSSK	7	7	S	RSLSSPPSSKRPKTI::RSLSSPPSSKRPKTI::RSLSSPPSSKRPKTI::RSLSSPPSSKRPKTI	O00712::O00712-4::O00712-5::O00712-6	268::319::268::16
SLSS#PPSSK	SLSSPPSSK	4	4	S	NLQRSLSSPPSSKRP::NLQRSLSSPPSSKRP::NLQRSLSSPPSSKRP::NLQRSLSSPPSSKRP	O00712::O00712-4::O00712-5::O00712-6	265::316::265::13
SLS#SPPSSK	SLSSPPSSK	3	3	S	VNLQRSLSSPPSSKR::VNLQRSLSSPPSSKR::VNLQRSLSSPPSSKR::VNLQRSLSSPPSSKR	O00712::O00712-4::O00712-5::O00712-6	264::315::264::12
DQDMSS#PTTMK	DQDMSSPTTMK	6	6	S	ERDQDMSSPTTMKKP::ERDQDMSSPTTMKKP::ERDQDMSSPTTMKKP::ERDQDMSSPTTMKKP	O00712::O00712-4::O00712-5::O00712-6	312::363::312::60
TISIDENMEPSPTGDFYPSPSS#PAAGSR	TISIDENMEPSPTGDFYPSPSSPAAGSR	22	22	S	DFYPSPSSPAAGSRT::DFYPSPSSPAAGSRT::DFYPSPSSPAAGSRT::DFYPSPSSPAAGSRT	O00712::O00712-4::O00712-5::O00712-6	295::346::295::43
PLFSSAS#PQDSSPR	PLFSSASPQDSSPR	7	7	S	KPLFSSASPQDSSPR::KPLFSSASPQDSSPR::KPLFSSASPQDSSPR::KPLFSSASPQDSSPR	O00712::O00712-4::O00712-5::O00712-6	328::379::328::76
TISIDENMEPS#PTGDFYPSPSS#PAAGSR	TISIDENMEPSPTGDFYPSPSSPAAGSR	11;22	11;22	S;S	IDENMEPSPTGDFYP;DFYPSPSSPAAGSRT::IDENMEPSPTGDFYP;DFYPSPSSPAAGSRT::IDENMEPSPTGDFYP;DFYPSPSSPAAGSRT::IDENMEPSPTGDFYP;DFYPSPSSPAAGSRT	O00712::O00712-4::O00712-5::O00712-6	284;295::335;346::284;295::32;43
TIS#IDENMEPSPTGDFYPSPSS#PAAGSR	TISIDENMEPSPTGDFYPSPSSPAAGSR	3;22	3;22	S;S	SKRPKTISIDENMEP;DFYPSPSSPAAGSRT::SKRPKTISIDENMEP;DFYPSPSSPAAGSRT::SKRPKTISIDENMEP;DFYPSPSSPAAGSRT::SKRPKTISIDENMEP;DFYPSPSSPAAGSRT	O00712::O00712-4::O00712-5::O00712-6	276;295::327;346::276;295::24;43
TISIDENMEPSPT#GDFYPSPSSPAAGSR	TISIDENMEPSPTGDFYPSPSSPAAGSR	13	13	T	ENMEPSPTGDFYPSP::ENMEPSPTGDFYPSP::ENMEPSPTGDFYPSP::ENMEPSPTGDFYPSP	O00712::O00712-4::O00712-5::O00712-6	286::337::286::34
YVGLS#PR	YVGLSPR	5	5	S	ANRYVGLSPRDPSFL::ANRYVGLSPRDPSFL	O00712-5::O00712-6	478::226
NYVPSYDPSS#PQTSQPNGSGQVVGK	NYVPSYDPSSPQTSQPNGSGQVVGK	10	10	S	VPSYDPSSPQTSQPN::VPSYDPSSPQTSQPN	O00712-5::O00712-6	410::158
PLFSSAS#PQDSS#PR	PLFSSASPQDSSPR	7;12	7;12	S;S	KPLFSSASPQDSSPR;SASPQDSSPRLSTFP::KPLFSSASPQDSSPR;SASPQDSSPRLSTFP::KPLFSSASPQDSSPR;SASPQDSSPRLSTFP::KPLFSSASPQDSSPR;SASPQDSSPRLSTFP	O00712::O00712-4::O00712-5::O00712-6	328;333::379;384::328;333::76;81
TISIDENMEPSPTGDFY#PS#PSS#PAAGSR	TISIDENMEPSPTGDFYPSPSSPAAGSR	17;19;22	17;19;22	Y;S;S	PSPTGDFYPSPSSPA;PTGDFYPSPSSPAAG;DFYPSPSSPAAGSRT::PSPTGDFYPSPSSPA;PTGDFYPSPSSPAAG;DFYPSPSSPAAGSRT::PSPTGDFYPSPSSPA;PTGDFYPSPSSPAAG;DFYPSPSSPAAGSRT::PSPTGDFYPSPSSPA;PTGDFYPSPSSPAAG;DFYPSPSSPAAGSRT	O00712::O00712-4::O00712-5::O00712-6	290;292;295::341;343;346::290;292;295::38;40;43
TWHERDQDMSS#PTTMK	TWHERDQDMSSPTTMK	11	11	S	ERDQDMSSPTTMKKP::ERDQDMSSPTTMKKP::ERDQDMSSPTTMKKP::ERDQDMSSPTTMKKP	O00712::O00712-4::O00712-5::O00712-6	312::363::312::60
T#PPPPSPLPFPTQAILPPAPSSYFSHPTIR	TPPPPSPLPFPTQAILPPAPSSYFSHPTIR	1	1	T	HSVISTRTPPPPSPL::HSVISTRTPPPPSPL::HSVISTRTPPPPSPL::HSVISTRTPPPPSPL	O00712::O00712-4::O00712-5::O00712-6	359::410::359::107
S#LESVGISR	SLESVGISR	1	1	S	GNGEHWKSLESVGIS	O00750	13
KLS#PPPLPPR	KLSPPPLPPR	3	3	S	EGSCKKLSPPPLPPR	O00750	155
SKS#EANLIPSQEPFPASDNSGETPQR	SKSEANLIPSQEPFPASDNSGETPQR	3	3	S	KPITKSKSEANLIPS::KPITKSKSEANLIPS	O00763::O00763-2	37::37
VPTMRPSMS#GLHLVK	VPTMRPSMSGLHLVK	9	9	S	PTMRPSMSGLHLVKR::PTMRPSMSGLHLVKR	O00763::O00763-2	222::222
S#KSEANLIPSQEPFPASDNSGETPQR	SKSEANLIPSQEPFPASDNSGETPQR	1	1	S	DSKPITKSKSEANLI::DSKPITKSKSEANLI	O00763::O00763-2	35::35
TPS#QAEPASHK	TPSQAEPASHK	3	3	S	HTLPKTPSQAEPASH::HTLPKTPSQAEPASH	O00763::O00763-2	72::72
T#PSQAEPASHK	TPSQAEPASHK	1	1	T	EGHTLPKTPSQAEPA::EGHTLPKTPSQAEPA	O00763::O00763-2	70::70
RNS#LPPSHQKPPR	RNSLPPSHQKPPR	3	3	S	DAGRRRNSLPPSHQK::DAGRRRNSLPPSHQK	O00763::O00763-2	91::91
EKGS#TLDLSDLEAEK	EKGSTLDLSDLEAEK	4	4	S	PAVKEKGSTLDLSDL	O00767	198
GS#TLDLSDLEAEK	GSTLDLSDLEAEK	2	2	S	PAVKEKGSTLDLSDL	O00767	198
GST#LDLSDLEAEK	GSTLDLSDLEAEK	3	3	T	AVKEKGSTLDLSDLE	O00767	199
ERS#LESSQR	ERSLESSQR	3	3	S	APLIRERSLESSQRQ::APLIRERSLESSQRQ::APLIRERSLESSQRQ::APLIRERSLESSQRQ::APLIRERSLESSQRQ	O14490::O14490-2::O14490-4::O14490-5::O14490-6	932::630::638::616::640
SHS#LEGPSK	SHSLEGPSK	3	3	S	KLFTKSHSLEGPSKG::KLFTKSHSLEGPSKG	O14490::O14490-7	154::154
NS#FQAECVGPFSDPLASSTFPR	NSFQAECVGPFSDPLASSTFPR	2	2	S	PYYTQRNSFQAECVG::PYYTQRNSFQAECVG	O14490::O14490-7	52::52
ATQPS#LTELTTLK	ATQPSLTELTTLK	5	5	S	YLKATQPSLTELTTL::YLKATQPSLTELTTL::YLKATQPSLTELTTL::YLKATQPSLTELTTL::YLKATQPSLTELTTL::YLKATQPSLTELTTL::YLKATQPSLTELTTL	O14490::O14490-2::O14490-3::O14490-4::O14490-5::O14490-6::O14490-7	383::81::81::89::95::81::383
S#LDSLDPAGLLTSPK	SLDSLDPAGLLTSPK	1	1	S	SEVSINRSLDSLDPA::SEVSINRSLDSLDPA::SEVSINRSLDSLDPA::SEVSINRSLDSLDPA::SEVSINRSLDSLDPA::SEVSINRSLDSLDPA::SEVSINRSLDSLDPA	O14490::O14490-2::O14490-3::O14490-4::O14490-5::O14490-6::O14490-7	419::117::117::125::131::117::419
GCS#QDDECVSLR	GCSQDDECVSLR	3	3	S	RAIEKGCSQDDECVS::RAIEKGCSQDDECVS::RAIEKGCSQDDECVS::RAIEKGCSQDDECVS::RAIEKGCSQDDECVS::RAIEKGCSQDDECVS::RAIEKGCSQDDECVS	O14490::O14490-2::O14490-3::O14490-4::O14490-5::O14490-6::O14490-7	503::201::201::209::215::201::503
GCSQDDECVS#LR	GCSQDDECVSLR	10	10	S	SQDDECVSLRSSSPP::SQDDECVSLRSSSPP::SQDDECVSLRSSSPP::SQDDECVSLRSSSPP::SQDDECVSLRSSSPP::SQDDECVSLRSSSPP::SQDDECVSLRSSSPP	O14490::O14490-2::O14490-3::O14490-4::O14490-5::O14490-6::O14490-7	510::208::208::216::222::208::510
SLDSLDPAGLLTS#PK	SLDSLDPAGLLTSPK	13	13	S	DPAGLLTSPKFRSRN::DPAGLLTSPKFRSRN::DPAGLLTSPKFRSRN::DPAGLLTSPKFRSRN::DPAGLLTSPKFRSRN::DPAGLLTSPKFRSRN::DPAGLLTSPKFRSRN	O14490::O14490-2::O14490-3::O14490-4::O14490-5::O14490-6::O14490-7	431::129::129::137::143::129::431
AVS#EVSINR	AVSEVSINR	3	3	S	HSYLRAVSEVSINRS::HSYLRAVSEVSINRS::HSYLRAVSEVSINRS::HSYLRAVSEVSINRS::HSYLRAVSEVSINRS::HSYLRAVSEVSINRS::HSYLRAVSEVSINRS	O14490::O14490-2::O14490-3::O14490-4::O14490-5::O14490-6::O14490-7	412::110::110::118::124::110::412
S#SEDVSTHAATK	SSEDVSTHAATK	1	1	S	APYGHSRSSEDVSTH::APYGHSRSSEDVSTH	O14492::O14492-2	117::160
RAS#PEPDAAAAPR	RASPEPDAAAAPR	3	3	S	DMWHRRASPEPDAAA::DMWHRRASPEPDAAA	O14492::O14492-2	157::200
EEDS#HTTLHETPTTGNHYPSNHQP	EEDSHTTLHETPTTGNHYPSNHQP	4	4	S	KERKEEDSHTTLHET::KERKEEDSHTTLHET	O14494::O14494-2	264::265
EEDSHTT#LHETPTTGNHYPSNHQP	EEDSHTTLHETPTTGNHYPSNHQP	7	7	T	KEEDSHTTLHETPTT::KEEDSHTTLHETPTT	O14494::O14494-2	267::268
EEDSHTTLHET#PTTGNHYPSNHQP	EEDSHTTLHETPTTGNHYPSNHQP	11	11	T	SHTTLHETPTTGNHY::SHTTLHETPTTGNHY	O14494::O14494-2	271::272
NGGS#PALNNNPR	NGGSPALNNNPR	4	4	S	PESKNGGSPALNNNP	O14495	19
EILS#PVDIIDR	EILSPVDIIDR	4	4	S	AIRKEILSPVDIIDR	O14495	297
VSS#PAPMEGGEEEEELLGPK	VSSPAPMEGGEEEEELLGPK	3	3	S	GRFSKVSSPAPMEGG::GRFSKVSSPAPMEGG::GRFSKVSSPAPMEGG	O14497::O14497-2::O14497-3	1755::1538::1372
GPS#PSPVGSPASVAQSR	GPSPSPVGSPASVAQSR	3	3	S	LPGIRGPSPSPVGSP::LPGIRGPSPSPVGSP::LPGIRGPSPSPVGSP	O14497::O14497-2::O14497-3	696::696::313
S#NSVGIQDAFNDGSDSTFQK	SNSVGIQDAFNDGSDSTFQK	1	1	S	PLPGMSRSNSVGIQD::PLPGMSRSNSVGIQD::PLPGMSRSNSVGIQD	O14497::O14497-2::O14497-3	1182::1182::799
SNS#VGIQDAFNDGSDSTFQK	SNSVGIQDAFNDGSDSTFQK	3	3	S	PGMSRSNSVGIQDAF::PGMSRSNSVGIQDAF::PGMSRSNSVGIQDAF	O14497::O14497-2::O14497-3	1184::1184::801
HVTTAEGT#PGTTDQEGPPPDGPPEK	HVTTAEGTPGTTDQEGPPPDGPPEK	8	8	T	HVTTAEGTPGTTDQE::HVTTAEGTPGTTDQE::HVTTAEGTPGTTDQE	O14497::O14497-2::O14497-3	1888::1671::1505
TLLDPGRFS#K	TLLDPGRFSK	9	9	S	LLDPGRFSKVSSPAP::LLDPGRFSKVSSPAP::LLDPGRFSKVSSPAP	O14497::O14497-2::O14497-3	1751::1534::1368
TPQPSS#PMDQMGK	TPQPSSPMDQMGK	6	6	S	ARTPQPSSPMDQMGK::ARTPQPSSPMDQMGK	O14497::O14497-2	382::382
GPSPS#PVGSPASVAQSR	GPSPSPVGSPASVAQSR	5	5	S	GIRGPSPSPVGSPAS::GIRGPSPSPVGSPAS::GIRGPSPSPVGSPAS	O14497::O14497-2::O14497-3	698::698::315
SHHAPMS#PGSSGGGGQPLAR	SHHAPMSPGSSGGGGQPLAR	7	7	S	RSHHAPMSPGSSGGG::RSHHAPMSPGSSGGG	O14497::O14497-2	363::363
NPQMPQYSSPQPGSALS#PR	NPQMPQYSSPQPGSALSPR	17	17	S	PQPGSALSPRQPSGG::PQPGSALSPRQPSGG::PQPGSALSPRQPSGG	O14497::O14497-2::O14497-3	772::772::389
SGPLS#PAAVPGNQMPPRPPSGQSDSIMHPSMNQSSIAQDR	SGPLSPAAVPGNQMPPRPPSGQSDSIMHPSMNQSSIAQDR	5	5	S	QSRSGPLSPAAVPGN::QSRSGPLSPAAVPGN::QSRSGPLSPAAVPGN	O14497::O14497-2::O14497-3	715::715::332
FPPPQELS#QDSFGSQASSAPSMTSSK	FPPPQELSQDSFGSQASSAPSMTSSK	8	8	S	FPPPQELSQDSFGSQ::FPPPQELSQDSFGSQ::FPPPQELSQDSFGSQ	O14497::O14497-2::O14497-3	604::604::221
RNS#MTPNPGYQPSMNTSDMMGR	RNSMTPNPGYQPSMNTSDMMGR	3	3	S	STFQKRNSMTPNPGY::STFQKRNSMTPNPGY::STFQKRNSMTPNPGY	O14497::O14497-2::O14497-3	1204::1204::821
RNSMT#PNPGYQPSMNTSDMMGR	RNSMTPNPGYQPSMNTSDMMGR	5	5	T	FQKRNSMTPNPGYQP::FQKRNSMTPNPGYQP::FQKRNSMTPNPGYQP	O14497::O14497-2::O14497-3	1206::1206::823
GPS#PSPVGS#PASVAQSR	GPSPSPVGSPASVAQSR	3;9	3;9	S;S	LPGIRGPSPSPVGSP;PSPSPVGSPASVAQS::LPGIRGPSPSPVGSP;PSPSPVGSPASVAQS::LPGIRGPSPSPVGSP;PSPSPVGSPASVAQS	O14497::O14497-2::O14497-3	696;702::696;702::313;319
S#PFLHSGMK	SPFLHSGMK	1	1	S	NRTSPSKSPFLHSGM::NRTSPSKSPFLHSGM::NRTSPSKSPFLHSGM	O14497::O14497-2::O14497-3	1604::1387::1221
T#SPSKS#PFLHSGMK	TSPSKSPFLHSGMK	1;6	1;6	T;S	PRPMENRTSPSKSPF;NRTSPSKSPFLHSGM::PRPMENRTSPSKSPF;NRTSPSKSPFLHSGM::PRPMENRTSPSKSPF;NRTSPSKSPFLHSGM	O14497::O14497-2::O14497-3	1599;1604::1382;1387::1216;1221
T#PQPSSPMDQMGK	TPQPSSPMDQMGK	1	1	T	GGQPLARTPQPSSPM::GGQPLARTPQPSSPM	O14497::O14497-2	377::377
SGPLSPAAVPGNQMPPRPPS#GQSDSIMHPSMNQSSIAQDR	SGPLSPAAVPGNQMPPRPPSGQSDSIMHPSMNQSSIAQDR	20	20	S	QMPPRPPSGQSDSIM::QMPPRPPSGQSDSIM::QMPPRPPSGQSDSIM	O14497::O14497-2::O14497-3	730::730::347
GPS#PS#PVGSPASVAQSR	GPSPSPVGSPASVAQSR	3;5	3;5	S;S	LPGIRGPSPSPVGSP;GIRGPSPSPVGSPAS::LPGIRGPSPSPVGSP;GIRGPSPSPVGSPAS::LPGIRGPSPSPVGSP;GIRGPSPSPVGSPAS	O14497::O14497-2::O14497-3	696;698::696;698::313;315
TS#PSKS#PFLHSGMK	TSPSKSPFLHSGMK	2;6	2;6	S;S	RPMENRTSPSKSPFL;NRTSPSKSPFLHSGM::RPMENRTSPSKSPFL;NRTSPSKSPFLHSGM::RPMENRTSPSKSPFL;NRTSPSKSPFLHSGM	O14497::O14497-2::O14497-3	1600;1604::1383;1387::1217;1221
FPFGIS#PAQSHR	FPFGISPAQSHR	6	6	S	SKFPFGISPAQSHRN::SKFPFGISPAQSHRN::SKFPFGISPAQSHRN	O14497::O14497-2::O14497-3	1944::1727::1561
HDS#YGNQFSTQGTPSGSPFPSQQTTMYQQQQQNYK	HDSYGNQFSTQGTPSGSPFPSQQTTMYQQQQQNYK	3	3	S	QQQQRHDSYGNQFST::QQQQRHDSYGNQFST	O14497::O14497-3	1338::955
ELQDGAES#NGGGGGGGAGSGGGPGAEPDLK	ELQDGAESNGGGGGGGAGSGGGPGAEPDLK	8	8	S	ELQDGAESNGGGGGG::ELQDGAESNGGGGGG	O14497::O14497-2	79::79
SAYPPPAPAYALSS#PR	SAYPPPAPAYALSSPR	14	14	S	APAYALSSPRGGTPG::APAYALSSPRGGTPG	O14497::O14497-2	233::233
TSPSKS#PFLHSGMK	TSPSKSPFLHSGMK	6	6	S	NRTSPSKSPFLHSGM::NRTSPSKSPFLHSGM::NRTSPSKSPFLHSGM	O14497::O14497-2::O14497-3	1604::1387::1221
NSMT#PNPGYQPSMNTSDMMGR	NSMTPNPGYQPSMNTSDMMGR	4	4	T	FQKRNSMTPNPGYQP::FQKRNSMTPNPGYQP::FQKRNSMTPNPGYQP	O14497::O14497-2::O14497-3	1206::1206::823
SPS#PPPPPGR	SPSPPPPPGR	3	3	S	EAGVKSPSPPPPPGR	O14513	928
EAGLS#QSHDDLSNATATPSVR	EAGLSQSHDDLSNATATPSVR	5	5	S	RQKEAGLSQSHDDLS::RQKEAGLSQSHDDLS	O14523::O14523-2	660::661
PS#ITPTK	PSITPTK	2	2	S	TSSTPRPSITPTKKI::TSSTPRPSITPTKKI	O14523::O14523-2	426::426
EAGLSQS#HDDLSNATATPSVR	EAGLSQSHDDLSNATATPSVR	7	7	S	KEAGLSQSHDDLSNA::KEAGLSQSHDDLSNA	O14523::O14523-2	662::663
SDISERPS#VDDIESETGSTGALETR	SDISERPSVDDIESETGSTGALETR	8	8	S	SDISERPSVDDIESE::SDISERPSVDDIESE	O14523::O14523-2	613::614
NLGTPTSSTPRPS#ITPTK	NLGTPTSSTPRPSITPTK	13	13	S	TSSTPRPSITPTKKI::TSSTPRPSITPTKKI	O14523::O14523-2	426::426
NLGTPTSST#PRPSITPTK	NLGTPTSSTPRPSITPTK	9	9	T	LGTPTSSTPRPSITP::LGTPTSSTPRPSITP	O14523::O14523-2	422::422
SDISERPSVDDIESETGS#TGALETR	SDISERPSVDDIESETGSTGALETR	18	18	S	DIESETGSTGALETR::DIESETGSTGALETR	O14523::O14523-2	623::624
SDISERPSVDDIES#ETGSTGALETR	SDISERPSVDDIESETGSTGALETR	14	14	S	PSVDDIESETGSTGA::PSVDDIESETGSTGA	O14523::O14523-2	619::620
LDSPSRS#PSK	LDSPSRSPSK	7	7	S	KLDSPSRSPSKVEVT::KLDSPSRSPSKVEVT	O14523::O14523-2	468::468
NLGTPTSSTPRPSIT#PTK	NLGTPTSSTPRPSITPTK	15	15	T	STPRPSITPTKKIEL::STPRPSITPTKKIEL	O14523::O14523-2	428::428
LDS#PSRS#PSK	LDSPSRSPSK	3;7	3;7	S;S	RIDGKLDSPSRSPSK;KLDSPSRSPSKVEVT::RIDGKLDSPSRSPSK;KLDSPSRSPSKVEVT	O14523::O14523-2	464;468::464;468
RFS#FKS#K	RFSFKSK	3;6	3;6	S;S	RRLIKRFSFKSKPKA;IKRFSFKSKPKANGN::RRLIKRFSFKSKPKA;IKRFSFKSKPKANGN	O14523::O14523-2	691;694::692;695
SDISERPSVDDIES#ETGS#TGALETR	SDISERPSVDDIESETGSTGALETR	14;18	14;18	S;S	PSVDDIESETGSTGA;DIESETGSTGALETR::PSVDDIESETGSTGA;DIESETGSTGALETR	O14523::O14523-2	619;623::620;624
NLGT#PTSSTPRPSITPTK	NLGTPTSSTPRPSITPTK	4	4	T	GSPRNLGTPTSSTPR::GSPRNLGTPTSSTPR	O14523::O14523-2	417::417
SSSCGDTELLGQATLPVGS#PSRPLSR	SSSCGDTELLGQATLPVGSPSRPLSR	19	19	S	QATLPVGSPSRPLSR::QATLPVGSPSRPLSR	O14523::O14523-2	374::374
LDSPSRSPS#K	LDSPSRSPSK	9	9	S	DSPSRSPSKVEVTEK::DSPSRSPSKVEVTEK	O14523::O14523-2	470::470
NLGT#PTSSTPR	NLGTPTSSTPR	4	4	T	GSPRNLGTPTSSTPR::GSPRNLGTPTSSTPR	O14523::O14523-2	417::417
EFCNS#PDCSAWK	EFCNSPDCSAWK	5	5	S	ELREFCNSPDCSAWK::ELREFCNSPDCSAWK	O14524::O14524-2	368::295
KVS#CPLTR	KVSCPLTR	3	3	S	RLRSRKVSCPLTRSN::RLRSRKVSCPLTRSN::RLRSRKVSCPLTRSN	O14526::O14526-2::O14526-3	570::570::520
LQS#EEQVSK	LQSEEQVSK	3	3	S	SCAERLQSEEQVSKN::SCAERLQSEEQVSKN::SCAERLQSEEQVSKN	O14526::O14526-2::O14526-3	427::427::377
AGHDDVPPLS#PLLPPMQNNQIQR	AGHDDVPPLSPLLPPMQNNQIQR	10	10	S	HDDVPPLSPLLPPMQ	O14544	311
S#KEETDFMVVQQPSLASDFGK	SKEETDFMVVQQPSLASDFGK	1	1	S	KSFNLNKSKEETDFM	O14544	18
SKS#ESLMGTLK	SKSESLMGTLK	3	3	S	GGKNRSKSESLMGTL	O14544	70
ALPSLNTGS#SSPR	ALPSLNTGSSSPR	9	9	S	LPSLNTGSSSPRGVE	O14545	325
LDSQPQETS#PELPR	LDSQPQETSPELPR	9	9	S	DSQPQETSPELPRRR	O14545	415
AVCEADQSHGGPRS#LSDIK	AVCEADQSHGGPRSLSDIK	14	14	S	QSHGGPRSLSDIKGA	O14545	278
ALPSLNTGSSS#PR	ALPSLNTGSSSPR	11	11	S	SLNTGSSSPRGVEEP	O14545	327
STS#GPRPGCQPSSPCVPK	STSGPRPGCQPSSPCVPK	3	3	S	NQLSRSTSGPRPGCQ	O14545	470
STSGPRPGCQPSS#PCVPK	STSGPRPGCQPSSPCVPK	13	13	S	RPGCQPSSPCVPKLS	O14545	480
LSNSDS#QDIQGR	LSNSDSQDIQGR	6	6	S	PKLSNSDSQDIQGRN	O14545	491
LDS#QPQETS#PELPR	LDSQPQETSPELPR	3;9	3;9	S;S	EGIPRLDSQPQETSP;DSQPQETSPELPRRR	O14545	409;415
LS#NSDSQDIQGR	LSNSDSQDIQGR	2	2	S	SPCVPKLSNSDSQDI	O14545	487
RAS#APLPGLSAPGR	RASAPLPGLSAPGR	3	3	S	PSWLRRASAPLPGLS	O14558	16
AS#APLPGLSAPGR	ASAPLPGLSAPGR	2	2	S	PSWLRRASAPLPGLS	O14558	16
ETQTPLATHQS#EEDEEDEEMVESK	ETQTPLATHQSEEDEEDEEMVESK	11	11	S	TPLATHQSEEDEEDE::TPLATHQSEEDEEDE::TPLATHQSEEDEEDE::TPLATHQSEEDEEDE::TPLATHQSEEDEEDE	O14576::O14576-2::O14576-3::O14576-4::O14576-5	179::162::142::142::159
ETEALLQSIGISPEPPLVPTPMS#PSSK	ETEALLQSIGISPEPPLVPTPMSPSSK	23	23	S	PLVPTPMSPSSKSVS::PLVPTPMSPSSKSVS::PLVPTPMSPSSKSVS	O14576-2::O14576-3::O14576-4	80::80::80
ANRADS#EEEGTVELSA	ANRADSEEEGTVELSA	6	6	S	IRANRADSEEEGTVE::IRANRADSEEEGTVE::IRANRADSEEEGTVE::IRANRADSEEEGTVE	O14576::O14576-2::O14576-3::O14576-5	635::618::598::615
ADS#EEEGTVELSA	ADSEEEGTVELSA	3	3	S	IRANRADSEEEGTVE::IRANRADSEEEGTVE::IRANRADSEEEGTVE::IRANRADSEEEGTVE	O14576::O14576-2::O14576-3::O14576-5	635::618::598::615
S#PGRPLER	SPGRPLER	1	1	S	TELRRDKSPGRPLER::TELRRDKSPGRPLER::TELRRDKSPGRPLER	O14578::O14578-3::O14578-4	1971::1488::2013
SESVVSGLDS#PAK	SESVVSGLDSPAK	10	10	S	SVVSGLDSPAKTSSM::SVVSGLDSPAKTSSM::SVVSGLDSPAKTSSM	O14578::O14578-2::O14578-4	440::440::440
DKS#PGRPLER	DKSPGRPLER	3	3	S	TELRRDKSPGRPLER::TELRRDKSPGRPLER::TELRRDKSPGRPLER	O14578::O14578-3::O14578-4	1971::1488::2013
RVASS#PAPPEGPSHPR	RVASSPAPPEGPSHPR	5	5	S	ITKRVASSPAPPEGP::ITKRVASSPAPPEGP::ITKRVASSPAPPEGP	O14578::O14578-3::O14578-4	1940::1457::1982
SES#VVSGLDSPAK	SESVVSGLDSPAK	3	3	S	GILGRSESVVSGLDS::GILGRSESVVSGLDS::GILGRSESVVSGLDS	O14578::O14578-2::O14578-4	433::433::433
RKES#STPEEFSR	RKESSTPEEFSR	4	4	S	PSSRRKESSTPEEFS::PSSRRKESSTPEEFS::PSSRRKESSTPEEFS	O14578::O14578-3::O14578-4	1343::861::1385
VASS#PAPPEGPSHPR	VASSPAPPEGPSHPR	4	4	S	ITKRVASSPAPPEGP::ITKRVASSPAPPEGP::ITKRVASSPAPPEGP	O14578::O14578-3::O14578-4	1940::1457::1982
RVS#EVEAVLSQK	RVSEVEAVLSQK	3	3	S	TRLHRRVSEVEAVLS::TRLHRRVSEVEAVLS::TRLHRRVSEVEAVLS	O14578::O14578-3::O14578-4	480::13::480
MNS#PGLQTK	MNSPGLQTK	3	3	S	FCRDKMNSPGLQTKE::FCRDKMNSPGLQTKE::FCRDKMNSPGLQTKE	O14578::O14578-3::O14578-4	1432::950::1474
RRS#DLYESELR	RRSDLYESELR	3	3	S	LVSARRRSDLYESEL::LVSARRRSDLYESEL::LVSARRRSDLYESEL	O14578::O14578-3::O14578-4	582::115::582
ATDHPHPST#PATAR	ATDHPHPSTPATAR	9	9	T	TDHPHPSTPATARQQ::TDHPHPSTPATARQQ::TDHPHPSTPATARQQ	O14578::O14578-3::O14578-4	1306::824::1348
ERS#PGRLFEDSSR	ERSPGRLFEDSSR	3	3	S	LSTRRERSPGRLFED::LSTRRERSPGRLFED::LSTRRERSPGRLFED	O14578::O14578-3::O14578-4	1993::1510::2035
RDS#IVAELDR	RDSIVAELDR	3	3	S	AHESRRDSIVAELDR::AHESRRDSIVAELDR	O14579::O14579-3	99::99
APPAPGPASGGS#GEVDELFDVK	APPAPGPASGGSGEVDELFDVK	12	12	S	PGPASGGSGEVDELF::PGPASGGSGEVDELF::PGPASGGSGEVDELF	O14579::O14579-2::O14579-3	13::13::13
RDS#IVAELDREMSR	RDSIVAELDREMSR	3	3	S	AHESRRDSIVAELDR::AHESRRDSIVAELDR	O14579::O14579-3	99::99
S#SSQPSPSGPK	SSSQPSPSGPK	1	1	S	KETGKRKSSSQPSPS	O14598	22
SSSQPS#PSGPK	SSSQPSPSGPK	6	6	S	RKSSSQPSPSGPKKK	O14598	27
GRPST#PLSP	GRPSTPLSP	5	5	T	LSKGRPSTPLSP___	O14598	121
GRPST#PLS#P	GRPSTPLSP	5;8	5;8	T;S	LSKGRPSTPLSP___;GRPSTPLSP______	O14598	121;124
NAIS#LPVIGGPQALTLPTAQAPPKPPR	NAISLPVIGGPQALTLPTAQAPPKPPR	4	4	S	PLLKNAISLPVIGGP	O14613	109
LHLETPQPS#PQEGGSVDIWR	LHLETPQPSPQEGGSVDIWR	9	9	S	HLETPQPSPQEGGSV	O14613	141
KAEDLDFWLST#TPPPAPAPAPAPVPSTDECEDAK	KAEDLDFWLSTTPPPAPAPAPAPVPSTDECEDAK	11	11	T	DLDFWLSTTPPPAPA	O14617-2	786
HRPS#EADEEELAR	HRPSEADEEELAR	4	4	S	RRPKHRPSEADEEEL::RRPKHRPSEADEEEL::RRPKHRPSEADEEEL::RRPKHRPSEADEEEL::RRPKHRPSEADEEEL	O14617::O14617-2::O14617-3::O14617-4::O14617-5	658::567::489::658::658
KAEDLDFWLS#TTPPPAPAPAPAPVPSTDECEDAK	KAEDLDFWLSTTPPPAPAPAPAPVPSTDECEDAK	10	10	S	EDLDFWLSTTPPPAP	O14617-2	785
TEAQGEEDDAEGQDQDKKS#PK	TEAQGEEDDAEGQDQDKKSPK	19	19	S	GQDQDKKSPKPKKKK::GQDQDKKSPKPKKKK	O14617-2::O14617-5	828::931
KAEDLDFWLSTT#PPPAPAPAPAPVPSTDECEDAK	KAEDLDFWLSTTPPPAPAPAPAPVPSTDECEDAK	12	12	T	LDFWLSTTPPPAPAP	O14617-2	787
KAEDLDFWLSTTPPPAPAPAPAPVPS#TDECEDAK	KAEDLDFWLSTTPPPAPAPAPAPVPSTDECEDAK	26	26	S	PAPAPVPSTDECEDA	O14617-2	801
HSS#LPTESDEDIAPAQQVDIVTEEMPENALPS#DEDDKDPNDPYR	HSSLPTESDEDIAPAQQVDIVTEEMPENALPSDEDDKDPNDPYR	3;32	3;32	S;S	KGKRRHSSLPTESDE;MPENALPSDEDDKDP::KGKRRHSSLPTESDE;MPENALPSDEDDKDP::KGKRRHSSLPTESDE;MPENALPSDEDDKDP::KGKRRHSSLPTESDE;MPENALPSDEDDKDP	O14617::O14617-2::O14617-3::O14617-5	759;788::668;697::590;619::759;788
HSSLPTES#DEDIAPAQQVDIVTEEMPENALPS#DEDDKDPNDPYR	HSSLPTESDEDIAPAQQVDIVTEEMPENALPSDEDDKDPNDPYR	8;32	8;32	S;S	HSSLPTESDEDIAPA;MPENALPSDEDDKDP::HSSLPTESDEDIAPA;MPENALPSDEDDKDP::HSSLPTESDEDIAPA;MPENALPSDEDDKDP::HSSLPTESDEDIAPA;MPENALPSDEDDKDP	O14617::O14617-2::O14617-3::O14617-5	764;788::673;697::595;619::764;788
HSS#LPT#ESDEDIAPAQQVDIVTEEMPENALPS#DEDDKDPNDPYR	HSSLPTESDEDIAPAQQVDIVTEEMPENALPSDEDDKDPNDPYR	3;6;32	3;6;32	S;T;S	KGKRRHSSLPTESDE;RRHSSLPTESDEDIA;MPENALPSDEDDKDP::KGKRRHSSLPTESDE;RRHSSLPTESDEDIA;MPENALPSDEDDKDP::KGKRRHSSLPTESDE;RRHSSLPTESDEDIA;MPENALPSDEDDKDP::KGKRRHSSLPTESDE;RRHSSLPTESDEDIA;MPENALPSDEDDKDP	O14617::O14617-2::O14617-3::O14617-5	759;762;788::668;671;697::590;593;619::759;762;788
HSS#LPTES#DEDIAPAQQVDIVTEEMPENALPS#DEDDKDPNDPYR	HSSLPTESDEDIAPAQQVDIVTEEMPENALPSDEDDKDPNDPYR	3;8;32	3;8;32	S;S;S	KGKRRHSSLPTESDE;HSSLPTESDEDIAPA;MPENALPSDEDDKDP::KGKRRHSSLPTESDE;HSSLPTESDEDIAPA;MPENALPSDEDDKDP::KGKRRHSSLPTESDE;HSSLPTESDEDIAPA;MPENALPSDEDDKDP::KGKRRHSSLPTESDE;HSSLPTESDEDIAPA;MPENALPSDEDDKDP	O14617::O14617-2::O14617-3::O14617-5	759;764;788::668;673;697::590;595;619::759;764;788
HSSLPT#ES#DEDIAPAQQVDIVTEEMPENALPS#DEDDKDPNDPYR	HSSLPTESDEDIAPAQQVDIVTEEMPENALPSDEDDKDPNDPYR	6;8;32	6;8;32	T;S;S	RRHSSLPTESDEDIA;HSSLPTESDEDIAPA;MPENALPSDEDDKDP::RRHSSLPTESDEDIA;HSSLPTESDEDIAPA;MPENALPSDEDDKDP::RRHSSLPTESDEDIA;HSSLPTESDEDIAPA;MPENALPSDEDDKDP::RRHSSLPTESDEDIA;HSSLPTESDEDIAPA;MPENALPSDEDDKDP	O14617::O14617-2::O14617-3::O14617-5	762;764;788::671;673;697::593;595;619::762;764;788
KAEDLDFWLST#TPPPAPAPAPAPVPS#TDECEDAK	KAEDLDFWLSTTPPPAPAPAPAPVPSTDECEDAK	11;26	11;26	T;S	DLDFWLSTTPPPAPA;PAPAPVPSTDECEDA	O14617-2	786;801
KVPVPEGLDLDAWINEPLS#DSESEDERPR	KVPVPEGLDLDAWINEPLSDSESEDERPR	19	19	S	AWINEPLSDSESEDE::AWINEPLSDSESEDE::AWINEPLSDSESEDE::AWINEPLSDSESEDE::AWINEPLSDSESEDE	O14617::O14617-2::O14617-3::O14617-4::O14617-5	632::541::463::632::632
KAEDLDFWLSTT#PPPAPAPAPAPVPS#TDECEDAK	KAEDLDFWLSTTPPPAPAPAPAPVPSTDECEDAK	12;26	12;26	T;S	LDFWLSTTPPPAPAP;PAPAPVPSTDECEDA	O14617-2	787;801
AEDLDFWLSTT#PPPAPAPAPAPVPSTDECEDAK	AEDLDFWLSTTPPPAPAPAPAPVPSTDECEDAK	11	11	T	LDFWLSTTPPPAPAP	O14617-2	787
KAEDLDFWLSTT#PPPAPAPAPAPVPSTGELSVNTVTTPK	KAEDLDFWLSTTPPPAPAPAPAPVPSTGELSVNTVTTPK	12	12	T	LDFWLSTTPPPAPAP	O14617-5	878
GRKES#AQPPAHL	GRKESAQPPAHL	5	5	S	AGKGRKESAQPPAHL	O14618	267
KES#AQPPAHL	KESAQPPAHL	3	3	S	AGKGRKESAQPPAHL	O14618	267
HQS#PDCCESEPSGGSGCCHSSGGCC	HQSPDCCESEPSGGSGCCHSSGGCC	3	3	S	FHRRRHQSPDCCESE	O14633	88
RHQS#PDCCESEPSGGSGCCHSSGGCC	RHQSPDCCESEPSGGSGCCHSSGGCC	4	4	S	FHRRRHQSPDCCESE	O14633	88
STS#QGSINSPVYSR	STSQGSINSPVYSR	3	3	S	RMIHRSTSQGSINSP::RMIHRSTSQGSINSP::RMIHRSTSQGSINSP::RMIHRSTSQGSINSP::RMIHRSTSQGSINSP::RMIHRSTSQGSINSP	O14639::O14639-2::O14639-3::O14639-4::O14639-5::O14639-6	452::392::136::110::164::420
TAS#LPGYGR	TASLPGYGR	3	3	S	IPSSKTASLPGYGRN::IPSSKTASLPGYGRN::IPSSKTASLPGYGRN::IPSSKTASLPGYGRN::IPSSKTASLPGYGRN::IPSSKTASLPGYGRN	O14639::O14639-2::O14639-3::O14639-4::O14639-5::O14639-6	655::595::304::278::332::625
TLS#PTPSAEGYQDVR	TLSPTPSAEGYQDVR	3	3	S	GESPRTLSPTPSAEG::GESPRTLSPTPSAEG::GESPRTLSPTPSAEG::GESPRTLSPTPSAEG::GESPRTLSPTPSAEG::GESPRTLSPTPSAEG	O14639::O14639-2::O14639-3::O14639-4::O14639-5::O14639-6	431::371::115::89::143::399
GVS#MPNMLEPK	GVSMPNMLEPK	3	3	S	MRMDRGVSMPNMLEP::MRMDRGVSMPNMLEP::MRMDRGVSMPNMLEP::MRMDRGVSMPNMLEP::MRMDRGVSMPNMLEP::MRMDRGVSMPNMLEP	O14639::O14639-2::O14639-3::O14639-4::O14639-5::O14639-6	706::646::355::329::383::676
T#SSESIYSRPGSSIPGSPGHTIYAK	TSSESIYSRPGSSIPGSPGHTIYAK	1	1	T	EKLRPTRTSSESIYS::EKLRPTRTSSESIYS::EKLRPTRTSSESIYS::PSLQPTRTSSESIYS::PSLQPTRTSSESIYS	O14639::O14639-2::O14639-3::O14639-5::O14639-6	351::291::35::63::319
TS#SESIYSR	TSSESIYSR	2	2	S	KLRPTRTSSESIYSR::KLRPTRTSSESIYSR::KLRPTRTSSESIYSR::SLQPTRTSSESIYSR::SLQPTRTSSESIYSR	O14639::O14639-2::O14639-3::O14639-5::O14639-6	352::292::36::64::320
QS#LGESPR	QSLGESPR	2	2	S	DDKQERQSLGESPRT::DDKQERQSLGESPRT::DDKQERQSLGESPRT::DDKQERQSLGESPRT::DDKQERQSLGESPRT::DDKQERQSLGESPRT	O14639::O14639-2::O14639-3::O14639-4::O14639-5::O14639-6	422::362::106::80::134::390
SS#GREEDDEELLR	SSGREEDDEELLR	2	2	S	PDMKRRSSGREEDDE::PDMKRRSSGREEDDE::PDMKRRSSGREEDDE::PDMKRRSSGREEDDE::PDMKRRSSGREEDDE::PDMKRRSSGREEDDE	O14639::O14639-2::O14639-3::O14639-4::O14639-5::O14639-6	587::527::236::210::264::557
TLS#PTPS#AEGYQDVR	TLSPTPSAEGYQDVR	3;7	3;7	S;S	GESPRTLSPTPSAEG;RTLSPTPSAEGYQDV::GESPRTLSPTPSAEG;RTLSPTPSAEGYQDV::GESPRTLSPTPSAEG;RTLSPTPSAEGYQDV::GESPRTLSPTPSAEG;RTLSPTPSAEGYQDV::GESPRTLSPTPSAEG;RTLSPTPSAEGYQDV::GESPRTLSPTPSAEG;RTLSPTPSAEGYQDV	O14639::O14639-2::O14639-3::O14639-4::O14639-5::O14639-6	431;435::371;375::115;119::89;93::143;147::399;403
STS#QGS#INSPVYSR	STSQGSINSPVYSR	3;6	3;6	S;S	RMIHRSTSQGSINSP;HRSTSQGSINSPVYS::RMIHRSTSQGSINSP;HRSTSQGSINSPVYS::RMIHRSTSQGSINSP;HRSTSQGSINSPVYS::RMIHRSTSQGSINSP;HRSTSQGSINSPVYS::RMIHRSTSQGSINSP;HRSTSQGSINSPVYS::RMIHRSTSQGSINSP;HRSTSQGSINSPVYS	O14639::O14639-2::O14639-3::O14639-4::O14639-5::O14639-6	452;455::392;395::136;139::110;113::164;167::420;423
DCLCQLCAQPMSSS#PK	DCLCQLCAQPMSSSPK	14	14	S	CAQPMSSSPKETTFS::CAQPMSSSPKETTFS::CAQPMSSSPKETTFS	O14639::O14639-2::O14639-6	216::156::156
S#SGREEDDEELLR	SSGREEDDEELLR	1	1	S	GPDMKRRSSGREEDD::GPDMKRRSSGREEDD::GPDMKRRSSGREEDD::GPDMKRRSSGREEDD::GPDMKRRSSGREEDD::GPDMKRRSSGREEDD	O14639::O14639-2::O14639-3::O14639-4::O14639-5::O14639-6	586::526::235::209::263::556
PGSSIPGS#PGHTIYAK	PGSSIPGSPGHTIYAK	8	8	S	PGSSIPGSPGHTIYA::PGSSIPGSPGHTIYA::PGSSIPGSPGHTIYA::PGSSIPGSPGHTIYA::PGSSIPGSPGHTIYA	O14639::O14639-2::O14639-3::O14639-5::O14639-6	367::307::51::79::335
QSLGES#PR	QSLGESPR	6	6	S	ERQSLGESPRTLSPT::ERQSLGESPRTLSPT::ERQSLGESPRTLSPT::ERQSLGESPRTLSPT::ERQSLGESPRTLSPT::ERQSLGESPRTLSPT	O14639::O14639-2::O14639-3::O14639-4::O14639-5::O14639-6	426::366::110::84::138::394
T#SSESIYSR	TSSESIYSR	1	1	T	EKLRPTRTSSESIYS::EKLRPTRTSSESIYS::EKLRPTRTSSESIYS::PSLQPTRTSSESIYS::PSLQPTRTSSESIYS	O14639::O14639-2::O14639-3::O14639-5::O14639-6	351::291::35::63::319
T#SSESIYSRPGSSIPGS#PGHTIYAK	TSSESIYSRPGSSIPGSPGHTIYAK	1;17	1;17	T;S	EKLRPTRTSSESIYS;PGSSIPGSPGHTIYA::EKLRPTRTSSESIYS;PGSSIPGSPGHTIYA::EKLRPTRTSSESIYS;PGSSIPGSPGHTIYA::PSLQPTRTSSESIYS;PGSSIPGSPGHTIYA::PSLQPTRTSSESIYS;PGSSIPGSPGHTIYA	O14639::O14639-2::O14639-3::O14639-5::O14639-6	351;367::291;307::35;51::63;79::319;335
LRPTRTS#SESIYSR	LRPTRTSSESIYSR	7	7	S	KLRPTRTSSESIYSR::KLRPTRTSSESIYSR::KLRPTRTSSESIYSR	O14639::O14639-2::O14639-3	352::292::36
TSSESIYSRPGSSIPGS#PGHTIYAK	TSSESIYSRPGSSIPGSPGHTIYAK	17	17	S	PGSSIPGSPGHTIYA::PGSSIPGSPGHTIYA::PGSSIPGSPGHTIYA::PGSSIPGSPGHTIYA::PGSSIPGSPGHTIYA	O14639::O14639-2::O14639-3::O14639-5::O14639-6	367::307::51::79::335
RSS#GREEDDEELLR	RSSGREEDDEELLR	3	3	S	PDMKRRSSGREEDDE::PDMKRRSSGREEDDE::PDMKRRSSGREEDDE::PDMKRRSSGREEDDE::PDMKRRSSGREEDDE::PDMKRRSSGREEDDE	O14639::O14639-2::O14639-3::O14639-4::O14639-5::O14639-6	587::527::236::210::264::557
S#SEDIIK	SSEDIIK	1	1	S	ALAAQSKSSEDIIKF::ALAAQSKSSEDIIKF::ALAAQSKSSEDIIKF::ALAAQSKSSEDIIKF::ALAAQSKSSEDIIKF::ALAAQSKSSEDIIKF	O14639::O14639-2::O14639-3::O14639-4::O14639-5::O14639-6	540::480::189::163::217::510
STSQGSINS#PVYSR	STSQGSINSPVYSR	9	9	S	TSQGSINSPVYSRHS::TSQGSINSPVYSRHS::TSQGSINSPVYSRHS::TSQGSINSPVYSRHS::TSQGSINSPVYSRHS::TSQGSINSPVYSRHS	O14639::O14639-2::O14639-3::O14639-4::O14639-5::O14639-6	458::398::142::116::170::426
YDS#PINSASHIPSSK	YDSPINSASHIPSSK	3	3	S	LLASRYDSPINSASH::LLASRYDSPINSASH::LLASRYDSPINSASH::LLASRYDSPINSASH::LLASRYDSPINSASH::LLASRYDSPINSASH	O14639::O14639-2::O14639-3::O14639-4::O14639-5::O14639-6	640::580::289::263::317::610
S#PQHFHRPDQGINIYR	SPQHFHRPDQGINIYR	1	1	S	YTPTTSRSPQHFHRP::YTPTTSRSPQHFHRP::YTPTTSRSPQHFHRP	O14639-3::O14639-4::O14639-5	157::131::185
ERPAGQLS#R	ERPAGQLSR	8	8	S	ERPAGQLSRGSSPRS::ERPAGQLSRGSSPRS	O14640::O14640-2	625::600
AAGAGGS#GSESDHTAPSGVGSSWR	AAGAGGSGSESDHTAPSGVGSSWR	7	7	S	RAAGAGGSGSESDHT::RAAGAGGSGSESDHT	O14640::O14640-2	600::575
DVGLPPDSASTALSSELESSSFVDS#DEDGSTSR	DVGLPPDSASTALSSELESSSFVDSDEDGSTSR	25	25	S	ESSSFVDSDEDGSTS::ESSSFVDSDEDGSTS	O14640::O14640-2	194::194
HLAGYESSSTLMTSELESTSLGDS#DEEDTMSR	HLAGYESSSTLMTSELESTSLGDSDEEDTMSR	24	24	S	ESTSLGDSDEEDTMS	O14641	211
ASSSGPRS#PLDQR	ASSSGPRSPLDQR	8	8	S	ASSSGPRSPLDQRSP::ASSSGPRSPLDQRSY	O14646::O14646-2	1677::1677
SPYGS#RSPFEHSVEHK	SPYGSRSPFEHSVEHK	5	5	S	DQRSPYGSRSPFEHS	O14646	1687
ST#PEHTWSSR	STPEHTWSSR	2	2	T	HSVEHKSTPEHTWSS::HSVEHKSTPEHTWSS	O14646::O14646-2	1700::1699
S#TPEHTWSSR	STPEHTWSSR	1	1	S	EHSVEHKSTPEHTWS::EHSVEHKSTPEHTWS	O14646::O14646-2	1699::1698
SS#PSILAVQR	SSPSILAVQR	2	2	S	GAEFWKSSPSILAVQ::GAEFWKSSPSILAVQ	O14646::O14646-2	90::90
S#SPSILAVQR	SSPSILAVQR	1	1	S	DGAEFWKSSPSILAV::DGAEFWKSSPSILAV	O14646::O14646-2	89::89
KSSVS#DAPVHITASGEPVPISEESEELDQK	KSSVSDAPVHITASGEPVPISEESEELDQK	5	5	S	RSKKSSVSDAPVHIT::RSKKSSVSDAPVHIT	O14646::O14646-2	1387::1387
KSS#VSDAPVHITASGEPVPISEESEELDQK	KSSVSDAPVHITASGEPVPISEESEELDQK	3	3	S	RERSKKSSVSDAPVH::RERSKKSSVSDAPVH	O14646::O14646-2	1385::1385
S#PFEHSVEHK	SPFEHSVEHK	1	1	S	RSPYGSRSPFEHSVE::QRSYGSRSPFEHSVE	O14646::O14646-2	1689::1688
SNLEGS#LK	SNLEGSLK	6	6	S	HRSNLEGSLKDRSHS::HRSNLEGSLKDRSHS	O14646::O14646-2	1622::1622
SPYGSRS#PFEHSVEHK	SPYGSRSPFEHSVEHK	7	7	S	RSPYGSRSPFEHSVE	O14646	1689
ASS#SGPRS#PLDQR	ASSSGPRSPLDQR	3;8	3;8	S;S	QMDHRASSSGPRSPL;ASSSGPRSPLDQRSP::QMDHRASSSGPRSPL;ASSSGPRSPLDQRSY	O14646::O14646-2	1672;1677::1672;1677
ASSSGPRS#PLDQRS#PYGSR	ASSSGPRSPLDQRSPYGSR	8;14	8;14	S;S	ASSSGPRSPLDQRSP;RSPLDQRSPYGSRSP	O14646	1677;1683
YYS#DREK	YYSDREK	3	3	S	KQDSRYYSDREKHRK::KQDSRYYSDREKHRK	O14646::O14646-2	1599::1599
S#PYGSRS#PFEHSVEHK	SPYGSRSPFEHSVEHK	1;7	1;7	S;S	RSPLDQRSPYGSRSP;RSPYGSRSPFEHSVE	O14646	1683;1689
RQIDS#S#EEDDDEEDYDNDK	RQIDSSEEDDDEEDYDNDK	5;6	5;6	S;S	QKKRQIDSSEEDDDE;KKRQIDSSEEDDDEE::QKKRQIDSSEEDDDE;KKRQIDSSEEDDDEE	O14646::O14646-2	215;216::215;216
QISFNGS#EGRR	QISFNGSEGRR	7	7	S	KQISFNGSEGRRSRS::KQISFNGSEGRRSRS	O14646::O14646-2	1085::1085
IS#GVQVNVK	ISGVQVNVK	2	2	S	RGPTIKISGVQVNVK::RGPTIKISGVQVNVK	O14647::O14647-2	1213::1213
S#PHDSKS#PLDHR	SPHDSKSPLDHR	1;7	1;7	S;S	RSPPSQKSPHDSKSP;KSPHDSKSPLDHRSP	O14647	1795;1801
QPLPPLHPAVSDPRS#PPSQK	QPLPPLHPAVSDPRSPPSQK	15	15	S	PAVSDPRSPPSQKSP	O14647	1789
KQDS#S#DEDDDDDEAPK	KQDSSDEDDDDDEAPK	4;5	4;5	S;S	GKRKKQDSSDEDDDD;KRKKQDSSDEDDDDD::GKRKKQDSSDEDDDD;KRKKQDSSDEDDDDD::GKRKKQDSSDEDDDD;KRKKQDSSDEDDDDD	O14647::O14647-2::O14647-3	207;208::207;208::207;208
SPLDHRS#PLER	SPLDHRSPLER	7	7	S	KSPLDHRSPLERSLE	O14647	1807
S#DEFRPQNYHQQDFR	SDEFRPQNYHQQDFR	1	1	S	HDSKRRRSDEFRPQN	O14647	1728
EEHGIELS#S#PRHSDNPS#EEGEVKDDGLEK	EEHGIELSSPRHSDNPSEEGEVKDDGLEK	8;9;17	8;9;17	S;S;S	EEHGIELSSPRHSDN;EHGIELSSPRHSDNP;PRHSDNPSEEGEVKD::EEHGIELSSPRHSDN;EHGIELSSPRHSDNP;PRHSDNPSEEGEVKD	O14647::O14647-2	1364;1365;1373::1364;1365;1373
EEHGIELSS#PR	EEHGIELSSPR	9	9	S	EHGIELSSPRHSDNP::EHGIELSSPRHSDNP	O14647::O14647-2	1365::1365
HSDNPS#EEGEVKDDGLEK	HSDNPSEEGEVKDDGLEK	6	6	S	PRHSDNPSEEGEVKD::PRHSDNPSEEGEVKD	O14647::O14647-2	1373::1373
EEHGIELSSPRHS#DNPS#EEGEVKDDGLEK	EEHGIELSSPRHSDNPSEEGEVKDDGLEK	13;17	13;17	S;S	ELSSPRHSDNPSEEG;PRHSDNPSEEGEVKD::ELSSPRHSDNPSEEG;PRHSDNPSEEGEVKD	O14647::O14647-2	1369;1373::1369;1373
EEHGIELSS#PRHS#DNPS#EEGEVKDDGLEK	EEHGIELSSPRHSDNPSEEGEVKDDGLEK	9;13;17	9;13;17	S;S;S	EHGIELSSPRHSDNP;ELSSPRHSDNPSEEG;PRHSDNPSEEGEVKD::EHGIELSSPRHSDNP;ELSSPRHSDNPSEEG;PRHSDNPSEEGEVKD	O14647::O14647-2	1365;1369;1373::1365;1369;1373
QPLPPLHPAVS#DPRSPPSQK	QPLPPLHPAVSDPRSPPSQK	11	11	S	PPLHPAVSDPRSPPS	O14647	1785
SPHDSKS#PLDHR	SPHDSKSPLDHR	7	7	S	KSPHDSKSPLDHRSP	O14647	1801
EEHGIELSSPRHS#DNPS#EEGEVK	EEHGIELSSPRHSDNPSEEGEVK	13;17	13;17	S;S	ELSSPRHSDNPSEEG;PRHSDNPSEEGEVKD::ELSSPRHSDNPSEEG;PRHSDNPSEEGEVKD	O14647::O14647-2	1369;1373::1369;1373
EEHGIELSS#PRHS#DNPS#EEGEVK	EEHGIELSSPRHSDNPSEEGEVK	9;13;17	9;13;17	S;S;S	EHGIELSSPRHSDNP;ELSSPRHSDNPSEEG;PRHSDNPSEEGEVKD::EHGIELSSPRHSDNP;ELSSPRHSDNPSEEG;PRHSDNPSEEGEVKD	O14647::O14647-2	1365;1369;1373::1365;1369;1373
HS#DNPS#EEGEVKDDGLEK	HSDNPSEEGEVKDDGLEK	2;6	2;6	S;S	ELSSPRHSDNPSEEG;PRHSDNPSEEGEVKD::ELSSPRHSDNPSEEG;PRHSDNPSEEGEVKD	O14647::O14647-2	1369;1373::1369;1373
HSDNPS#EEGEVK	HSDNPSEEGEVK	6	6	S	PRHSDNPSEEGEVKD::PRHSDNPSEEGEVKD	O14647::O14647-2	1373::1373
S#PHDSKSPLDHR	SPHDSKSPLDHR	1	1	S	RSPPSQKSPHDSKSP	O14647	1795
S#PLDHRS#PLER	SPLDHRSPLER	1;7	1;7	S;S	KSPHDSKSPLDHRSP;KSPLDHRSPLERSLE	O14647	1801;1807
HS#DNPS#EEGEVK	HSDNPSEEGEVK	2;6	2;6	S;S	ELSSPRHSDNPSEEG;PRHSDNPSEEGEVKD::ELSSPRHSDNPSEEG;PRHSDNPSEEGEVKD	O14647::O14647-2	1369;1373::1369;1373
S#PHDSKS#PLDHRS#PLER	SPHDSKSPLDHRSPLER	1;7;13	1;7;13	S;S;S	RSPPSQKSPHDSKSP;KSPHDSKSPLDHRSP;KSPLDHRSPLERSLE	O14647	1795;1801;1807
QPLPPLHPAVS#DPRSPPSQKS#PHDSK	QPLPPLHPAVSDPRSPPSQKSPHDSK	11;21	11;21	S;S	PPLHPAVSDPRSPPS;RSPPSQKSPHDSKSP	O14647	1785;1795
EEHGIELS#S#PRHSDNPS#EEGEVK	EEHGIELSSPRHSDNPSEEGEVK	8;9;17	8;9;17	S;S;S	EEHGIELSSPRHSDN;EHGIELSSPRHSDNP;PRHSDNPSEEGEVKD::EEHGIELSSPRHSDN;EHGIELSSPRHSDNP;PRHSDNPSEEGEVKD	O14647::O14647-2	1364;1365;1373::1364;1365;1373
EEHGIELS#S#PRHSDNPSEEGEVK	EEHGIELSSPRHSDNPSEEGEVK	8;9	8;9	S;S	EEHGIELSSPRHSDN;EHGIELSSPRHSDNP::EEHGIELSSPRHSDN;EHGIELSSPRHSDNP	O14647::O14647-2	1364;1365::1364;1365
EEHGIELSS#PRHS#DNPSEEGEVK	EEHGIELSSPRHSDNPSEEGEVK	9;13	9;13	S;S	EHGIELSSPRHSDNP;ELSSPRHSDNPSEEG::EHGIELSSPRHSDNP;ELSSPRHSDNPSEEG	O14647::O14647-2	1365;1369::1365;1369
QPLPPLHPAVSDPRS#PPS#QKSPHDSK	QPLPPLHPAVSDPRSPPSQKSPHDSK	15;18	15;18	S;S	PAVSDPRSPPSQKSP;SDPRSPPSQKSPHDS	O14647	1789;1792
S#IAAELDELADDR	SIAAELDELADDR	1	1	S	SSPLHSRSIAAELDE	O14662	41
QLLAEQVSS#HITSSPLHSR	QLLAEQVSSHITSSPLHSR	9	9	S	LLAEQVSSHITSSPL::LLAEQVSSHITSSPL	O14662::O14662-5	30::30
QLLAEQVSSHIT#SSPLHSR	QLLAEQVSSHITSSPLHSR	12	12	T	EQVSSHITSSPLHSR::EQVSSHITSSPLHSR	O14662::O14662-5	33::33
QLLAEQVSSHITSS#PLHSR	QLLAEQVSSHITSSPLHSR	14	14	S	VSSHITSSPLHSRSI::VSSHITSSPLHSRSI	O14662::O14662-5	35::35
PLPGT#LK	PLPGTLK	5	5	T	PPKPLPGTLKRRRPP::PPKPLPGTLKRRRPP	O14672::O14672-2	719::418
LPPPKPLPGT#LK	LPPPKPLPGTLK	10	10	T	PPKPLPGTLKRRRPP::PPKPLPGTLKRRRPP	O14672::O14672-2	719::418
QRPRES#YQMGHMR	QRPRESYQMGHMR	6	6	S	QRQRPRESYQMGHMR::QRQRPRESYQMGHMR	O14672::O14672-2	740::439
RAQS#IER	RAQSIER	4	4	S	LAQRRAQSIERKQES::LAQRRAQSIERKQES	O14681::O14681-3	56::42
TVYLQSALSSS#TSAEK	TVYLQSALSSSTSAEK	11	11	S	LQSALSSSTSAEKFP::LQSALSSSTSAEKFP	O14681::O14681-3	318::304
FPSPHPS#PAK	FPSPHPSPAK	7	7	S	KFPSPHPSPAKLKAT::KFPSPHPSPAKLKAT	O14681::O14681-3	330::316
FPS#PHPSPAK	FPSPHPSPAK	3	3	S	TSAEKFPSPHPSPAK::TSAEKFPSPHPSPAK	O14681::O14681-3	326::312
TVYLQSALSSSTS#AEK	TVYLQSALSSSTSAEK	13	13	S	SALSSSTSAEKFPSP::SALSSSTSAEKFPSP	O14681::O14681-3	320::306
RRAS#SVLAQR	RRASSVLAQR	4	4	S	EQRRRRASSVLAQRR::EQRRRRASSVLAQRR	O14681::O14681-3	46::32
FPS#PHPS#PAK	FPSPHPSPAK	3;7	3;7	S;S	TSAEKFPSPHPSPAK;KFPSPHPSPAKLKAT::TSAEKFPSPHPSPAK;KFPSPHPSPAKLKAT	O14681::O14681-3	326;330::312;316
RAS#SVLAQR	RASSVLAQR	3	3	S	EQRRRRASSVLAQRR::EQRRRRASSVLAQRR	O14681::O14681-3	46::32
RAQS#IERK	RAQSIERK	4	4	S	LAQRRAQSIERKQES::LAQRRAQSIERKQES	O14681::O14681-3	56::42
KHS#QTDLVSR	KHSQTDLVSR	3	3	S	PPLMKKHSQTDLVSR	O14683	14
HS#QTDLVSR	HSQTDLVSR	2	2	S	PPLMKKHSQTDLVSR	O14683	14
ADT#PGPEDGGVK	ADTPGPEDGGVK	3	3	T	GLEGKADTPGPEDGG::GLEGKADTPGPEDGG	O14686::O14686-3	1843::1846
SGITS#PVEK	SGITSPVEK	5	5	S	SQRSGITSPVEKRED::SQRSGITSPVEKRED	O14686::O14686-3	2640::2643
FS#PPEPGDTPTDEPDALYVACQGQPK	FSPPEPGDTPTDEPDALYVACQGQPK	2	2	S	TPVCSRFSPPEPGDT::TPVCSRFSPPEPGDT	O14686::O14686-3	373::373
ASEPLLS#PPPFGESR	ASEPLLSPPPFGESR	7	7	S	KASEPLLSPPPFGES::KASEPLLSPPPFGES	O14686::O14686-3	2274::2277
SSS#FPGR	SSSFPGR	3	3	S	IKQGRSSSFPGRRRP::IKQGRSSSFPGRRRP	O14686::O14686-3	1307::1307
PQGPTLEPPPGRVS#PAAAQLADTLFSK	PQGPTLEPPPGRVSPAAAQLADTLFSK	14	14	S	EPPPGRVSPAAAQLA::EPPPGRVSPAAAQLA	O14686::O14686-3	4359::4362
HQPST#PDPFLK	HQPSTPDPFLK	5	5	T	TPRHQPSTPDPFLKP::TPRHQPSTPDPFLKP	O14686::O14686-3	2240::2243
LEGPVS#PDVEPGK	LEGPVSPDVEPGK	6	6	S	IKLEGPVSPDVEPGK::IKLEGPVSPDVEPGK	O14686::O14686-3	1671::1671
ALS#PVIPLIPR	ALSPVIPLIPR	3	3	S	EQEDRALSPVIPLIP::EQEDRALSPVIPLIP	O14686::O14686-3	4738::4741
DSEPAADGPAASEDPSATESDLPNPHVGEVSVLSSGS#PR	DSEPAADGPAASEDPSATESDLPNPHVGEVSVLSSGSPR	37	37	S	VSVLSSGSPRLQETP::VSVLSSGSPRLQETP	O14686::O14686-3	48::48
LEGPVS#PDVEPGKEETEESK	LEGPVSPDVEPGKEETEESK	6	6	S	IKLEGPVSPDVEPGK::IKLEGPVSPDVEPGK	O14686::O14686-3	1671::1671
LS#PLPVVSR	LSPLPVVSR	2	2	S	PPEVSRLSPLPVVSR::PPEVSRLSPLPVVSR	O14686::O14686-3	654::654
PGAGQPGEFHTT#PPGTPR	PGAGQPGEFHTTPPGTPR	12	12	T	QPGEFHTTPPGTPRH::QPGEFHTTPPGTPRH	O14686::O14686-3	2229::2232
GLEGKS#PDTGPDWLK	GLEGKSPDTGPDWLK	6	6	S	EKGLEGKSPDTGPDW::EKGLEGKSPDTGPDW	O14686::O14686-3	4849::4852
VEEGGRHPS#PCQFTIATPK	VEEGGRHPSPCQFTIATPK	9	9	S	EEGGRHPSPCQFTIA::EEGGRHPSPCQFTIA	O14686::O14686-3	3130::3133
GDDGPDIADEES#RGLEGK	GDDGPDIADEESRGLEGK	12	12	S	PDIADEESRGLEGKA::PDIADEESRGLEGKA	O14686::O14686-3	1834::1837
ASPVPSDPEKPGT#PGEGMLSSDLDR	ASPVPSDPEKPGTPGEGMLSSDLDR	13	13	T	SDPEKPGTPGEGMLS::SDPEKPGTPGEGMLS	O14686::O14686-3	1865::1868
LEGPVS#PDVEPGKEETEESKK	LEGPVSPDVEPGKEETEESKK	6	6	S	IKLEGPVSPDVEPGK::IKLEGPVSPDVEPGK	O14686::O14686-3	1671::1671
VS#PAAAQLADTLFSK	VSPAAAQLADTLFSK	2	2	S	EPPPGRVSPAAAQLA::EPPPGRVSPAAAQLA	O14686::O14686-3	4359::4362
ETAAAAAGAVGPPGSWGAEPSS#PAFEQLSR	ETAAAAAGAVGPPGSWGAEPSSPAFEQLSR	22	22	S	SWGAEPSSPAFEQLS::SWGAEPSSPAFEQLS	O14686::O14686-3	2726::2729
RPSQLPS#PSSQLPTEAQLPPTHPGTPK	RPSQLPSPSSQLPTEAQLPPTHPGTPK	7	7	S	KRPSQLPSPSSQLPT::KRPSQLPSPSSQLPT	O14686::O14686-3	4325::4328
GS#PVLLDPEELAPVTPMEVYPECK	GSPVLLDPEELAPVTPMEVYPECK	2	2	S	LASELKGSPVLLDPE::LASELKGSPVLLDPE	O14686::O14686-3	1151::1151
SLDLLAALPT#PPHNQTEDVR	SLDLLAALPTPPHNQTEDVR	10	10	T	DLLAALPTPPHNQTE::DLLAALPTPPHNQTE	O14686::O14686-3	4682::4685
QTAGQGS#PCEEQEEPRAPVAPTPPTLIK	QTAGQGSPCEEQEEPRAPVAPTPPTLIK	7	7	S	KQTAGQGSPCEEQEE::KQTAGQGSPCEEQEE	O14686::O14686-3	1180::1180
NLTMS#PLHK	NLTMSPLHK	5	5	S	LLRNLTMSPLHKRRQ::LLRNLTMSPLHKRRQ	O14686::O14686-3	1606::1606
QTAGQGS#PCEEQEEPR	QTAGQGSPCEEQEEPR	7	7	S	KQTAGQGSPCEEQEE::KQTAGQGSPCEEQEE	O14686::O14686-3	1180::1180
ARPPEEGEDS#RPPR	ARPPEEGEDSRPPR	10	10	S	PPEEGEDSRPPRLKK::PPEEGEDSRPPRLKK	O14686::O14686-3	4974::4977
PGAGQPGEFHTT#PPGT#PR	PGAGQPGEFHTTPPGTPR	12;16	12;16	T;T	QPGEFHTTPPGTPRH;FHTTPPGTPRHQPST::QPGEFHTTPPGTPRH;FHTTPPGTPRHQPST	O14686::O14686-3	2229;2233::2232;2236
ASFGATGGPPAHLLTPS#PLSGPGGSSLLEK	ASFGATGGPPAHLLTPSPLSGPGGSSLLEK	17	17	S	PAHLLTPSPLSGPGG::PAHLLTPSPLSGPGG	O14686::O14686-3	3199::3202
PRCPS#LDNLAVPESPGVGGGK	PRCPSLDNLAVPESPGVGGGK	5	5	S	FLKPRCPSLDNLAVP::FLKPRCPSLDNLAVP	O14686::O14686-3	2251::2254
TLLS#PQQQQQQQVALGPGMPAK	TLLSPQQQQQQQVALGPGMPAK	4	4	S	NQSRTLLSPQQQQQQ::NQSRTLLSPQQQQQQ	O14686::O14686-3	3986::3989
CPSLDNLAVPES#PGVGGGK	CPSLDNLAVPESPGVGGGK	12	12	S	DNLAVPESPGVGGGK::DNLAVPESPGVGGGK	O14686::O14686-3	2260::2263
APVAPT#PPTLIK	APVAPTPPTLIK	6	6	T	PRAPVAPTPPTLIKS::PRAPVAPTPPTLIKS	O14686::O14686-3	1195::1195
IPNSYEVLFPES#PAR	IPNSYEVLFPESPAR	12	12	S	YEVLFPESPARAGTE::YEVLFPESPARAGTE	O14686::O14686-3	4822::4825
GS#PVLLDPEELAPVT#PMEVYPECK	GSPVLLDPEELAPVTPMEVYPECK	2;15	2;15	S;T	LASELKGSPVLLDPE;PEELAPVTPMEVYPE::LASELKGSPVLLDPE;PEELAPVTPMEVYPE	O14686::O14686-3	1151;1164::1151;1164
QQQQQQQQQQQQQQHSAVLALS#PSQSPR	QQQQQQQQQQQQQQHSAVLALSPSQSPR	22	22	S	HSAVLALSPSQSPRL::HSAVLALSPSQSPRL	O14686::O14686-3	3620::3623
AS#PVPSDPEKPGTPGEGMLSSDLDR	ASPVPSDPEKPGTPGEGMLSSDLDR	2	2	S	EDGGVKASPVPSDPE::EDGGVKASPVPSDPE	O14686::O14686-3	1854::1857
CPS#LDNLAVPESPGVGGGK	CPSLDNLAVPESPGVGGGK	3	3	S	FLKPRCPSLDNLAVP::FLKPRCPSLDNLAVP	O14686::O14686-3	2251::2254
QQQQQQQQQQQQQQHSAVLALSPSQS#PR	QQQQQQQQQQQQQQHSAVLALSPSQSPR	26	26	S	LALSPSQSPRLLTKL::LALSPSQSPRLLTKL	O14686::O14686-3	3624::3627
HQPST#PDPFLKPR	HQPSTPDPFLKPR	5	5	T	TPRHQPSTPDPFLKP::TPRHQPSTPDPFLKP	O14686::O14686-3	2240::2243
AS#PVPSDPEKPGT#PGEGMLSSDLDR	ASPVPSDPEKPGTPGEGMLSSDLDR	2;13	2;13	S;T	EDGGVKASPVPSDPE;SDPEKPGTPGEGMLS::EDGGVKASPVPSDPE;SDPEKPGTPGEGMLS	O14686::O14686-3	1854;1865::1857;1868
PSFGLGT#PK	PSFGLGTPK	7	7	T	RPSFGLGTPKAKGDG::RPSFGLGTPKAKGDG	O14686::O14686-3	1803::1806
PRCPS#LDNLAVPES#PGVGGGK	PRCPSLDNLAVPESPGVGGGK	5;14	5;14	S;S	FLKPRCPSLDNLAVP;DNLAVPESPGVGGGK::FLKPRCPSLDNLAVP;DNLAVPESPGVGGGK	O14686::O14686-3	2251;2260::2254;2263
KGPAAQAEVLS#GDGQPDEVIPADLPAEGAVEQSLAEGDEK	KGPAAQAEVLSGDGQPDEVIPADLPAEGAVEQSLAEGDEK	11	11	S	AAQAEVLSGDGQPDE	O14686	1722
LS#GGPSSDLQNHVAAGSGQER	LSGGPSSDLQNHVAAGSGQER	2	2	S	SLLAQRLSGGPSSDL::SLLAQRLSGGPSSDL	O14686::O14686-3	3463::3466
SSTVAS#LDTDSTK	SSTVASLDTDSTK	6	6	S	SRSSTVASLDTDSTK::SRSSTVASLDTDSTK	O14713::O14713-2	41::41
S#SGQSNNNSDTCAEFR	SSGQSNNNSDTCAEFR	1	1	S	LDTDSTKSSGQSNNN::LDTDSTKSSGQSNNN	O14713::O14713-2	49::49
HSS#SSSQSSEISTK	HSSSSSQSSEISTK	3	3	S	KGKKRHSSSSSQSSE::KGKKRHSSSSSQSSE	O14713::O14713-2	11::11
SPS#SESSPQHPTPPARPR	SPSSESSPQHPTPPARPR	3	3	S	DGGSRSPSSESSPQH::DGGSRSPSSESSPQH::DGGSRSPSSESSPQH::DGGSRSPSSESSPQH	O14733::O14733-2::O14733-3::O14733-4	57::57::73::57
SPSSESSPQHPT#PPARPR	SPSSESSPQHPTPPARPR	12	12	T	ESSPQHPTPPARPRH::ESSPQHPTPPARPRH::ESSPQHPTPPARPRH::ESSPQHPTPPARPRH	O14733::O14733-2::O14733-3::O14733-4	66::66::82::66
SPSSESS#PQHPTPPARPR	SPSSESSPQHPTPPARPR	7	7	S	RSPSSESSPQHPTPP::RSPSSESSPQHPTPP::RSPSSESSPQHPTPP::RSPSSESSPQHPTPP	O14733::O14733-2::O14733-3::O14733-4	61::61::77::61
SPSS#ESSPQHPTPPARPR	SPSSESSPQHPTPPARPR	4	4	S	GGSRSPSSESSPQHP::GGSRSPSSESSPQHP::GGSRSPSSESSPQHP::GGSRSPSSESSPQHP	O14733::O14733-2::O14733-3::O14733-4	58::58::74::58
VMDS#DEDDDY	VMDSDEDDDY	4	4	S	NRRKVMDSDEDDDY_	O14737	119
KVMDS#DEDDDY	KVMDSDEDDDY	5	5	S	NRRKVMDSDEDDDY_	O14737	119
ARLS#NLALVKPEK	ARLSNLALVKPEK	4	4	S	QSARARLSNLALVKP::QSARARLSNLALVKP	O14737::O14737-2	57::57
SASS#DTSEELNSQDSPPK	SASSDTSEELNSQDSPPK	4	4	S	ALVRSASSDTSEELN::ALVRSASSDTSEELN	O14745::O14745-2	291::135
SAS#SDTSEELNSQDSPPK	SASSDTSEELNSQDSPPK	3	3	S	PALVRSASSDTSEEL::PALVRSASSDTSEEL	O14745::O14745-2	290::134
S#ASSDTSEELNSQDSPPK	SASSDTSEELNSQDSPPK	1	1	S	PRPALVRSASSDTSE::PRPALVRSASSDTSE	O14745::O14745-2	288::132
ENS#REALAEAALESPR	ENSREALAEAALESPR	3	3	S	GEIQKENSREALAEA::GEIQKENSREALAEA	O14745::O14745-2	269::113
SASSDTS#EELNSQDSPPK	SASSDTSEELNSQDSPPK	7	7	S	RSASSDTSEELNSQD::RSASSDTSEELNSQD	O14745::O14745-2	294::138
ENS#REALAEAALESPRPALVR	ENSREALAEAALESPRPALVR	3	3	S	GEIQKENSREALAEA::GEIQKENSREALAEA	O14745::O14745-2	269::113
EALAEAALES#PRPALVR	EALAEAALESPRPALVR	10	10	S	LAEAALESPRPALVR::LAEAALESPRPALVR	O14745::O14745-2	280::124
SAS#SDT#SEELNSQDSPPK	SASSDTSEELNSQDSPPK	3;6	3;6	S;T	PALVRSASSDTSEEL;VRSASSDTSEELNSQ::PALVRSASSDTSEEL;VRSASSDTSEELNSQ	O14745::O14745-2	290;293::134;137
SASS#DTS#EELNSQDSPPK	SASSDTSEELNSQDSPPK	4;7	4;7	S;S	ALVRSASSDTSEELN;RSASSDTSEELNSQD::ALVRSASSDTSEELN;RSASSDTSEELNSQD	O14745::O14745-2	291;294::135;138
S#ASSDTS#EELNSQDSPPK	SASSDTSEELNSQDSPPK	1;7	1;7	S;S	PRPALVRSASSDTSE;RSASSDTSEELNSQD::PRPALVRSASSDTSE;RSASSDTSEELNSQD	O14745::O14745-2	288;294::132;138
SAS#SDTSEELNS#QDSPPK	SASSDTSEELNSQDSPPK	3;12	3;12	S;S	PALVRSASSDTSEEL;DTSEELNSQDSPPKQ::PALVRSASSDTSEEL;DTSEELNSQDSPPKQ	O14745::O14745-2	290;299::134;143
SAS#S#DTSEELNSQDSPPK	SASSDTSEELNSQDSPPK	3;4	3;4	S;S	PALVRSASSDTSEEL;ALVRSASSDTSEELN::PALVRSASSDTSEEL;ALVRSASSDTSEELN	O14745::O14745-2	290;291::134;135
LVEPGS#PAEK	LVEPGSPAEK	6	6	S	IRLVEPGSPAEKAGL	O14745	46
S#ASSDT#SEELNSQDSPPK	SASSDTSEELNSQDSPPK	1;6	1;6	S;T	PRPALVRSASSDTSE;VRSASSDTSEELNSQ::PRPALVRSASSDTSE;VRSASSDTSEELNSQ	O14745::O14745-2	288;293::132;137
SASS#DT#SEELNSQDSPPK	SASSDTSEELNSQDSPPK	4;6	4;6	S;T	ALVRSASSDTSEELN;VRSASSDTSEELNSQ::ALVRSASSDTSEELN;VRSASSDTSEELNSQ	O14745::O14745-2	291;293::135;137
ENS#REALAEAALES#PRPALVR	ENSREALAEAALESPRPALVR	3;14	3;14	S;S	GEIQKENSREALAEA;LAEAALESPRPALVR::GEIQKENSREALAEA;LAEAALESPRPALVR	O14745::O14745-2	269;280::113;124
SAS#SDTSEELNSQDS#PPK	SASSDTSEELNSQDSPPK	3;15	3;15	S;S	PALVRSASSDTSEEL;EELNSQDSPPKQDST::PALVRSASSDTSEEL;EELNSQDSPPKQDST	O14745::O14745-2	290;302::134;146
VTS#GGVSESPSGFSK	VTSGGVSESPSGFSK	3	3	S	AKRPRVTSGGVSESP::AKRPRVTSGGVSESP::AKRPRVTSGGVSESP	O14757::O14757-2::O14757-3	280::186::280
YSSS#QPEPR	YSSSQPEPR	4	4	S	ENVKYSSSQPEPRTG::ENVKYSSSQPEPRTG::ENVKYSSSQPEPRTG	O14757::O14757-2::O14757-3	317::223::317
HIQSNLDFS#PVNSASSEENVK	HIQSNLDFSPVNSASSEENVK	9	9	S	IQSNLDFSPVNSASS::IQSNLDFSPVNSASS::IQSNLDFSPVNSASS	O14757::O14757-2::O14757-3	301::207::301
DGSSKS#DHEELSGSSTNLADHNPSSWR	DGSSKSDHEELSGSSTNLADHNPSSWR	6	6	S	ERDGSSKSDHEELSG::ERDGSSKSDHEELSG::ERDGSSKSDHEELSG::ERDGSSKSDHEELSG::ERDGSSKSDHEELSG::ERDGSSKSDHEELSG::ERDGSSKSDHEELSG::ERDGSSKSDHEELSG	O14770::O14770-2::O14770-3::O14770-4::O14770-5::O14770-6::O14770-7::O14770-8	198::198::198::198::198::110::185::185
S#DHEELSGSSTNLADHNPSSWR	SDHEELSGSSTNLADHNPSSWR	1	1	S	ERDGSSKSDHEELSG::ERDGSSKSDHEELSG::ERDGSSKSDHEELSG::ERDGSSKSDHEELSG::ERDGSSKSDHEELSG::ERDGSSKSDHEELSG::ERDGSSKSDHEELSG::ERDGSSKSDHEELSG	O14770::O14770-2::O14770-3::O14770-4::O14770-5::O14770-6::O14770-7::O14770-8	198::198::198::198::198::110::185::185
LRHPT#PTMLSIQK	LRHPTPTMLSIQK	5	5	T	LKKLRHPTPTMLSIQ::LKKLRHPTPTMLSIQ	O14776::O14776-2	591::570
TVT#LPHEAERPDGSEDAEDDDDDDALSDWNLR	TVTLPHEAERPDGSEDAEDDDDDDALSDWNLR	3	3	T	FHKSRTVTLPHEAER::FHKSRTVTLPHEAER	O14787::O14787-2	344::344
TVTLPHEAERPDGS#EDAEDDDDDDALSDWNLR	TVTLPHEAERPDGSEDAEDDDDDDALSDWNLR	14	14	S	EAERPDGSEDAEDDD::EAERPDGSEDAEDDD	O14787::O14787-2	355::355
VTEPIS#AESGEQVER	VTEPISAESGEQVER	6	6	S	PRVTEPISAESGEQV::PRVTEPISAESGEQV::PRVTEPISAESGEQV	O14791::O14791-2::O14791-3	311::327::293
VTEPISAES#GEQVER	VTEPISAESGEQVER	9	9	S	TEPISAESGEQVERV::TEPISAESGEQVERV::TEPISAESGEQVERV	O14791::O14791-2::O14791-3	314::330::296
VTEPIS#AES#GEQVER	VTEPISAESGEQVER	6;9	6;9	S;S	PRVTEPISAESGEQV;TEPISAESGEQVERV::PRVTEPISAESGEQV;TEPISAESGEQVERV::PRVTEPISAESGEQV;TEPISAESGEQVERV	O14791::O14791-2::O14791-3	311;314::327;330::293;296
AIS#PTSSSR	AISPTSSSR	3	3	S	YPERRAISPTSSSRY::YPERRAISPTSSSRY	O14795::O14795-2	254::254
KPLPTAAAQCS#FEDPDSAVDDRDSDYR	KPLPTAAAQCSFEDPDSAVDDRDSDYR	11	11	S	PTAAAQCSFEDPDSA::PTAAAQCSFEDPDSA	O14795::O14795-2	176::176
DHFLGPQESFPEENASS#PFTQAR	DHFLGPQESFPEENASSPFTQAR	17	17	S	FPEENASSPFTQARA::FPEENASSPFTQARA	O14795::O14795-2	367::367
RAISPTSSS#R	RAISPTSSSR	9	9	S	AISPTSSSRYGSSCN::AISPTSSSRYGSSCN	O14795::O14795-2	259::259
KPLPTAAAQCS#FEDPDSAVDDR	KPLPTAAAQCSFEDPDSAVDDR	11	11	S	PTAAAQCSFEDPDSA::PTAAAQCSFEDPDSA	O14795::O14795-2	176::176
RAIS#PTSSSR	RAISPTSSSR	4	4	S	YPERRAISPTSSSRY::YPERRAISPTSSSRY	O14795::O14795-2	254::254
SPQQLLLQGS#SR	SPQQLLLQGSSR	10	10	S	QQLLLQGSSRDSCND::QQLLLQGSSRDSCND	O14795::O14795-2	231::231
SPQQLLLQGSS#R	SPQQLLLQGSSR	11	11	S	QLLLQGSSRDSCNDS::QLLLQGSSRDSCNDS	O14795::O14795-2	232::232
KGS#TAVGVR	KGSTAVGVR	3	3	S	QEAVKKGSTAVGVRG::QEAVKKGSTAVGVRG	O14818::O14818-4	30::30
LGSLS#LK	LGSLSLK	5	5	S	LNVLGSLSLKDAALA::LNVLGSLSLKDAALA::LNVLGSLSLKDAALA::LNVLGSLSLKDAALA::KVRLGSLSLKKEGER	B2RTY4::B2RTY4-2::B2RTY4-4::B2RTY4-5::O14827	1578::1559::1578::1342::486
AGVESSPAADTTELSPCRS#PSTPR	AGVESSPAADTTELSPCRSPSTPR	19	19	S	TELSPCRSPSTPRHL	O14827	852
GEHLVDGKS#PR	GEHLVDGKSPR	9	9	S	EHLVDGKSPRLCRKF	O14827	718
KLS#LTSPLNSK	KLSLTSPLNSK	3	3	S	PVRARKLSLTSPLNS	O14827	746
KLS#PTEPK	KLSPTEPK	3	3	S	LQPSRKLSPTEPKNY::LQPSRKLSPTEPKNY	O14828::O14828-2	76::50
DGGNPFAEPSELDNPFQDPAVIQHRPS#R	DGGNPFAEPSELDNPFQDPAVIQHRPSR	27	27	S	AVIQHRPSRQYATLD	O14828	32
NYGSY#STQASAAAATAELLK	NYGSYSTQASAAAATAELLK	5	5	Y	EPKNYGSYSTQASAA::EPKNYGSYSTQASAA	O14828::O14828-2	86::60
EPPPAYEPPAPAPLPPPSAPSLQPS#RK	EPPPAYEPPAPAPLPPPSAPSLQPSRK	25	25	S	SAPSLQPSRKLSPTE	O14828	72
NYGS#YSTQASAAAATAELLK	NYGSYSTQASAAAATAELLK	4	4	S	TEPKNYGSYSTQASA::TEPKNYGSYSTQASA	O14828::O14828-2	85::59
LS#PTEPK	LSPTEPK	2	2	S	LQPSRKLSPTEPKNY::LQPSRKLSPTEPKNY	O14828::O14828-2	76::50
NYGSYSTQAS#AAAATAELLK	NYGSYSTQASAAAATAELLK	10	10	S	GSYSTQASAAAATAE::GSYSTQASAAAATAE	O14828::O14828-2	91::65
TSVTVYPGDVFCLHTPGGGGYGDPEDPAPPPGS#PPQALAFPEHGSVYEYR	TSVTVYPGDVFCLHTPGGGGYGDPEDPAPPPGSPPQALAFPEHGSVYEYR	33	33	S	DPAPPPGSPPQALAF	O14841	1265
ISES#PEPGQR	ISESPEPGQR	4	4	S	LGIRISESPEPGQRT	O14867	445
AS#PPLQDSASQTYESMCLEK	ASPPLQDSASQTYESMCLEK	2	2	S	YQGNAKASPPLQDSA	O14867	196
GFWSDICSTDTPCQMQLS#PAVAK	GFWSDICSTDTPCQMQLSPAVAK	18	18	S	TPCQMQLSPAVAKDG	O14867	417
TFGES#QDLPLK	TFGESQDLPLK	5	5	S	QEKTFGESQDLPLKS	O14867	364
ST#SATDTHHVEMAR	STSATDTHHVEMAR	2	2	T	LALRARSTSATDTHH::LALRARSTSATDTHH::LALRARSTSATDTHH	O14874::O14874-2::O14874-3	32::32::32
STS#ATDTHHVEMAR	STSATDTHHVEMAR	3	3	S	ALRARSTSATDTHHV::ALRARSTSATDTHHV::ALRARSTSATDTHHV	O14874::O14874-2::O14874-3	33::33::33
S#TSATDTHHVEMAR	STSATDTHHVEMAR	1	1	S	ALALRARSTSATDTH::ALALRARSTSATDTH::ALALRARSTSATDTH	O14874::O14874-2::O14874-3	31::31::31
DAPSGIGSIFLSASELEDGSEEMGQGAVSSS#PR	DAPSGIGSIFLSASELEDGSEEMGQGAVSSSPR	31	31	S	GQGAVSSSPRELLSN	O14879	478
QAIELS#PDNQYVK	QAIELSPDNQYVK	6	6	S	LKQAIELSPDNQYVK	O14879	203
SAGGRPGS#GPQLGTGR	SAGGRPGSGPQLGTGR	8	8	S	SAGGRPGSGPQLGTG::SAGGRPGSGPQLGTG	O14908::O14908-2	232::135
S#AGGRPGSGPQLGTGR	SAGGRPGSGPQLGTGR	1	1	S	FDMISQRSAGGRPGS::FDMISQRSAGGRPGS	O14908::O14908-2	225::128
LPTAEVMFCT#LNTHK	LPTAEVMFCTLNTHK	10	10	T	TAEVMFCTLNTHKVD	O14908	101
PGS#GPQLGTGR	PGSGPQLGTGR	3	3	S	SAGGRPGSGPQLGTG::SAGGRPGSGPQLGTG	O14908::O14908-2	232::135
GPVSGS#PDSMNASR	GPVSGSPDSMNASR	6	6	S	VRGPVSGSPDSMNAS::VRGPVSGSPDSMNAS::VRGPVSGSPDSMNAS	O14920::O14920-2::O14920-4	672::670::613
LSQPGQLMSQPSTASNS#LPEPAK	LSQPGQLMSQPSTASNSLPEPAK	17	17	S	QPSTASNSLPEPAKK::QPSTASNSLPEPAKK::QPSTASNSLPEPAKK	O14920::O14920-2::O14920-4	697::695::638
GPVSGSPDS#MNASR	GPVSGSPDSMNASR	9	9	S	PVSGSPDSMNASRLS::PVSGSPDSMNASRLS::PVSGSPDSMNASRLS	O14920::O14920-2::O14920-4	675::673::616
VRGPVSGS#PDSMNASR	VRGPVSGSPDSMNASR	8	8	S	VRGPVSGSPDSMNAS::VRGPVSGSPDSMNAS::VRGPVSGSPDSMNAS	O14920::O14920-2::O14920-4	672::670::613
VRGPVSGSPDS#MNASR	VRGPVSGSPDSMNASR	11	11	S	PVSGSPDSMNASRLS::PVSGSPDSMNASRLS::PVSGSPDSMNASRLS	O14920::O14920-2::O14920-4	675::673::616
LSQPGQLMSQPSTAS#NSLPEPAK	LSQPGQLMSQPSTASNSLPEPAK	15	15	S	MSQPSTASNSLPEPA::MSQPSTASNSLPEPA::MSQPSTASNSLPEPA	O14920::O14920-2::O14920-4	695::693::636
SLS#ESAATR	SLSESAATR	3	3	S	KLKQRSLSESAATRF::KLKQRSLSESAATRF::KLKQRSLSESAATRF	O14924::O14924-4::O14924-5	172::172::172
ALPDSQQVPSS#PASK	ALPDSQQVPSSPASK	11	11	S	DSQQVPSSPASKHSL::DSQQVPSSPASKHSL::DSQQVPSSPASKHSL::DSQQVPSSPASKHSL::DSQQVPSSPASKHSL::DSQQVPSSPASKHSL::DSQQVPSSPASKHSL	O14924::O14924-2::O14924-3::O14924-4::O14924-5::O14924-6::O14924-7	850::192::202::850::850::248::192
RES#QGSVSSAGSLDLSEACR	RESQGSVSSAGSLDLSEACR	3	3	S	GGLCRRESQGSVSSA::GGLCRRESQGSVSSA::GGLCRRESQGSVSSA::GGLCRRESQGSVSSA::GGLCRRESQGSVSSA::GGLCRRESQGSVSSA::GGLCRRESQGSVSSA	O14924::O14924-2::O14924-3::O14924-4::O14924-5::O14924-6::O14924-7	934::276::286::934::934::332::276
GAQPWGAPWTGPFCPDPEGS#PPFEAAHQTDR	GAQPWGAPWTGPFCPDPEGSPPFEAAHQTDR	20	20	S	FCPDPEGSPPFEAAH::FCPDPEGSPPFEAAH::FCPDPEGSPPFEAAH	O14924::O14924-4::O14924-5	483::483::483
RPLPGPS#PPR	RPLPGPSPPR	7	7	S	KRPLPGPSPPRVRSV::KRPLPGPSPPRVRSV::KRPLPGPSPPRVRSV	O14924::O14924-4::O14924-5	16::16::16
SPSGPFCTPQS#PVSLAQEGTAQIWK	SPSGPFCTPQSPVSLAQEGTAQIWK	11	11	S	GPFCTPQSPVSLAQE::GPFCTPQSPVSLAQE::GPFCTPQSPVSLAQE::GPFCTPQSPVSLAQE	O14924::O14924-2::O14924-3::O14924-4	1304::646::656::1304
RESQGS#VSSAGSLDLSEACR	RESQGSVSSAGSLDLSEACR	6	6	S	CRRESQGSVSSAGSL::CRRESQGSVSSAGSL::CRRESQGSVSSAGSL::CRRESQGSVSSAGSL::CRRESQGSVSSAGSL::CRRESQGSVSSAGSL::CRRESQGSVSSAGSL	O14924::O14924-2::O14924-3::O14924-4::O14924-5::O14924-6::O14924-7	937::279::289::937::937::335::279
S#PSGPFCTPQSPVSLAQEGTAQIWK	SPSGPFCTPQSPVSLAQEGTAQIWK	1	1	S	TTPPGQKSPSGPFCT::TTPPGQKSPSGPFCT::TTPPGQKSPSGPFCT::TTPPGQKSPSGPFCT	O14924::O14924-2::O14924-3::O14924-4	1294::636::646::1294
HSLGSDHSSVST#PK	HSLGSDHSSVSTPK	12	12	T	SDHSSVSTPKKLSGK::SDHSSVSTPKKLSGK::SDHSSVSTPKKLSGK::SDHSSVSTPKKLSGK::SDHSSVSTPKKLSGK::SDHSSVSTPKKLSGK::SDHSSVSTPKKLSGK	O14924::O14924-2::O14924-3::O14924-4::O14924-5::O14924-6::O14924-7	866::208::218::866::866::264::208
FESCSS#DEEGGLYEGK	FESCSSDEEGGLYEGK	6	6	S	GRFESCSSDEEGGLY::GRFESCSSDEEGGLY::GRFESCSSDEEGGLY	O14924::O14924-4::O14924-5	107::107::107
GAFFS#WSR	GAFFSWSR	5	5	S	KRKGAFFSWSRTRST::KRKGAFFSWSRTRST::KRKGAFFSWSRTRST::KRKGAFFSWSRTRST::KRKGAFFSWSRTRST::KRKGAFFSWSRTRST::KRKGAFFSWSRTRST	O14924::O14924-2::O14924-3::O14924-4::O14924-5::O14924-6::O14924-7	899::241::251::899::899::297::241
LIS#PYKK	LISPYKK	3	3	S	DIKRRLISPYKKKQR::DIKRRLISPYKKKQR	O14929::O14929-2	361::276
RLIS#PYK	RLISPYK	4	4	S	DIKRRLISPYKKKQR::DIKRRLISPYKKKQR	O14929::O14929-2	361::276
RLIS#PYKK	RLISPYKK	4	4	S	DIKRRLISPYKKKQR::DIKRRLISPYKKKQR	O14929::O14929-2	361::276
TQSSSCERDS#PSTSR	TQSSSCERDSPSTSR	10	10	S	SSSCERDSPSTSRQS::SSSCERDSPSTSRQS::SSSCERDSPSTSRQS	O14936::O14936-2::O14936-6	582::582::582
GAVLAAVSS#HK	GAVLAAVSSHK	9	9	S	AVLAAVSSHKFNSFY::AVLAAVSSHKFNSFY::AVLAAVSSHKFNSFY::AVLAAVSSHKFNSFY::AVLAAVSSHKFNSFY	O14936::O14936-2::O14936-3::O14936-4::O14936-6	314::314::314::314::314
QS#PANGHSSTNNSVSDLPSTTQPK	QSPANGHSSTNNSVSDLPSTTQPK	2	2	S	SPSTSRQSPANGHSS::SPSTSRQSPANGHSS	O14936::O14936-2	589::589
TQSSS#CEDLPSTTQPK	TQSSSCEDLPSTTQPK	5	5	S	SYRTQSSSCEDLPST::SYRTQSSSCEDLPST::SYRTQSSSCEDLPST	O14936-3::O14936-4::O14936-5	571::577::192
TQSS#SCEDLPSTTQPK	TQSSSCEDLPSTTQPK	4	4	S	PSYRTQSSSCEDLPS::PSYRTQSSSCEDLPS::PSYRTQSSSCEDLPS	O14936-3::O14936-4::O14936-5	570::576::191
TQSS#S#CEDLPSTTQPK	TQSSSCEDLPSTTQPK	4;5	4;5	S;S	PSYRTQSSSCEDLPS;SYRTQSSSCEDLPST::PSYRTQSSSCEDLPS;SYRTQSSSCEDLPST::PSYRTQSSSCEDLPS;SYRTQSSSCEDLPST	O14936-3::O14936-4::O14936-5	570;571::576;577::191;192
FAVAYS#PAR	FAVAYSPAR	6	6	S	ARFAVAYSPARDAGN::ARFAVAYSPARDAGN::ARFAVAYSPARDAGN	O14939::O14939-3::O14939-4	134::134::134
LTDLGDSSESAASQPPTPRPDS#PATPDLSHNQFFWLGK	LTDLGDSSESAASQPPTPRPDSPATPDLSHNQFFWLGK	22	22	S	PPTPRPDSPATPDLS::PPTPRPDSPATPDLS	O14939::O14939-4	493::493
ATS#NVFAMFDQSQIQEFK	ATSNVFAMFDQSQIQEFK	3	3	S	KRPQRATSNVFAMFD	O14950	20
ELLTTMGDRFT#DEEVDELYR	ELLTTMGDRFTDEEVDELYR	11	11	T	TTMGDRFTDEEVDEL	O14950	135
AT#S#NVFAMFDQSQIQEFK	ATSNVFAMFDQSQIQEFK	2;3	2;3	T;S	KKRPQRATSNVFAMF;KRPQRATSNVFAMFD	O14950	19;20
AEPMPSASSAPPASSLYSS#PVNSSAPLAEDIDPELAR	AEPMPSASSAPPASSLYSSPVNSSAPLAEDIDPELAR	19	19	S	PASSLYSSPVNSSAP::PASSLYSSPVNSSAP	O14964::O14964-2	310::310
AEPMPSASSAPPASSLYSSPVNSS#APLAEDIDPELAR	AEPMPSASSAPPASSLYSSPVNSSAPLAEDIDPELAR	24	24	S	YSSPVNSSAPLAEDI::YSSPVNSSAPLAEDI	O14964::O14964-2	315::315
AEPMPSASSAPPASSLY#SSPVNSSAPLAEDIDPELAR	AEPMPSASSAPPASSLYSSPVNSSAPLAEDIDPELAR	17	17	Y	APPASSLYSSPVNSS::APPASSLYSSPVNSS	O14964::O14964-2	308::308
ATSTTELPPEYLTS#PLSQQSQLPPK	ATSTTELPPEYLTSPLSQQSQLPPK	14	14	S	LPPEYLTSPLSQQSQ::LPPEYLTSPLSQQSQ	O14964::O14964-2	240::240
NSTEDIMSLS#TQGDYINLQTK	NSTEDIMSLSTQGDYINLQTK	10	10	S	TEDIMSLSTQGDYIN::TEDIMSLSTQGDYIN::TEDIMSLSTQGDYIN	O14966::O14966-2::O14966-3	185::161::113
SGS#YSYLEER	SGSYSYLEER	3	3	S	SLLGRSGSYSYLEER::SLLGRSGSYSYLEER::SLLGRSGSYSYLEER::SLLGRSGSYSYLEER::SLLGRSGSYSYLEER	O14974::O14974-2::O14974-3::O14974-4::O14974-5	910::910::854::851::823
S#GSYSYLEER	SGSYSYLEER	1	1	S	YDSLLGRSGSYSYLE::YDSLLGRSGSYSYLE::YDSLLGRSGSYSYLE::YDSLLGRSGSYSYLE::YDSLLGRSGSYSYLE	O14974::O14974-2::O14974-3::O14974-4::O14974-5	908::908::852::849::821
STGVSFWTQDS#DENEQEQQSDTEEGSNKK	STGVSFWTQDSDENEQEQQSDTEEGSNKK	11	11	S	VSFWTQDSDENEQEQ::VSFWTQDSDENEQEQ::VSFWTQDSDENEQEQ::VSFWTQDSDENEQEQ::VSFWTQDSDENEQEQ	O14974::O14974-2::O14974-3::O14974-4::O14974-5	862::862::806::803::775
RLASTS#DIEEK	RLASTSDIEEK	6	6	S	PRRLASTSDIEEKEN::PRRLASTSDIEEKEN::PRRLASTSDIEEKEN::PRRLASTSDIEEKEN::PRRLASTSDIEEKEN	O14974::O14974-2::O14974-3::O14974-4::O14974-5	509::509::509::509::422
LWAEDS#TEK	LWAEDSTEK	6	6	S	NRLWAEDSTEKEKDS::NRLWAEDSTEKEKDS::NRLWAEDSTEKEKDS::NRLWAEDSTEKEKDS	O14974::O14974-2::O14974-3::O14974-5	618::618::562::531
STGVSFWTQDSDENEQEQQS#DTEEGSNK	STGVSFWTQDSDENEQEQQSDTEEGSNK	20	20	S	ENEQEQQSDTEEGSN::ENEQEQQSDTEEGSN::ENEQEQQSDTEEGSN::ENEQEQQSDTEEGSN::ENEQEQQSDTEEGSN	O14974::O14974-2::O14974-3::O14974-4::O14974-5	871::871::815::812::784
T#GSYGALAEITASK	TGSYGALAEITASK	1	1	T	WRLGLRKTGSYGALA::WRLGLRKTGSYGALA::WRLGLRKTGSYGALA::WRLGLRKTGSYGALA::WRLGLRKTGSYGALA	O14974::O14974-2::O14974-3::O14974-4::O14974-5	443::443::443::443::356
RLAS#TSDIEEK	RLASTSDIEEK	4	4	S	TIPRRLASTSDIEEK::TIPRRLASTSDIEEK::TIPRRLASTSDIEEK::TIPRRLASTSDIEEK::TIPRRLASTSDIEEK	O14974::O14974-2::O14974-3::O14974-4::O14974-5	507::507::507::507::420
TGS#YGALAEITASK	TGSYGALAEITASK	3	3	S	LGLRKTGSYGALAEI::LGLRKTGSYGALAEI::LGLRKTGSYGALAEI::LGLRKTGSYGALAEI::LGLRKTGSYGALAEI	O14974::O14974-2::O14974-3::O14974-4::O14974-5	445::445::445::445::358
STGVSFWTQDSDENEQEQQS#DTEEGSNKK	STGVSFWTQDSDENEQEQQSDTEEGSNKK	20	20	S	ENEQEQQSDTEEGSN::ENEQEQQSDTEEGSN::ENEQEQQSDTEEGSN::ENEQEQQSDTEEGSN::ENEQEQQSDTEEGSN	O14974::O14974-2::O14974-3::O14974-4::O14974-5	871::871::815::812::784
STGVSFWTQDS#DENEQEQQSDTEEGSNK	STGVSFWTQDSDENEQEQQSDTEEGSNK	11	11	S	VSFWTQDSDENEQEQ::VSFWTQDSDENEQEQ::VSFWTQDSDENEQEQ::VSFWTQDSDENEQEQ::VSFWTQDSDENEQEQ	O14974::O14974-2::O14974-3::O14974-4::O14974-5	862::862::806::803::775
S#YLTPVRDEESESQRK	SYLTPVRDEESESQRK	1	1	S	EVRERRRSYLTPVRD::EVRERRRSYLTPVRD::EVRERRRSYLTPVRD::SAGTQSRSYLTPVRD::EVRERRRSYLTPVRD	O14974::O14974-2::O14974-3::O14974-4::O14974-5	668::668::612::609::581
PLASVTNANTSSTQAAPVAVTTPTVSSGQATPTS#PIK	PLASVTNANTSSTQAAPVAVTTPTVSSGQATPTSPIK	34	34	S	SGQATPTSPIKKFPT::SGQATPTSPIKKFPT::SGQATPTSPIKKFPT::SGQATPTSPIKKFPT::SGQATPTSPIKKFPT	O14974::O14974-2::O14974-3::O14974-4::O14974-5	409::409::409::409::322
TKPLASVTNANTSSTQAAPVAVTTPTVSSGQATPT#SPIK	TKPLASVTNANTSSTQAAPVAVTTPTVSSGQATPTSPIK	35	35	T	SSGQATPTSPIKKFP::SSGQATPTSPIKKFP::SSGQATPTSPIKKFP::SSGQATPTSPIKKFP::SSGQATPTSPIKKFP	O14974::O14974-2::O14974-3::O14974-4::O14974-5	408::408::408::408::321
TKPLASVTNANTSSTQAAPVAVTTPTVSSGQATPTS#PIK	TKPLASVTNANTSSTQAAPVAVTTPTVSSGQATPTSPIK	36	36	S	SGQATPTSPIKKFPT::SGQATPTSPIKKFPT::SGQATPTSPIKKFPT::SGQATPTSPIKKFPT::SGQATPTSPIKKFPT	O14974::O14974-2::O14974-3::O14974-4::O14974-5	409::409::409::409::322
PLASVTNANTSSTQAAPVAVTTPTVSSGQAT#PTSPIK	PLASVTNANTSSTQAAPVAVTTPTVSSGQATPTSPIK	31	31	T	TVSSGQATPTSPIKK::TVSSGQATPTSPIKK::TVSSGQATPTSPIKK::TVSSGQATPTSPIKK::TVSSGQATPTSPIKK	O14974::O14974-2::O14974-3::O14974-4::O14974-5	406::406::406::406::319
KS#PLIESTANMDNNQSQK	KSPLIESTANMDNNQSQK	2	2	S	SEKRDKKSPLIESTA::SEKRDKKSPLIESTA::SEKRDKKSPLIESTA::SEKRDKKSPLIESTA::SEKRDKKSPLIESTA	O14974::O14974-2::O14974-3::O14974-4::O14974-5	299::299::299::299::212
LASTS#DIEEK	LASTSDIEEK	5	5	S	PRRLASTSDIEEKEN::PRRLASTSDIEEKEN::PRRLASTSDIEEKEN::PRRLASTSDIEEKEN::PRRLASTSDIEEKEN	O14974::O14974-2::O14974-3::O14974-4::O14974-5	509::509::509::509::422
LAS#TSDIEEK	LASTSDIEEK	3	3	S	TIPRRLASTSDIEEK::TIPRRLASTSDIEEK::TIPRRLASTSDIEEK::TIPRRLASTSDIEEK::TIPRRLASTSDIEEK	O14974::O14974-2::O14974-3::O14974-4::O14974-5	507::507::507::507::420
IS#PKEEER	ISPKEEER	2	2	S	PTTATKISPKEEERK::PTTATKISPKEEERK::PTTATKISPKEEERK::PTTATKISPKEEERK::PTTATKISPKEEERK	O14974::O14974-2::O14974-3::O14974-4::O14974-5	422::422::422::422::335
S#YLTPVRDEESESQR	SYLTPVRDEESESQR	1	1	S	EVRERRRSYLTPVRD::EVRERRRSYLTPVRD::EVRERRRSYLTPVRD::SAGTQSRSYLTPVRD::EVRERRRSYLTPVRD	O14974::O14974-2::O14974-3::O14974-4::O14974-5	668::668::612::609::581
RST#QGVTLTDLQEAEK	RSTQGVTLTDLQEAEK	3	3	T	ARQSRRSTQGVTLTD::ARQSRRSTQGVTLTD::ARQSRRSTQGVTLTD::ARQSRRSTQGVTLTD::ARQSRRSTQGVTLTD	O14974::O14974-2::O14974-3::O14974-4::O14974-5	696::696::640::637::609
IS#PKEEERK	ISPKEEERK	2	2	S	PTTATKISPKEEERK::PTTATKISPKEEERK::PTTATKISPKEEERK::PTTATKISPKEEERK::PTTATKISPKEEERK	O14974::O14974-2::O14974-3::O14974-4::O14974-5	422::422::422::422::335
S#TQGVTLTDLQEAEK	STQGVTLTDLQEAEK	1	1	S	QARQSRRSTQGVTLT::QARQSRRSTQGVTLT::QARQSRRSTQGVTLT::QARQSRRSTQGVTLT::QARQSRRSTQGVTLT	O14974::O14974-2::O14974-3::O14974-4::O14974-5	695::695::639::636::608
NSS#VNEGSTYHK	NSSVNEGSTYHK	3	3	S	DDLKKNSSVNEGSTY::DDLKKNSSVNEGSTY::DDLKKNSSVNEGSTY::DDLKKNSSVNEGSTY::DDLKKNSSVNEGSTY	O14974::O14974-2::O14974-3::O14974-4::O14974-5	542::542::542::542::455
YETSSTSAGDRYDS#LLGR	YETSSTSAGDRYDSLLGR	14	14	S	SAGDRYDSLLGRSGS::SAGDRYDSLLGRSGS::SAGDRYDSLLGRSGS::SAGDRYDSLLGRSGS::SAGDRYDSLLGRSGS	O14974::O14974-2::O14974-3::O14974-4::O14974-5	903::903::847::844::816
YDS#LLGR	YDSLLGR	3	3	S	SAGDRYDSLLGRSGS::SAGDRYDSLLGRSGS::SAGDRYDSLLGRSGS::SAGDRYDSLLGRSGS::SAGDRYDSLLGRSGS	O14974::O14974-2::O14974-3::O14974-4::O14974-5	903::903::847::844::816
S#PLIESTANMDNNQSQK	SPLIESTANMDNNQSQK	1	1	S	SEKRDKKSPLIESTA::SEKRDKKSPLIESTA::SEKRDKKSPLIESTA::SEKRDKKSPLIESTA::SEKRDKKSPLIESTA	O14974::O14974-2::O14974-3::O14974-4::O14974-5	299::299::299::299::212
RIS#EMEEELK	RISEMEEELK	3	3	S	RALERRISEMEEELK::RALERRISEMEEELK::RALERRISEMEEELK::RALERRISEMEEELK::RALERRISEMEEELK	O14974::O14974-2::O14974-3::O14974-4::O14974-5	995::960::939::936::908
LSS#SLDNK	LSSSLDNK	3	3	S	ASSPRLSSSLDNKEK::ASSPRLSSSLDNKEK::ASSPRLSSSLDNKEK::ASSPRLSSSLDNKEK::ASSPRLSSSLDNKEK	O14974::O14974-2::O14974-3::O14974-4::O14974-5	478::478::478::478::391
KTGS#YGALAEITASK	KTGSYGALAEITASK	4	4	S	LGLRKTGSYGALAEI::LGLRKTGSYGALAEI::LGLRKTGSYGALAEI::LGLRKTGSYGALAEI::LGLRKTGSYGALAEI	O14974::O14974-2::O14974-3::O14974-4::O14974-5	445::445::445::445::358
KFPTTATKIS#PK	KFPTTATKISPK	10	10	S	PTTATKISPKEEERK::PTTATKISPKEEERK::PTTATKISPKEEERK::PTTATKISPKEEERK::PTTATKISPKEEERK	O14974::O14974-2::O14974-3::O14974-4::O14974-5	422::422::422::422::335
STGVSFWTQDSDENEQEQQS#DT#EEGSNKK	STGVSFWTQDSDENEQEQQSDTEEGSNKK	20;22	20;22	S;T	ENEQEQQSDTEEGSN;EQEQQSDTEEGSNKK::ENEQEQQSDTEEGSN;EQEQQSDTEEGSNKK::ENEQEQQSDTEEGSN;EQEQQSDTEEGSNKK::ENEQEQQSDTEEGSN;EQEQQSDTEEGSNKK::ENEQEQQSDTEEGSN;EQEQQSDTEEGSNKK	O14974::O14974-2::O14974-3::O14974-4::O14974-5	871;873::871;873::815;817::812;814::784;786
LSSS#LDNK	LSSSLDNK	4	4	S	SSPRLSSSLDNKEKE::SSPRLSSSLDNKEKE::SSPRLSSSLDNKEKE::SSPRLSSSLDNKEKE::SSPRLSSSLDNKEKE	O14974::O14974-2::O14974-3::O14974-4::O14974-5	479::479::479::479::392
QNLLHS#EK	QNLLHSEK	6	6	S	KKQNLLHSEKRDKKS::KKQNLLHSEKRDKKS::KKQNLLHSEKRDKKS::KKQNLLHSEKRDKKS::KKQNLLHSEKRDKKS	O14974::O14974-2::O14974-3::O14974-4::O14974-5	292::292::292::292::205
STGVSFWTQDS#DENEQEQQS#DTEEGSNKK	STGVSFWTQDSDENEQEQQSDTEEGSNKK	11;20	11;20	S;S	VSFWTQDSDENEQEQ;ENEQEQQSDTEEGSN::VSFWTQDSDENEQEQ;ENEQEQQSDTEEGSN::VSFWTQDSDENEQEQ;ENEQEQQSDTEEGSN::VSFWTQDSDENEQEQ;ENEQEQQSDTEEGSN::VSFWTQDSDENEQEQ;ENEQEQQSDTEEGSN	O14974::O14974-2::O14974-3::O14974-4::O14974-5	862;871::862;871::806;815::803;812::775;784
STGVSFWTQDS#DENEQEQQS#DTEEGSNK	STGVSFWTQDSDENEQEQQSDTEEGSNK	11;20	11;20	S;S	VSFWTQDSDENEQEQ;ENEQEQQSDTEEGSN::VSFWTQDSDENEQEQ;ENEQEQQSDTEEGSN::VSFWTQDSDENEQEQ;ENEQEQQSDTEEGSN::VSFWTQDSDENEQEQ;ENEQEQQSDTEEGSN::VSFWTQDSDENEQEQ;ENEQEQQSDTEEGSN	O14974::O14974-2::O14974-3::O14974-4::O14974-5	862;871::862;871::806;815::803;812::775;784
QPGSTAQYDAGAGS#PEAEPTDSDSPPSSSADASR	QPGSTAQYDAGAGSPEAEPTDSDSPPSSSADASR	14	14	S	QYDAGAGSPEAEPTD::QYDAGAGSPEAEPTD	O14976::O14976-2	770::691
ESESALMEDRDES#EVSDEGGSPISSEGQEPR	ESESALMEDRDESEVSDEGGSPISSEGQEPR	13	13	S	LMEDRDESEVSDEGG::LMEDRDESEVSDEGG	O14976::O14976-2	826::747
QPGSTAQYDAGAGSPEAEPTDSDS#PPSSSADASR	QPGSTAQYDAGAGSPEAEPTDSDSPPSSSADASR	24	24	S	AEPTDSDSPPSSSAD::AEPTDSDSPPSSSAD	O14976::O14976-2	780::701
ESESALMEDRDESEVS#DEGGSPISSEGQEPR	ESESALMEDRDESEVSDEGGSPISSEGQEPR	16	16	S	DRDESEVSDEGGSPI::DRDESEVSDEGGSPI	O14976::O14976-2	829::750
ESESALMEDRDES#EVS#DEGGSPISSEGQEPR	ESESALMEDRDESEVSDEGGSPISSEGQEPR	13;16	13;16	S;S	LMEDRDESEVSDEGG;DRDESEVSDEGGSPI::LMEDRDESEVSDEGG;DRDESEVSDEGGSPI	O14976::O14976-2	826;829::747;750
ESESALMEDRDESEVS#DEGGS#PISSEGQEPR	ESESALMEDRDESEVSDEGGSPISSEGQEPR	16;21	16;21	S;S	DRDESEVSDEGGSPI;EVSDEGGSPISSEGQ::DRDESEVSDEGGSPI;EVSDEGGSPISSEGQ	O14976::O14976-2	829;834::750;755
RLLS#NEEEK	RLLSNEEEK	4	4	S	YALKRLLSNEEEKNR	O14976	73
ES#ES#ALMEDRDESEVSDEGGSPISSEGQEPR	ESESALMEDRDESEVSDEGGSPISSEGQEPR	2;4	2;4	S;S	ENASSKESESALMED;ASSKESESALMEDRD::ENASSKESESALMED;ASSKESESALMEDRD	O14976::O14976-2	815;817::736;738
VFVGGLS#PDTSEEQIK	VFVGGLSPDTSEEQIK	7	7	S	KVFVGGLSPDTSEEQ::KVFVGGLSPDTSEEQ::KVFVGGLSPDTSEEQ	O14979::O14979-2::O14979-3	241::122::122
MEDMNEY#SNIEEFAEGSK	MEDMNEYSNIEEFAEGSK	7	7	Y	TMEDMNEYSNIEEFA::_MEDMNEYSNIEEFA::_MEDMNEYSNIEEFA	O14979::O14979-2::O14979-3	126::7::7
MEDMNEYS#NIEEFAEGSK	MEDMNEYSNIEEFAEGSK	8	8	S	MEDMNEYSNIEEFAE::MEDMNEYSNIEEFAE::MEDMNEYSNIEEFAE	O14979::O14979-2::O14979-3	127::8::8
ES#PFSTSASPLLSGSQHFDVPPR	ESPFSTSASPLLSGSQHFDVPPR	2	2	S	AAELYRESPFSTSAS	O14980	384
ESPFSTSASPLLSGS#QHFDVPPR	ESPFSTSASPLLSGSQHFDVPPR	15	15	S	ASPLLSGSQHFDVPP	O14980	397
ESPFSTSASPLLS#GSQHFDVPPR	ESPFSTSASPLLSGSQHFDVPPR	13	13	S	TSASPLLSGSQHFDV	O14980	395
RQMS#VPGIFNPHEIPEEMCD	RQMSVPGIFNPHEIPEEMCD	4	4	S	EKHKRQMSVPGIFNP	O14980	1055
ESPFSTSAS#PLLSGSQHFDVPPR	ESPFSTSASPLLSGSQHFDVPPR	9	9	S	SPFSTSASPLLSGSQ	O14980	391
QMS#VPGIFNPHEIPEEMCD	QMSVPGIFNPHEIPEEMCD	3	3	S	EKHKRQMSVPGIFNP	O14980	1055
EFAGEDTS#DLFLEER	EFAGEDTSDLFLEER	8	8	S	EFAGEDTSDLFLEER	O14980	1031
ESPFSTSAS#PLLSGSQHFDVPPRR	ESPFSTSASPLLSGSQHFDVPPRR	9	9	S	SPFSTSASPLLSGSQ	O14980	391
SPGS#PQLSR	SPGSPQLSR	4	4	S	QQQRSPGSPQLSRAS	O14994	484
SQS#LTNSLSTSDTSQR	SQSLTNSLSTSDTSQR	3	3	S	PHLNKSQSLTNSLST	O14994	541
LSPQGQQPLSPQSGS#PQQQR	LSPQGQQPLSPQSGSPQQQR	15	15	S	PLSPQSGSPQQQRSP	O14994	475
S#LIAQDHR	SLIAQDHR	1	1	S	RSFIRTKSLIAQDHR::RSFIRTKSLIAQDHR::RSFIRTKSLIAQDHR::RSFIRTKSLIAQDHR::RSFIRTKSLIAQDHR	O15013::O15013-6::O15013-7::O15013-4::O15013-5	379::379::316::379::354
YDTNNNEEEEGEQFDFDS#GDEIPEADR	YDTNNNEEEEGEQFDFDSGDEIPEADR	18	18	S	GEQFDFDSGDEIPEA::GEQFDFDSGDEIPEA::GEQFDFDSGDEIPEA::GEQFDFDSGDEIPEA::GEQFDFDSGDEIPEA	O15013::O15013-6::O15013-7::O15013-4::O15013-5	59::59::35::59::35
SDLSSS#SGSLSLSHGSSSLEHR	SDLSSSSGSLSLSHGSSSLEHR	6	6	S	QKSDLSSSSGSLSLS::QKSDLSSSSGSLSLS::QKSDLSSSSGSLSLS::QKSDLSSSSGSLSLS::QKSDLSSSSGSLSLS	O15013::O15013-6::O15013-7::O15013-4::O15013-5	1284::1283::1221::1255::1259
S#RDSLAPGPEPQDEDQK	SRDSLAPGPEPQDEDQK	1	1	S	HEKDKDKSRDSLAPG::HEKDKDKSRDSLAPG::HEKDKDKSRDSLAPG::HEKDKDKSRDSLAPG::HEKDKDKSRDSLAPG	O15013::O15013-6::O15013-7::O15013-4::O15013-5	1229::1228::1166::1200::1204
SDLSSSS#GSLSLSHGSSSLEHR	SDLSSSSGSLSLSHGSSSLEHR	7	7	S	KSDLSSSSGSLSLSH::KSDLSSSSGSLSLSH::KSDLSSSSGSLSLSH::KSDLSSSSGSLSLSH::KSDLSSSSGSLSLSH	O15013::O15013-6::O15013-7::O15013-4::O15013-5	1285::1284::1222::1256::1260
SDLSSSSGSLSLS#HGSSSLEHR	SDLSSSSGSLSLSHGSSSLEHR	13	13	S	SSGSLSLSHGSSSLE::SSGSLSLSHGSSSLE::SSGSLSLSHGSSSLE::SSGSLSLSHGSSSLE::SSGSLSLSHGSSSLE	O15013::O15013-6::O15013-7::O15013-4::O15013-5	1291::1290::1228::1262::1266
SRDS#LAPGPEPQDEDQK	SRDSLAPGPEPQDEDQK	4	4	S	DKDKSRDSLAPGPEP::DKDKSRDSLAPGPEP::DKDKSRDSLAPGPEP::DKDKSRDSLAPGPEP::DKDKSRDSLAPGPEP	O15013::O15013-6::O15013-7::O15013-4::O15013-5	1232::1231::1169::1203::1207
SDLSSSSGSLSLSHGSSS#LEHR	SDLSSSSGSLSLSHGSSSLEHR	18	18	S	SLSHGSSSLEHRSED::SLSHGSSSLEHRSED::SLSHGSSSLEHRSED::SLSHGSSSLEHRSED::SLSHGSSSLEHRSED	O15013::O15013-6::O15013-7::O15013-4::O15013-5	1296::1295::1233::1267::1271
SDLSSSSGS#LSLSHGSSSLEHR	SDLSSSSGSLSLSHGSSSLEHR	9	9	S	DLSSSSGSLSLSHGS::DLSSSSGSLSLSHGS::DLSSSSGSLSLSHGS::DLSSSSGSLSLSHGS::DLSSSSGSLSLSHGS	O15013::O15013-6::O15013-7::O15013-4::O15013-5	1287::1286::1224::1258::1262
SDLSSS#SGS#LSLSHGSSSLEHR	SDLSSSSGSLSLSHGSSSLEHR	6;9	6;9	S;S	QKSDLSSSSGSLSLS;DLSSSSGSLSLSHGS::QKSDLSSSSGSLSLS;DLSSSSGSLSLSHGS::QKSDLSSSSGSLSLS;DLSSSSGSLSLSHGS::QKSDLSSSSGSLSLS;DLSSSSGSLSLSHGS::QKSDLSSSSGSLSLS;DLSSSSGSLSLSHGS	O15013::O15013-6::O15013-7::O15013-4::O15013-5	1284;1287::1283;1286::1221;1224::1255;1258::1259;1262
SDLSSSSGS#LSLS#HGSSSLEHR	SDLSSSSGSLSLSHGSSSLEHR	9;13	9;13	S;S	DLSSSSGSLSLSHGS;SSGSLSLSHGSSSLE::DLSSSSGSLSLSHGS;SSGSLSLSHGSSSLE::DLSSSSGSLSLSHGS;SSGSLSLSHGSSSLE::DLSSSSGSLSLSHGS;SSGSLSLSHGSSSLE::DLSSSSGSLSLSHGS;SSGSLSLSHGSSSLE	O15013::O15013-6::O15013-7::O15013-4::O15013-5	1287;1291::1286;1290::1224;1228::1258;1262::1262;1266
SDLSSSSGSLSLS#HGSSS#LEHR	SDLSSSSGSLSLSHGSSSLEHR	13;18	13;18	S;S	SSGSLSLSHGSSSLE;SLSHGSSSLEHRSED::SSGSLSLSHGSSSLE;SLSHGSSSLEHRSED::SSGSLSLSHGSSSLE;SLSHGSSSLEHRSED::SSGSLSLSHGSSSLE;SLSHGSSSLEHRSED::SSGSLSLSHGSSSLE;SLSHGSSSLEHRSED	O15013::O15013-6::O15013-7::O15013-4::O15013-5	1291;1296::1290;1295::1228;1233::1262;1267::1266;1271
SDLSSSSGSLSLS#HGS#SSLEHR	SDLSSSSGSLSLSHGSSSLEHR	13;16	13;16	S;S	SSGSLSLSHGSSSLE;SLSLSHGSSSLEHRS::SSGSLSLSHGSSSLE;SLSLSHGSSSLEHRS::SSGSLSLSHGSSSLE;SLSLSHGSSSLEHRS::SSGSLSLSHGSSSLE;SLSLSHGSSSLEHRS::SSGSLSLSHGSSSLE;SLSLSHGSSSLEHRS	O15013::O15013-6::O15013-7::O15013-4::O15013-5	1291;1294::1290;1293::1228;1231::1262;1265::1266;1269
SKS#PTISDK	SKSPTISDK	3	3	S	ASHYKSKSPTISDKT	O15014	1313
GSLS#PAR	GSLSPAR	4	4	S	VSQKGSLSPARSATP::SDDQGSLSPARETSI::SDDQGSLSPARETSI::SDDQGSLSPARETSI::SDDQGSLSPARETSI::SDDQGSLSPARETSI::SDDQGSLSPARETSI::GSREGSLSPARGDGS	O15014::Q12968::Q12968-2::Q12968-3::Q12968-4::Q12968-5::Q12968-6::Q6P3S6	560::366::366::366::366::366::366::429
LVEPHS#PSPSSK	LVEPHSPSPSSK	6	6	S	VRLVEPHSPSPSSKF	O15014	576
TNS#MGSATGPLPGTK	TNSMGSATGPLPGTK	3	3	S	SKRVRTNSMGSATGP	O15014	467
FCDS#PTSDLEMR	FCDSPTSDLEMR	4	4	S	APPRFCDSPTSDLEM	O15014	358
ELESPLT#PGK	ELESPLTPGK	7	7	T	KELESPLTPGKVCRA	O15014	746
APS#LTDLVK	APSLTDLVK	3	3	S	PTLTKAPSLTDLVKS	O15014	1055
LVEPHS#PS#PSSK	LVEPHSPSPSSK	6;8	6;8	S;S	VRLVEPHSPSPSSKF;LVEPHSPSPSSKFST	O15014	576;578
NCPS#PVLIDCPHPNCNK	NCPSPVLIDCPHPNCNK	4	4	S	VLDRNCPSPVLIDCP	O15014	491
AEEGKS#PFRESSGDGMK	AEEGKSPFRESSGDGMK	6	6	S	CRAEEGKSPFRESSG	O15014	758
TNS#PAYSDISDAGEDGEGK	TNSPAYSDISDAGEDGEGK	3	3	S	ASSVKTNSPAYSDIS	O15014	842
LVEPHSPSPS#SK	LVEPHSPSPSSK	10	10	S	EPHSPSPSSKFSTKG	O15014	580
MRPNS#NTPVNETATASDSK	MRPNSNTPVNETATASDSK	5	5	S	GKRMRPNSNTPVNET	O15014	379
RGS#QNSSEHRPPASSTSEDVK	RGSQNSSEHRPPASSTSEDVK	3	3	S	NSKGRRGSQNSSEHR	O15014	413
MRPNSNT#PVNETATASDSK	MRPNSNTPVNETATASDSK	7	7	T	RMRPNSNTPVNETAT	O15014	381
ELES#PLTPGK	ELESPLTPGK	4	4	S	ESSKELESPLTPGKV	O15014	743
AEEGKS#PFR	AEEGKSPFR	6	6	S	CRAEEGKSPFRESSG	O15014	758
ARAS#PSVTCK	ARASPSVTCK	4	4	S	DADKARASPSVTCKS	O15014	1285
IYSFTDNAPS#PSIGGSSR	IYSFTDNAPSPSIGGSSR	10	10	S	SFTDNAPSPSIGGSS	O15014	804
GS#QNSSEHRPPASSTSEDVK	GSQNSSEHRPPASSTSEDVK	2	2	S	NSKGRRGSQNSSEHR	O15014	413
PIQPKPTVMGEPFTVNPALT#PAK	PIQPKPTVMGEPFTVNPALTPAK	20	20	T	FTVNPALTPAKDKKK	O15014	722
NCPS#PVLIDCPHPNCNKK	NCPSPVLIDCPHPNCNKK	4	4	S	VLDRNCPSPVLIDCP	O15014	491
LSGEGDTDLGALSNDGSDDGPSVMDETS#NDAFDSLER	LSGEGDTDLGALSNDGSDDGPSVMDETSNDAFDSLER	28	28	S	PSVMDETSNDAFDSL	O15014	620
PTVMGEPFTVNPALT#PAK	PTVMGEPFTVNPALTPAK	15	15	T	FTVNPALTPAKDKKK	O15014	722
TNS#MGS#ATGPLPGTK	TNSMGSATGPLPGTK	3;6	3;6	S;S	SKRVRTNSMGSATGP;VRTNSMGSATGPLPG	O15014	467;470
DSPYYQGFESYYSPSY#AQSSPGALNPSSQAGVESQALK	DSPYYQGFESYYSPSYAQSSPGALNPSSQAGVESQALK	16	16	Y	ESYYSPSYAQSSPGA	O15014	903
TETTMS#PPR	TETTMSPPR	6	6	S	SRTETTMSPPRAFAC::SRTETTMSPPRAFAC	O15015::O15015-1	612::612
ANS#LVTLGSHR	ANSLVTLGSHR	3	3	S	PGKPRANSLVTLGSH::PGKPRANSLVTLGSH	O15018::O15018-2	920::722
QAS#LPGSPQALR	QASLPGSPQALR	3	3	S	VTVARQASLPGSPQA::VTVARQASLPGSPQA	O15018::O15018-2	944::746
TSVDTGQVSRPENPSQPAS#PR	TSVDTGQVSRPENPSQPASPR	19	19	S	ENPSQPASPRVTKCK::ENPSQPASPRVTKCK	O15018::O15018-2	1270::1071
RSS#GSIVSGSLGHPGDAAAR	RSSGSIVSGSLGHPGDAAAR	3	3	S	PPIGRRSSGSIVSGS::PPIGRRSSGSIVSGS	O15018::O15018-2	2374::2175
RVS#ISSSK	RVSISSSK	3	3	S	EDDPRRVSISSSKGM::EDDPRRVSISSSKGM	O15018::O15018-2	1005::807
LEHSSFPEGPGPGS#GDEANGPR	LEHSSFPEGPGPGSGDEANGPR	14	14	S	PEGPGPGSGDEANGP::PEGPGPGSGDEANGP	O15020::O15020-2	2171::2171
SDS#LPSFR	SDSLPSFR	3	3	S	THMTKSDSLPSFRVS::THMTKSDSLPSFRVS::THMTKSDSLPSFRVS::THMTKSDSLPSFRVS	O15021::O15021-2::O15021-3::O15021-6	2520::2326::2331::2341
S#AGNIPLSPLAR	SAGNIPLSPLAR	1	1	S	YRSGRRKSAGNIPLS::YRSGRRKSAGNIPLS::YRSGRRKSAGNIPLS::YRSGRRKSAGNIPLS	O15021::O15021-2::O15021-3::O15021-6	1370::1176::1181::1191
KHS#LEVTQEEVQR	KHSLEVTQEEVQR	3	3	S	HLCSRKHSLEVTQEE::HLCSRKHSLEVTQEE::HLCSRKHSLEVTQEE::HLCSRKHSLEVTQEE	O15021::O15021-2::O15021-3::O15021-6	1467::1273::1278::1288
S#FSCLNR	SFSCLNR	1	1	S	PLLHTSRSFSCLNRS::PLLHTSRSFSCLNRS::PLLHTSRSFSCLNRS::PLLHTSRSFSCLNRS	O15021::O15021-2::O15021-3::O15021-6	1283::1089::1094::1104
PGLVAPES#PVRK	PGLVAPESPVRK	8	8	S	PGLVAPESPVRKSPS::PGLVAPESPVRKSPS::PGLVAPESPVRKSPS::PGLVAPESPVRKSPS	O15021::O15021-2::O15021-3::O15021-6	1779::1585::1590::1600
SLS#SGESLPGSPTHSLSPR	SLSSGESLPGSPTHSLSPR	3	3	S	SCLNRSLSSGESLPG::SCLNRSLSSGESLPG::SCLNRSLSSGESLPG::SCLNRSLSSGESLPG	O15021::O15021-2::O15021-3::O15021-6	1292::1098::1103::1113
ELS#PSSLK	ELSPSSLK	3	3	S	TTSARELSPSSLKMN::TTSARELSPSSLKMN::TTSARELSPSSLKMN::TTSARELSPSSLKMN	O15021::O15021-2::O15021-3::O15021-6	1860::1666::1671::1681
VGRQES#VDDLDRDK	VGRQESVDDLDRDK	6	6	S	RKVGRQESVDDLDRD::RKVGRQESVDDLDRD::RKVGRQESVDDLDRD::RKVGRQESVDDLDRD	O15021::O15021-2::O15021-3::O15021-6	1523::1329::1334::1344
MHS#PPTIVR	MHSPPTIVR	3	3	S	AFPSKMHSPPTIVRH::AFPSKMHSPPTIVRH::AFPSKMHSPPTIVRH::AFPSKMHSPPTIVRH	O15021::O15021-2::O15021-3::O15021-6	1419::1225::1230::1240
QES#VDDLDRDK	QESVDDLDRDK	3	3	S	RKVGRQESVDDLDRD::RKVGRQESVDDLDRD::RKVGRQESVDDLDRD::RKVGRQESVDDLDRD	O15021::O15021-2::O15021-3::O15021-6	1523::1329::1334::1344
S#AGNIPLS#PLAR	SAGNIPLSPLAR	1;8	1;8	S;S	YRSGRRKSAGNIPLS;SAGNIPLSPLARTPS::YRSGRRKSAGNIPLS;SAGNIPLSPLARTPS::YRSGRRKSAGNIPLS;SAGNIPLSPLARTPS::YRSGRRKSAGNIPLS;SAGNIPLSPLARTPS	O15021::O15021-2::O15021-3::O15021-6	1370;1377::1176;1183::1181;1188::1191;1198
TPS#PTPQPTSPQR	TPSPTPQPTSPQR	3	3	S	SPLARTPSPTPQPTS::SPLARTPSPTPQPTS::SPLARTPSPTPQPTS::SPLARTPSPTPQPTS	O15021::O15021-2::O15021-3::O15021-6	1384::1190::1195::1205
TELPS#PESAQSPSPSGDVR	TELPSPESAQSPSPSGDVR	5	5	S	ASKTELPSPESAQSP::ASKTELPSPESAQSP::ASKTELPSPESAQSP::ASKTELPSPESAQSP	O15021::O15021-2::O15021-3::O15021-6	1822::1628::1633::1643
RSPS#ATGQSSFR	RSPSATGQSSFR	4	4	S	NGMKRSPSATGQSSF::NGMKRSPSATGQSSF::NGMKRSPSATGQSSF::NGMKRSPSATGQSSF	O15021::O15021-2::O15021-3::O15021-6	2442::2248::2253::2263
SPS#PLLGHSLGNSK	SPSPLLGHSLGNSK	3	3	S	TSPQRSPSPLLGHSL::TSPQRSPSPLLGHSL::TSPQRSPSPLLGHSL::TSPQRSPSPLLGHSL	O15021::O15021-2::O15021-3::O15021-6	1397::1203::1208::1218
DSS#PSRDSSAASASPHQPIVIHSSGK	DSSPSRDSSAASASPHQPIVIHSSGK	3	3	S	PSSSRDSSPSRDSSA::PSSSRDSSPSRDSSA::PSSSRDSSPSRDSSA::PSSSRDSSPSRDSSA	O15021::O15021-2::O15021-3::O15021-6	1126::932::937::947
NFS#PSASAHFSFAR	NFSPSASAHFSFAR	3	3	S	QDSPRNFSPSASAHF::QDSPRNFSPSASAHF::QDSPRNFSPSASAHF::QDSPRNFSPSASAHF	O15021::O15021-2::O15021-3::O15021-6	266::72::77::84
ADSGPTQPPLSLS#PAPETK	ADSGPTQPPLSLSPAPETK	13	13	S	TQPPLSLSPAPETKR::TQPPLSLSPAPETKR::TQPPLSLSPAPETKR::TQPPLSLSPAPETKR::TQPPLSLSPAPETKR	O15027::O15027-2::O15027-3::O15027-4::O15027-5	2083::2083::2083::2083::2083
ADSGPTQPPLS#LSPAPETK	ADSGPTQPPLSLSPAPETK	11	11	S	GPTQPPLSLSPAPET::GPTQPPLSLSPAPET::GPTQPPLSLSPAPET::GPTQPPLSLSPAPET::GPTQPPLSLSPAPET	O15027::O15027-2::O15027-3::O15027-4::O15027-5	2081::2081::2081::2081::2081
QIDSS#PVGGETDETTVSQNYR	QIDSSPVGGETDETTVSQNYR	5	5	S	FFKQIDSSPVGGETD::FFKQIDSSPVGGETD::FFKQIDSSPVGGETD::FFKQIDSSPVGGETD::FFKQIDSSPVGGETD	O15027::O15027-2::O15027-3::O15027-4::O15027-5	569::569::569::569::569
FANLT#PSR	FANLTPSR	5	5	T	DGKFANLTPSRTVPD::DGKFANLTPSRTVPD::DGKFANLTPSRTVPD::DGKFANLTPSRTVPD::DGKFANLTPSRTVPD	O15027::O15027-2::O15027-3::O15027-4::O15027-5	2054::2054::2054::2054::2054
YPEPERPS#SR	YPEPERPSSR	8	8	S	YPEPERPSSRASHSS::YPEPERPSSRASHSS::YPEPERPSSRASHSS::YPEPERPSSRASHSS::YPEPERPSSRASHSS	O15027::O15027-2::O15027-3::O15027-4::O15027-5	1222::1222::1222::1222::1222
LLPSAPQTLPDGPLAS#PAR	LLPSAPQTLPDGPLASPAR	16	16	S	LPDGPLASPARVPMF::LPDGPLASPARVPMF::LPDGPLASPARVPMF::LPDGPLASPARVPMF::LPDGPLASPARVPMF	O15027::O15027-2::O15027-3::O15027-4::O15027-5	1964::1964::1964::1964::1964
CSS#MSSLSR	CSSMSSLSR	3	3	S	GELSRCSSMSSLSRE::PKLSRCSSMSSLSRE::GELSRCSSMSSLSRE	O15027::O15027-4::O15027-5	2295::2270::2317
GSVSQPS#TPSPPKPTGIFQTSANSSFEPVK	GSVSQPSTPSPPKPTGIFQTSANSSFEPVK	7	7	S	RGSVSQPSTPSPPKP::RGSVSQPSTPSPPKP::RGSVSQPSTPSPPKP::RGSVSQPSTPSPPKP::RGSVSQPSTPSPPKP	O15027::O15027-2::O15027-3::O15027-4::O15027-5	592::592::592::592::592
GSVSQPSTPS#PPKPTGIFQTSANSSFEPVK	GSVSQPSTPSPPKPTGIFQTSANSSFEPVK	10	10	S	VSQPSTPSPPKPTGI::VSQPSTPSPPKPTGI::VSQPSTPSPPKPTGI::VSQPSTPSPPKPTGI::VSQPSTPSPPKPTGI	O15027::O15027-2::O15027-3::O15027-4::O15027-5	595::595::595::595::595
AQQELVPPQQQAS#PPQLPK	AQQELVPPQQQASPPQLPK	13	13	S	VPPQQQASPPQLPKA::VPPQQQASPPQLPKA::VPPQQQASPPQLPKA::VPPQQQASPPQLPKA::VPPQQQASPPQLPKA	O15027::O15027-2::O15027-3::O15027-4::O15027-5	1069::1069::1069::1069::1069
SS#LSSHSHQSQIYR	SSLSSHSHQSQIYR	2	2	S	SLASRRSSLSSHSHQ::SLASRRSSLSSHSHQ::SLASRRSSLSSHSHQ::SLASRRSSLSSHSHQ::SLASRRSSLSSHSHQ	O15027::O15027-2::O15027-3::O15027-4::O15027-5	1369::1369::1369::1369::1369
GS#VSQPSTPSPPKPTGIFQTSANSSFEPVK	GSVSQPSTPSPPKPTGIFQTSANSSFEPVK	2	2	S	VSQNYRGSVSQPSTP::VSQNYRGSVSQPSTP::VSQNYRGSVSQPSTP::VSQNYRGSVSQPSTP::VSQNYRGSVSQPSTP	O15027::O15027-2::O15027-3::O15027-4::O15027-5	587::587::587::587::587
SPDPGIVPQEAPVGNS#LSELSEENFDGK	SPDPGIVPQEAPVGNSLSELSEENFDGK	16	16	S	QEAPVGNSLSELSEE::QEAPVGNSLSELSEE::QEAPVGNSLSELSEE::QEAPVGNSLSELSEE::QEAPVGNSLSELSEE	O15027::O15027-2::O15027-3::O15027-4::O15027-5	2037::2037::2037::2037::2037
GSVS#QPSTPSPPKPTGIFQTSANSSFEPVK	GSVSQPSTPSPPKPTGIFQTSANSSFEPVK	4	4	S	QNYRGSVSQPSTPSP::QNYRGSVSQPSTPSP::QNYRGSVSQPSTPSP::QNYRGSVSQPSTPSP::QNYRGSVSQPSTPSP	O15027::O15027-2::O15027-3::O15027-4::O15027-5	589::589::589::589::589
FTGS#FDDDPDPHRDPYGEEVDRR	FTGSFDDDPDPHRDPYGEEVDRR	4	4	S	YDPRFTGSFDDDPDP::YDPRFTGSFDDDPDP::YDPRFTGSFDDDPDP::YDPRFTGSFDDDPDP::YDPRFTGSFDDDPDP	O15027::O15027-2::O15027-3::O15027-4::O15027-5	1327::1327::1327::1327::1327
VLSSAAS#LPGSELPSSRPEGSQGGELSR	VLSSAASLPGSELPSSRPEGSQGGELSR	7	7	S	KVLSSAASLPGSELP::KVLSSAASLPGSELP	O15027::O15027-5	2271::2293
SNFSSGPGFPEYGYPADTVWPAMEQVSSRPTS#PEK	SNFSSGPGFPEYGYPADTVWPAMEQVSSRPTSPEK	32	32	S	QVSSRPTSPEKFSVP::QVSSRPTSPEKFSVP::QVSSRPTSPEKFSVP::QVSSRPTSPEKFSVP::QVSSRPTSPEKFSVP	O15027::O15027-2::O15027-3::O15027-4::O15027-5	1441::1441::1441::1441::1441
QIDS#SPVGGETDETTVSQNYR	QIDSSPVGGETDETTVSQNYR	4	4	S	SFFKQIDSSPVGGET::SFFKQIDSSPVGGET::SFFKQIDSSPVGGET::SFFKQIDSSPVGGET::SFFKQIDSSPVGGET	O15027::O15027-2::O15027-3::O15027-4::O15027-5	568::568::568::568::568
S#PDPGIVPQEAPVGNSLSELSEENFDGK	SPDPGIVPQEAPVGNSLSELSEENFDGK	1	1	S	HLLQEARSPDPGIVP::HLLQEARSPDPGIVP::HLLQEARSPDPGIVP::HLLQEARSPDPGIVP::HLLQEARSPDPGIVP	O15027::O15027-2::O15027-3::O15027-4::O15027-5	2022::2022::2022::2022::2022
SPDPGIVPQEAPVGNSLSELS#EENFDGK	SPDPGIVPQEAPVGNSLSELSEENFDGK	21	21	S	GNSLSELSEENFDGK::GNSLSELSEENFDGK::GNSLSELSEENFDGK::GNSLSELSEENFDGK::GNSLSELSEENFDGK	O15027::O15027-2::O15027-3::O15027-4::O15027-5	2042::2042::2042::2042::2042
GSVS#QPST#PS#PPKPTGIFQTSANSSFEPVK	GSVSQPSTPSPPKPTGIFQTSANSSFEPVK	4;8;10	4;8;10	S;T;S	QNYRGSVSQPSTPSP;GSVSQPSTPSPPKPT;VSQPSTPSPPKPTGI::QNYRGSVSQPSTPSP;GSVSQPSTPSPPKPT;VSQPSTPSPPKPTGI::QNYRGSVSQPSTPSP;GSVSQPSTPSPPKPT;VSQPSTPSPPKPTGI::QNYRGSVSQPSTPSP;GSVSQPSTPSPPKPT;VSQPSTPSPPKPTGI::QNYRGSVSQPSTPSP;GSVSQPSTPSPPKPT;VSQPSTPSPPKPTGI	O15027::O15027-2::O15027-3::O15027-4::O15027-5	589;593;595::589;593;595::589;593;595::589;593;595::589;593;595
FTGS#FDDDPDPHRDPYGEEVDR	FTGSFDDDPDPHRDPYGEEVDR	4	4	S	YDPRFTGSFDDDPDP::YDPRFTGSFDDDPDP::YDPRFTGSFDDDPDP::YDPRFTGSFDDDPDP::YDPRFTGSFDDDPDP	O15027::O15027-2::O15027-3::O15027-4::O15027-5	1327::1327::1327::1327::1327
S#SPPVLQGPAPAGFSQHPGLLVPHTHAR	SSPPVLQGPAPAGFSQHPGLLVPHTHAR	1	1	S	PLGSSSKSSPPVLQG::PLGSSSKSSPPVLQG::PLGSSSKSSPPVLQG::PLGSSSKSSPPVLQG::PLGSSSKSSPPVLQG	O15027::O15027-2::O15027-3::O15027-4::O15027-5	73::73::73::73::73
S#LHSAHSLASR	SLHSAHSLASR	1	1	S	HSEHSARSLHSAHSL::HSEHSARSLHSAHSL::HSEHSARSLHSAHSL::HSEHSARSLHSAHSL::HSEHSARSLHSAHSL	O15027::O15027-2::O15027-3::O15027-4::O15027-5	1356::1356::1356::1356::1356
YPEPERPSS#R	YPEPERPSSR	9	9	S	PEPERPSSRASHSSE::PEPERPSSRASHSSE::PEPERPSSRASHSSE::PEPERPSSRASHSSE::PEPERPSSRASHSSE	O15027::O15027-2::O15027-3::O15027-4::O15027-5	1223::1223::1223::1223::1223
VLSSAASLPGSELPSSRPEGSQGGELS#R	VLSSAASLPGSELPSSRPEGSQGGELSR	27	27	S	GSQGGELSRCSSMSS::GSQGGELSRCSSMSS	O15027::O15027-5	2291::2313
S#SLSSHSHQSQIYR	SSLSSHSHQSQIYR	1	1	S	HSLASRRSSLSSHSH::HSLASRRSSLSSHSH::HSLASRRSSLSSHSH::HSLASRRSSLSSHSH::HSLASRRSSLSSHSH	O15027::O15027-2::O15027-3::O15027-4::O15027-5	1368::1368::1368::1368::1368
RSS#LSSHSHQSQIYR	RSSLSSHSHQSQIYR	3	3	S	SLASRRSSLSSHSHQ::SLASRRSSLSSHSHQ::SLASRRSSLSSHSHQ::SLASRRSSLSSHSHQ::SLASRRSSLSSHSHQ	O15027::O15027-2::O15027-3::O15027-4::O15027-5	1369::1369::1369::1369::1369
SNFSSGPGFPEYGYPADTVWPAMEQVSS#RPTS#PEK	SNFSSGPGFPEYGYPADTVWPAMEQVSSRPTSPEK	28;32	28;32	S;S	PAMEQVSSRPTSPEK;QVSSRPTSPEKFSVP::PAMEQVSSRPTSPEK;QVSSRPTSPEKFSVP::PAMEQVSSRPTSPEK;QVSSRPTSPEKFSVP::PAMEQVSSRPTSPEK;QVSSRPTSPEKFSVP::PAMEQVSSRPTSPEK;QVSSRPTSPEKFSVP	O15027::O15027-2::O15027-3::O15027-4::O15027-5	1437;1441::1437;1441::1437;1441::1437;1441::1437;1441
VLSSAASLPGSELPS#SRPEGSQGGELSR	VLSSAASLPGSELPSSRPEGSQGGELSR	15	15	S	LPGSELPSSRPEGSQ::LPGSELPSSRPEGSQ	O15027::O15027-5	2279::2301
SLHSAHS#LASR	SLHSAHSLASR	7	7	S	RSLHSAHSLASRRSS::RSLHSAHSLASRRSS::RSLHSAHSLASRRSS::RSLHSAHSLASRRSS::RSLHSAHSLASRRSS	O15027::O15027-2::O15027-3::O15027-4::O15027-5	1362::1362::1362::1362::1362
GSVSQPS#TPS#PPKPTGIFQTSANSSFEPVK	GSVSQPSTPSPPKPTGIFQTSANSSFEPVK	7;10	7;10	S;S	RGSVSQPSTPSPPKP;VSQPSTPSPPKPTGI::RGSVSQPSTPSPPKP;VSQPSTPSPPKPTGI::RGSVSQPSTPSPPKP;VSQPSTPSPPKPTGI::RGSVSQPSTPSPPKP;VSQPSTPSPPKPTGI::RGSVSQPSTPSPPKP;VSQPSTPSPPKPTGI	O15027::O15027-2::O15027-3::O15027-4::O15027-5	592;595::592;595::592;595::592;595::592;595
SLHS#AHSLASR	SLHSAHSLASR	4	4	S	HSARSLHSAHSLASR::HSARSLHSAHSLASR::HSARSLHSAHSLASR::HSARSLHSAHSLASR::HSARSLHSAHSLASR	O15027::O15027-2::O15027-3::O15027-4::O15027-5	1359::1359::1359::1359::1359
AS#HSSERPPPR	ASHSSERPPPR	2	2	S	ERPSSRASHSSERPP::ERPSSRASHSSERPP::ERPSSRASHSSERPP::ERPSSRASHSSERPP::ERPSSRASHSSERPP	O15027::O15027-2::O15027-3::O15027-4::O15027-5	1226::1226::1226::1226::1226
VLSSAASLPGSELPSSRPEGS#QGGELSR	VLSSAASLPGSELPSSRPEGSQGGELSR	21	21	S	PSSRPEGSQGGELSR::PSSRPEGSQGGELSR	O15027::O15027-5	2285::2307
AHAS#PFSGALTPSAPPGPEMNR	AHASPFSGALTPSAPPGPEMNR	4	4	S	TQPRAHASPFSGALT::TQPRAHASPFSGALT::TQPRAHASPFSGALT::TQPRAHASPFSGALT::TQPRAHASPFSGALT	O15027::O15027-2::O15027-3::O15027-4::O15027-5	122::122::122::122::122
GSVSQPS#T#PS#PPKPTGIFQTSANSSFEPVK	GSVSQPSTPSPPKPTGIFQTSANSSFEPVK	7;8;10	7;8;10	S;T;S	RGSVSQPSTPSPPKP;GSVSQPSTPSPPKPT;VSQPSTPSPPKPTGI::RGSVSQPSTPSPPKP;GSVSQPSTPSPPKPT;VSQPSTPSPPKPTGI::RGSVSQPSTPSPPKP;GSVSQPSTPSPPKPT;VSQPSTPSPPKPTGI::RGSVSQPSTPSPPKP;GSVSQPSTPSPPKPT;VSQPSTPSPPKPTGI::RGSVSQPSTPSPPKP;GSVSQPSTPSPPKPT;VSQPSTPSPPKPTGI	O15027::O15027-2::O15027-3::O15027-4::O15027-5	592;593;595::592;593;595::592;593;595::592;593;595::592;593;595
GS#VSQPST#PS#PPKPTGIFQTSANSSFEPVK	GSVSQPSTPSPPKPTGIFQTSANSSFEPVK	2;8;10	2;8;10	S;T;S	VSQNYRGSVSQPSTP;GSVSQPSTPSPPKPT;VSQPSTPSPPKPTGI::VSQNYRGSVSQPSTP;GSVSQPSTPSPPKPT;VSQPSTPSPPKPTGI::VSQNYRGSVSQPSTP;GSVSQPSTPSPPKPT;VSQPSTPSPPKPTGI::VSQNYRGSVSQPSTP;GSVSQPSTPSPPKPT;VSQPSTPSPPKPTGI::VSQNYRGSVSQPSTP;GSVSQPSTPSPPKPT;VSQPSTPSPPKPTGI	O15027::O15027-2::O15027-3::O15027-4::O15027-5	587;593;595::587;593;595::587;593;595::587;593;595::587;593;595
GS#VSQPSTPS#PPKPTGIFQTSANSSFEPVK	GSVSQPSTPSPPKPTGIFQTSANSSFEPVK	2;10	2;10	S;S	VSQNYRGSVSQPSTP;VSQPSTPSPPKPTGI::VSQNYRGSVSQPSTP;VSQPSTPSPPKPTGI::VSQNYRGSVSQPSTP;VSQPSTPSPPKPTGI::VSQNYRGSVSQPSTP;VSQPSTPSPPKPTGI::VSQNYRGSVSQPSTP;VSQPSTPSPPKPTGI	O15027::O15027-2::O15027-3::O15027-4::O15027-5	587;595::587;595::587;595::587;595::587;595
GSVSQPST#PS#PPKPTGIFQTSANSSFEPVK	GSVSQPSTPSPPKPTGIFQTSANSSFEPVK	8;10	8;10	T;S	GSVSQPSTPSPPKPT;VSQPSTPSPPKPTGI::GSVSQPSTPSPPKPT;VSQPSTPSPPKPTGI::GSVSQPSTPSPPKPT;VSQPSTPSPPKPTGI::GSVSQPSTPSPPKPT;VSQPSTPSPPKPTGI::GSVSQPSTPSPPKPT;VSQPSTPSPPKPTGI	O15027::O15027-2::O15027-3::O15027-4::O15027-5	593;595::593;595::593;595::593;595::593;595
AHASPFSGALT#PSAPPGPEMNR	AHASPFSGALTPSAPPGPEMNR	11	11	T	SPFSGALTPSAPPGP::SPFSGALTPSAPPGP::SPFSGALTPSAPPGP::SPFSGALTPSAPPGP::SPFSGALTPSAPPGP	O15027::O15027-2::O15027-3::O15027-4::O15027-5	129::129::129::129::129
SPDPGIVPQEAPVGNS#LSELS#EENFDGK	SPDPGIVPQEAPVGNSLSELSEENFDGK	16;21	16;21	S;S	QEAPVGNSLSELSEE;GNSLSELSEENFDGK::QEAPVGNSLSELSEE;GNSLSELSEENFDGK::QEAPVGNSLSELSEE;GNSLSELSEENFDGK::QEAPVGNSLSELSEE;GNSLSELSEENFDGK::QEAPVGNSLSELSEE;GNSLSELSEENFDGK	O15027::O15027-2::O15027-3::O15027-4::O15027-5	2037;2042::2037;2042::2037;2042::2037;2042::2037;2042
NEHRPAS#ALVNPLAR	NEHRPASALVNPLAR	7	7	S	KNEHRPASALVNPLA::KNEHRPASALVNPLA::KNEHRPASALVNPLA::KNEHRPASALVNPLA::KNEHRPASALVNPLA	O15027::O15027-2::O15027-3::O15027-4::O15027-5	331::331::331::331::331
SVFWASS#PYR	SVFWASSPYR	7	7	S	RSVFWASSPYRRRAN::RSVFWASSPYRRRAN::RSVFWASSPYRRRAN::RSVFWASSPYRRRAN::RSVFWASSPYRRRAN	O15027::O15027-2::O15027-3::O15027-4::O15027-5	29::29::29::29::29
IVNHWAS#PELR	IVNHWASPELR	7	7	S	RIVNHWASPELRQNP::RIVNHWASPELRQNP::RIVNHWASPELRQNP::RIVNHWASPELRQNP::RIVNHWASPELRQNP	O15027::O15027-2::O15027-3::O15027-4::O15027-5	314::314::314::314::314
ASHS#SERPPPR	ASHSSERPPPR	4	4	S	PSSRASHSSERPPPR::PSSRASHSSERPPPR::PSSRASHSSERPPPR::PSSRASHSSERPPPR::PSSRASHSSERPPPR	O15027::O15027-2::O15027-3::O15027-4::O15027-5	1228::1228::1228::1228::1228
GSVS#QPST#PSPPKPTGIFQTSANSSFEPVK	GSVSQPSTPSPPKPTGIFQTSANSSFEPVK	4;8	4;8	S;T	QNYRGSVSQPSTPSP;GSVSQPSTPSPPKPT::QNYRGSVSQPSTPSP;GSVSQPSTPSPPKPT::QNYRGSVSQPSTPSP;GSVSQPSTPSPPKPT::QNYRGSVSQPSTPSP;GSVSQPSTPSPPKPT::QNYRGSVSQPSTPSP;GSVSQPSTPSPPKPT	O15027::O15027-2::O15027-3::O15027-4::O15027-5	589;593::589;593::589;593::589;593::589;593
EHS#AFGDRPEK	EHSAFGDRPEK	3	3	S	DAYRREHSAFGDRPE::DAYRREHSAFGDRPE::DAYRREHSAFGDRPE::DAYRREHSAFGDRPE::DAYRREHSAFGDRPE	O15027::O15027-2::O15027-3::O15027-4::O15027-5	1305::1305::1305::1305::1305
NDGLLALS#SPDAEEPQLPDGTGR	NDGLLALSSPDAEEPQLPDGTGR	8	8	S	NDGLLALSSPDAEEP	O15027-5	2252
GS#VSQPST#PSPPKPTGIFQTSANSSFEPVK	GSVSQPSTPSPPKPTGIFQTSANSSFEPVK	2;8	2;8	S;T	VSQNYRGSVSQPSTP;GSVSQPSTPSPPKPT::VSQNYRGSVSQPSTP;GSVSQPSTPSPPKPT::VSQNYRGSVSQPSTP;GSVSQPSTPSPPKPT::VSQNYRGSVSQPSTP;GSVSQPSTPSPPKPT::VSQNYRGSVSQPSTP;GSVSQPSTPSPPKPT	O15027::O15027-2::O15027-3::O15027-4::O15027-5	587;593::587;593::587;593::587;593::587;593
QNPHDGVVT#PAAS#PSLPQPGLQMPGQWGPVQGGPQPSGQHR	QNPHDGVVTPAASPSLPQPGLQMPGQWGPVQGGPQPSGQHR	9;13	9;13	T;S	NPHDGVVTPAASPSL;GVVTPAASPSLPQPG::NPHDGVVTPAASPSL;GVVTPAASPSLPQPG::NPHDGVVTPAASPSL;GVVTPAASPSLPQPG::NPHDGVVTPAASPSL;GVVTPAASPSLPQPG::NPHDGVVTPAASPSL;GVVTPAASPSLPQPG	O15027::O15027-2::O15027-3::O15027-4::O15027-5	197;201::197;201::197;201::197;201::197;201
QNPHDGVVTPAAS#PSLPQPGLQMPGQWGPVQGGPQPSGQHR	QNPHDGVVTPAASPSLPQPGLQMPGQWGPVQGGPQPSGQHR	13	13	S	GVVTPAASPSLPQPG::GVVTPAASPSLPQPG::GVVTPAASPSLPQPG::GVVTPAASPSLPQPG::GVVTPAASPSLPQPG	O15027::O15027-2::O15027-3::O15027-4::O15027-5	201::201::201::201::201
GDS#PENR	GDSPENR	3	3	S	NPLARGDSPENRTHH::NPLARGDSPENRTHH::NPLARGDSPENRTHH::NPLARGDSPENRTHH::NPLARGDSPENRTHH	O15027::O15027-2::O15027-3::O15027-4::O15027-5	342::342::342::342::342
ADSGPTQPPLS#LS#PAPETK	ADSGPTQPPLSLSPAPETK	11;13	11;13	S;S	GPTQPPLSLSPAPET;TQPPLSLSPAPETKR::GPTQPPLSLSPAPET;TQPPLSLSPAPETKR::GPTQPPLSLSPAPET;TQPPLSLSPAPETKR::GPTQPPLSLSPAPET;TQPPLSLSPAPETKR::GPTQPPLSLSPAPET;TQPPLSLSPAPETKR	O15027::O15027-2::O15027-3::O15027-4::O15027-5	2081;2083::2081;2083::2081;2083::2081;2083::2081;2083
S#LHS#AHSLASR	SLHSAHSLASR	1;4	1;4	S;S	HSEHSARSLHSAHSL;HSARSLHSAHSLASR::HSEHSARSLHSAHSL;HSARSLHSAHSLASR::HSEHSARSLHSAHSL;HSARSLHSAHSLASR::HSEHSARSLHSAHSL;HSARSLHSAHSLASR::HSEHSARSLHSAHSL;HSARSLHSAHSLASR	O15027::O15027-2::O15027-3::O15027-4::O15027-5	1356;1359::1356;1359::1356;1359::1356;1359::1356;1359
GSVS#QPSTPSPPK	GSVSQPSTPSPPK	4	4	S	QNYRGSVSQPSTPSP::QNYRGSVSQPSTPSP::QNYRGSVSQPSTPSP::QNYRGSVSQPSTPSP::QNYRGSVSQPSTPSP	O15027::O15027-2::O15027-3::O15027-4::O15027-5	589::589::589::589::589
RPS#TAVDEEDEDSPSECHTPEK	RPSTAVDEEDEDSPSECHTPEK	3	3	S	TSSQRRPSTAVDEED::TSSQRRPSTAVDEED	O15033::O15033-2	327::327
RPSTAVDEEDEDS#PSECHTPEK	RPSTAVDEEDEDSPSECHTPEK	13	13	S	VDEEDEDSPSECHTP::VDEEDEDSPSECHTP	O15033::O15033-2	337::337
RPS#TAVDEEDEDS#PSECHTPEK	RPSTAVDEEDEDSPSECHTPEK	3;13	3;13	S;S	TSSQRRPSTAVDEED;VDEEDEDSPSECHTP::TSSQRRPSTAVDEED;VDEEDEDSPSECHTP	O15033::O15033-2	327;337::327;337
PAS#PDRFAVSAEAENK	PASPDRFAVSAEAENK	3	3	S	TWGARPASPDRFAVS	O15037	10
PTWGARPAS#PDR	PTWGARPASPDR	9	9	S	TWGARPASPDRFAVS	O15037	10
LHNGNAS#PPRVPS#PPPAPEPPWHCGDR	LHNGNASPPRVPSPPPAPEPPWHCGDR	7;13	7;13	S;S	RLHNGNASPPRVPSP;ASPPRVPSPPPAPEP	O15037	353;359
VPS#PPPAPEPPWHCGDR	VPSPPPAPEPPWHCGDR	3	3	S	ASPPRVPSPPPAPEP	O15037	359
LHNGNAS#PPRVPSPPPAPEPPWHCGDR	LHNGNASPPRVPSPPPAPEPPWHCGDR	7	7	S	RLHNGNASPPRVPSP	O15037	353
PTWGARPAS#PDRFAVSAEAENK	PTWGARPASPDRFAVSAEAENK	9	9	S	TWGARPASPDRFAVS	O15037	10
VLGSVGGQLT#PVSALAASTHK	VLGSVGGQLTPVSALAASTHK	10	10	T	GSVGGQLTPVSALAA::GSVGGQLTPVSALAA	O15040::O15040-2	726::726
ESLCDS#PHQNLSR	ESLCDSPHQNLSR	6	6	S	ARESLCDSPHQNLSR::ARESLCDSPHQNLSR	O15042::O15042-2	67::67
LYS#ILQGDS#PTK	LYSILQGDSPTK	3;9	3;9	S;S	YYRWKLYSILQGDSP;YSILQGDSPTKWRTE::YYRWKLYSILQGDSP;YSILQGDSPTKWRTE::YYRWKLYSILQGDSP;YSILQGDSPTKWRTE	O15042::O15042-2::O15042-3	479;485::478;484::70;76
ESLCDS#PHQNLSRPLLENK	ESLCDSPHQNLSRPLLENK	6	6	S	ARESLCDSPHQNLSR::ARESLCDSPHQNLSR	O15042::O15042-2	67::67
EKDECT#PTRK	EKDECTPTRK	6	6	T	KKEKDECTPTRKERK::KKEKDECTPTRKERK::KKEKDECTPTRKERK	O15042::O15042-2::O15042-3	919::918::510
RRHS#TS#PS#PSR	RRHSTSPSPSR	4;6;8	4;6;8	S;S;S	KERKRRHSTSPSPSR;RKRRHSTSPSPSRSS;RRHSTSPSPSRSSSG::KERKRRHSTSPSPSR;RKRRHSTSPSPSRSS;RRHSTSPSPSRSSSG::KERKRRHSTSPSPSR;RKRRHSTSPSPSRSS;RRHSTSPSPSRSSSG	O15042::O15042-2::O15042-3	930;932;934::929;931;933::521;523;525
LYSILQGDS#PTK	LYSILQGDSPTK	9	9	S	YSILQGDSPTKWRTE::YSILQGDSPTKWRTE::YSILQGDSPTKWRTE	O15042::O15042-2::O15042-3	485::484::76
S#EEHHLYSNPIK	SEEHHLYSNPIK	1	1	S	EDTQSSKSEEHHLYS::EDTQSSKSEEHHLYS::EDTQSSKSEEHHLYS	O15042::O15042-2::O15042-3	811::810::402
S#MDAPSR	SMDAPSR	1	1	S	DSDGQRRSMDAPSRR::DSDGQRRSMDAPSRR	O15042::O15042-2	244::244
SSHKDS#PRDVSK	SSHKDSPRDVSK	6	6	S	SRSSHKDSPRDVSKK::SRSSHKDSPRDVSKK::SRSSHKDSPRDVSKK	O15042::O15042-2::O15042-3	974::973::565
S#SHKDS#PRDVSK	SSHKDSPRDVSK	1;6	1;6	S;S	KESSRSRSSHKDSPR;SRSSHKDSPRDVSKK::KESSRSRSSHKDSPR;SRSSHKDSPRDVSKK::KESSRSRSSHKDSPR;SRSSHKDSPRDVSKK	O15042::O15042-2::O15042-3	969;974::968;973::560;565
FEPPQS#DSDGQR	FEPPQSDSDGQR	6	6	S	SRFEPPQSDSDGQRR::SRFEPPQSDSDGQRR	O15042::O15042-2	236::236
EKDECT#PTR	EKDECTPTR	6	6	T	KKEKDECTPTRKERK::KKEKDECTPTRKERK::KKEKDECTPTRKERK	O15042::O15042-2::O15042-3	919::918::510
S#MDAPSRR	SMDAPSRR	1	1	S	DSDGQRRSMDAPSRR::DSDGQRRSMDAPSRR	O15042::O15042-2	244::244
S#NLELFK	SNLELFK	1	1	S	GEKEKKKSNLELFKE::GEKEKKKSNLELFKE	O15042::O15042-2	202::202
VKS#PS#PKS#ER	VKSPSPKSER	3;5;8	3;5;8	S;S;S	SSGRRVKSPSPKSER;GRRVKSPSPKSERSE;VKSPSPKSERSERSE::SSGRRVKSPSPKSER;GRRVKSPSPKSERSE;VKSPSPKSERSERSE::SSGRRVKSPSPKSER;GRRVKSPSPKSERSE;VKSPSPKSERSERSE	O15042::O15042-2::O15042-3	946;948;951::945;947;950::537;539;542
KKS#NLELFK	KKSNLELFK	3	3	S	GEKEKKKSNLELFKE::GEKEKKKSNLELFKE	O15042::O15042-2	202::202
RVKS#PS#PK	RVKSPSPK	4;6	4;6	S;S	SSGRRVKSPSPKSER;GRRVKSPSPKSERSE::SSGRRVKSPSPKSER;GRRVKSPSPKSERSE::SSGRRVKSPSPKSER;GRRVKSPSPKSERSE	O15042::O15042-2::O15042-3	946;948::945;947::537;539
ETEDVPDDLDGAPIEEELDGAPLEDVDGIPIDAT#PIDDLDGVPIK	ETEDVPDDLDGAPIEEELDGAPLEDVDGIPIDATPIDDLDGVPIK	34	34	T	DGIPIDATPIDDLDG::DGIPIDATPIDDLDG::DGIPIDATPIDDLDG	O15042::O15042-2::O15042-3	719::718::310
S#GSPAPETTNESVPFAQHSSLDSR	SGSPAPETTNESVPFAQHSSLDSR	1	1	S	RPASPARSGSPAPET	O15047	468
RPRPST#PAEEDEDDPEQEK	RPRPSTPAEEDEDDPEQEK	6	6	T	EKRPRPSTPAEEDED	O15047	916
PST#PAEEDEDDPEQEK	PSTPAEEDEDDPEQEK	3	3	T	EKRPRPSTPAEEDED	O15047	916
DTGSEVPSGSGHGPCT#PPPAPANFEDVAPTGSGEPGATRES#PK	DTGSEVPSGSGHGPCTPPPAPANFEDVAPTGSGEPGATRESPK	16;41	16;41	T;S	GSGHGPCTPPPAPAN;EPGATRESPKANGQN	O15047	540;565
PDERPSS#PIPLLPPPK	PDERPSSPIPLLPPPK	7	7	S	RPDERPSSPIPLLPP	O15047	1153
TS#PRPAS#PAR	TSPRPASPAR	2;7	2;7	S;S	EREEVRTSPRPASPA;RTSPRPASPARSGSP	O15047	459;464
RPRPS#TPAEEDEDDPEQEK	RPRPSTPAEEDEDDPEQEK	5	5	S	EEKRPRPSTPAEEDE	O15047	915
RRS#SSDTAAYPAGTTAVGTPGNGTPCSQDTSFSSSR	RRSSSDTAAYPAGTTAVGTPGNGTPCSQDTSFSSSR	3	3	S	TAESRRRSSSDTAAY	O15047	220
SGS#PAPETTNESVPFAQHSSLDSR	SGSPAPETTNESVPFAQHSSLDSR	3	3	S	ASPARSGSPAPETTN	O15047	470
VAGS#PVTPLPEQEASPAR	VAGSPVTPLPEQEASPAR	4	4	S	VPERVAGSPVTPLPE	O15047	1103
EEVRTS#PRPAS#PAR	EEVRTSPRPASPAR	6;11	6;11	S;S	EREEVRTSPRPASPA;RTSPRPASPARSGSP	O15047	459;464
TSPRPAS#PAR	TSPRPASPAR	7	7	S	RTSPRPASPARSGSP	O15047	464
T#SPRPAS#PAR	TSPRPASPAR	1;7	1;7	T;S	PEREEVRTSPRPASP;RTSPRPASPARSGSP	O15047	458;464
DTGSEVPSGSGHGPCTPPPAPANFEDVAPTGSGEPGATRES#PK	DTGSEVPSGSGHGPCTPPPAPANFEDVAPTGSGEPGATRESPK	41	41	S	EPGATRESPKANGQN	O15047	565
DT#GSEVPSGSGHGPCTPPPAPANFEDVAPTGSGEPGATR	DTGSEVPSGSGHGPCTPPPAPANFEDVAPTGSGEPGATR	2	2	T	MVLGARDTGSEVPSG	O15047	526
DTGSEVPSGSGHGPCT#PPPAPANFEDVAPTGSGEPGATR	DTGSEVPSGSGHGPCTPPPAPANFEDVAPTGSGEPGATR	16	16	T	GSGHGPCTPPPAPAN	O15047	540
FS#FLASDTEEEEENSSMVLGAR	FSFLASDTEEEEENSSMVLGAR	2	2	S	KEQRSKFSFLASDTE	O15047	504
TVS#FSAIEVVPAPEPPPATPPQAK	TVSFSAIEVVPAPEPPPATPPQAK	3	3	S	KKRRKTVSFSAIEVV	O15047	1169
TVSFSAIEVVPAPEPPPAT#PPQAK	TVSFSAIEVVPAPEPPPATPPQAK	19	19	T	APEPPPATPPQAKFP	O15047	1185
FSFLAS#DTEEEEENSSMVLGAR	FSFLASDTEEEEENSSMVLGAR	6	6	S	SKFSFLASDTEEEEE	O15047	508
PSS#PIPLLPPPK	PSSPIPLLPPPK	3	3	S	RPDERPSSPIPLLPP	O15047	1153
RAT#REEPPGAPFAENTAER	RATREEPPGAPFAENTAER	3	3	T	SYPPRRATREEPPGA	O15047	388
S#GS#PAPETTNESVPFAQHSSLDSR	SGSPAPETTNESVPFAQHSSLDSR	1;3	1;3	S;S	RPASPARSGSPAPET;ASPARSGSPAPETTN	O15047	468;470
RPES#PRPR	RPESPRPR	4	4	S	GSFRRPESPRPRVSF::GSFRRPESPRPRVSF	O15054::O15054-1	627::627
AS#PPLFQSR	ASPPLFQSR	2	2	S	PSAMGRASPPLFQSR	O15055	977
S#ASDASISSGTHGQYSILQTAR	SASDASISSGTHGQYSILQTAR	1	1	S	TGLMVKKSASDASIS::TGLMVKKSASDASIS::TGLMVKKSASDASIS	O15056::O15056-2::O15056-3	1122::1077::1122
GGAS#EEALSAVAPR	GGASEEALSAVAPR	4	4	S	LEARGGASEEALSAV::LEARGGASEEALSAV::LEARGGASEEALSAV	O15056::O15056-2::O15056-3	1191::1146::1191
SAS#DASISSGTHGQYSILQTAR	SASDASISSGTHGQYSILQTAR	3	3	S	LMVKKSASDASISSG::LMVKKSASDASISSG::LMVKKSASDASISSG	O15056::O15056-2::O15056-3	1124::1079::1124
SPAPGS#PDEEGGAEAPAAGIR	SPAPGSPDEEGGAEAPAAGIR	6	6	S	QRSPAPGSPDEEGGA::QRSPAPGSPDEEGGA	O15061::O15061-2	1049::1049
S#PAPGSPDEEGGAEAPAAGIR	SPAPGSPDEEGGAEAPAAGIR	1	1	S	ESLSRQRSPAPGSPD::ESLSRQRSPAPGSPD	O15061::O15061-2	1044::1044
TFS#PTYGLLR	TFSPTYGLLR	3	3	S	QTNVRTFSPTYGLLR::QTNVRTFSPTYGLLR	O15061::O15061-2	429::429
GLQT#PVK	GLQTPVK	4	4	T	VSPKGLQTPVKDAGG::VSPKGLQTPVKDAGG	O15061::O15061-2	598::598
QRSPAPGS#PDEEGGAEAPAAGIR	QRSPAPGSPDEEGGAEAPAAGIR	8	8	S	QRSPAPGSPDEEGGA::QRSPAPGSPDEEGGA	O15061::O15061-2	1049::1049
QFTQS#PETEASADSFPDTK	QFTQSPETEASADSFPDTK	5	5	S	ILKQFTQSPETEASA::ILKQFTQSPETEASA	O15061::O15061-2	653::653
QFT#QSPETEASADSFPDTK	QFTQSPETEASADSFPDTK	3	3	T	TSILKQFTQSPETEA::TSILKQFTQSPETEA	O15061::O15061-2	651::651
GS#QTGTSIGGDAR	GSQTGTSIGGDAR	2	2	S	NLSGHRGSQTGTSIG::NLSGHRGSQTGTSIG	O15061::O15061-2	384::384
VEEVEDVS#PGPWGLVK	VEEVEDVSPGPWGLVK	8	8	S	VEEVEDVSPGPWGLV::VEEVEDVSPGPWGLV	O15061::O15061-2	777::777
QRS#PAPGSPDEEGGAEAPAAGIR	QRSPAPGSPDEEGGAEAPAAGIR	3	3	S	ESLSRQRSPAPGSPD::ESLSRQRSPAPGSPD	O15061::O15061-2	1044::1044
HVTLGPGQS#PLSR	HVTLGPGQSPLSR	9	9	S	VTLGPGQSPLSREVI	O15061	1181
QPQENTTHVEEVTEAGDS#EGEQSYFVSTPDEHPGGHDR	QPQENTTHVEEVTEAGDSEGEQSYFVSTPDEHPGGHDR	18	18	S	EVTEAGDSEGEQSYF::EVTEAGDSEGEQSYF	O15061::O15061-2	824::824
QRS#PAPGS#PDEEGGAEAPAAGIR	QRSPAPGSPDEEGGAEAPAAGIR	3;8	3;8	S;S	ESLSRQRSPAPGSPD;QRSPAPGSPDEEGGA::ESLSRQRSPAPGSPD;QRSPAPGSPDEEGGA	O15061::O15061-2	1044;1049::1044;1049
PLDVPAPS#LEGDLGSTHWK	PLDVPAPSLEGDLGSTHWK	8	8	S	PLDVPAPSLEGDLGS::PLDVPAPSLEGDLGS	O15061::O15061-2	897::897
IPHEFHTS#MK	IPHEFHTSMK	8	8	S	IPHEFHTSMKGISSK::IPHEFHTSMKGISSK	O15061::O15061-2	936::936
MSYEGPTAEVVEVSAGGDLSQAAS#PTGASR	MSYEGPTAEVVEVSAGGDLSQAASPTGASR	24	24	S	GDLSQAASPTGASRS	O15061	1163
QPQENTTHVEEVT#EAGDSEGEQSYFVSTPDEHPGGHDR	QPQENTTHVEEVTEAGDSEGEQSYFVSTPDEHPGGHDR	13	13	T	TTHVEEVTEAGDSEG::TTHVEEVTEAGDSEG	O15061::O15061-2	819::819
TPQGPVSATVEVSS#PTGFAQSQVLEDVSQAAR	TPQGPVSATVEVSSPTGFAQSQVLEDVSQAAR	14	14	S	SATVEVSSPTGFAQS::SATVEVSSPTGFAQS	O15061::O15061-2	1107::1107
AVSS#QTNVR	AVSSQTNVR	4	4	S	SYGKAVSSQTNVRTF::SYGKAVSSQTNVRTF	O15061::O15061-2	421::421
NDQAVGVS#FK	NDQAVGVSFK	8	8	S	NDQAVGVSFKASAGE::NDQAVGVSFKASAGE	O15061::O15061-2	1504::1192
APLASFNHSSALYSNLSGHRGS#QTGTSIGGDAR	APLASFNHSSALYSNLSGHRGSQTGTSIGGDAR	22	22	S	NLSGHRGSQTGTSIG::NLSGHRGSQTGTSIG	O15061::O15061-2	384::384
AVESVVRES#LSR	AVESVVRESLSR	9	9	S	VESVVRESLSRQRSP::VESVVRESLSRQRSP	O15061::O15061-2	1038::1038
AVES#VVRESLSR	AVESVVRESLSR	4	4	S	EMEKAVESVVRESLS::EMEKAVESVVRESLS	O15061::O15061-2	1033::1033
LGPS#EVWR	LGPSEVWR	4	4	S	RHIKLGPSEVWRTER::RHIKLGPSEVWRTER	O15061::O15061-2	1132::1132
STFQSVVSES#PQEDSAGDTSGAEMTSGVSR	STFQSVVSESPQEDSAGDTSGAEMTSGVSR	10	10	S	FQSVVSESPQEDSAG	O15061	1379
S#GEFHAEPTVIEK	SGEFHAEPTVIEK	1	1	S	HWKEQARSGEFHAEP::HWKEQARSGEFHAEP	O15061::O15061-2	913::913
EQARS#GEFHAEPTVIEK	EQARSGEFHAEPTVIEK	5	5	S	HWKEQARSGEFHAEP::HWKEQARSGEFHAEP	O15061::O15061-2	913::913
EVIFLGPAPACPEAWGSPEPGPAESSADMDGS#GR	EVIFLGPAPACPEAWGSPEPGPAESSADMDGSGR	32	32	S	SSADMDGSGRHSTFG	O15061	1217
AAS#LTMHFR	AASLTMHFR	3	3	S	ELRARAASLTMHFRA::ELRARAASLTMHFRA::ELRARAASLTMHFRA	O15061::O15061-2::O15061-3	161::161::161
QPQENTTHVEEVTEAGDS#EGEQSYFVST#PDEHPGGHDR	QPQENTTHVEEVTEAGDSEGEQSYFVSTPDEHPGGHDR	18;28	18;28	S;T	EVTEAGDSEGEQSYF;EQSYFVSTPDEHPGG::EVTEAGDSEGEQSYF;EQSYFVSTPDEHPGG	O15061::O15061-2	824;834::824;834
STFQSVVSESPQEDS#AGDTSGAEMTSGVSR	STFQSVVSESPQEDSAGDTSGAEMTSGVSR	15	15	S	SESPQEDSAGDTSGA	O15061	1384
T#PQGPVSATVEVSS#PTGFAQSQVLEDVSQAAR	TPQGPVSATVEVSSPTGFAQSQVLEDVSQAAR	1;14	1;14	T;S	SHSSGQRTPQGPVSA;SATVEVSSPTGFAQS::SHSSGQRTPQGPVSA;SATVEVSSPTGFAQS	O15061::O15061-2	1094;1107::1094;1107
HIS#IGPQR	HISIGPQR	3	3	S	STSIRHISIGPQRHQ	O15061	1312
RAEVS#PK	RAEVSPK	5	5	S	QDRRAEVSPKGLQTP::QDRRAEVSPKGLQTP	O15061::O15061-2	592::592
EVIFLGPAPACPEAWGS#PEPGPAESSADMDGSGR	EVIFLGPAPACPEAWGSPEPGPAESSADMDGSGR	17	17	S	ACPEAWGSPEPGPAE	O15061	1202
S#PAPGS#PDEEGGAEAPAAGIR	SPAPGSPDEEGGAEAPAAGIR	1;6	1;6	S;S	ESLSRQRSPAPGSPD;QRSPAPGSPDEEGGA::ESLSRQRSPAPGSPD;QRSPAPGSPDEEGGA	O15061::O15061-2	1044;1049::1044;1049
GSQT#GTSIGGDAR	GSQTGTSIGGDAR	4	4	T	SGHRGSQTGTSIGGD::SGHRGSQTGTSIGGD	O15061::O15061-2	386::386
TFVLAGSADS#PELGK	TFVLAGSADSPELGK	10	10	S	VLAGSADSPELGKLA	O15061	1435
IDLS#PESSDR	IDLSPESSDR	4	4	S	SAEKIDLSPESSDRS	O15062	371
TLPMS#PPSER	TLPMSPPSER	5	5	S	TTRTLPMSPPSERVQ	O15062	127
LRPS#IDESAISDVTPENGPSGVHSR	LRPSIDESAISDVTPENGPSGVHSR	4	4	S	ARQRLRPSIDESAIS	O15062	208
NNT#WPNR	NNTWPNR	3	3	T	PQGPRNNTWPNRDQS	O15063	817
APQAGAHTPLTPQPGLAPQQQS#PK	APQAGAHTPLTPQPGLAPQQQSPK	22	22	S	GLAPQQQSPKQQQPQ	O15063	723
HSS#GEQDTSTLPSPPLLTTVEDVNQDNK	HSSGEQDTSTLPSPPLLTTVEDVNQDNK	3	3	S	KQRRKHSSGEQDTST	O15063	946
HSS#GEQDTSTLPS#PPLLTTVEDVNQDNK	HSSGEQDTSTLPSPPLLTTVEDVNQDNK	3;13	3;13	S;S	KQRRKHSSGEQDTST;QDTSTLPSPPLLTTV	O15063	946;956
HS#S#GEQDTSTLPSPPLLTTVEDVNQDNK	HSSGEQDTSTLPSPPLLTTVEDVNQDNK	2;3	2;3	S;S	VKQRRKHSSGEQDTS;KQRRKHSSGEQDTST	O15063	945;946
HNS#AATAMVTEQK	HNSAATAMVTEQK	3	3	S	PLVTRHNSAATAMVT	O15063	673
S#PNRDFLTHVSAR	SPNRDFLTHVSAR	1	1	S	SNALLLRSPNRDFLT	O15067	569
ALEQS#QSLPLPAPTSTSPSR	ALEQSQSLPLPAPTSTSPSR	5	5	S	QHRALEQSQSLPLPA::QHRALEQSQSLPLPA::QHRALEQSQSLPLPA::QHRALEQSQSLPLPA::QHRALEQSQSLPLPA::QHRALEQSQSLPLPA::QHRALEQSQSLPLPA::QHRALEQSQSLPLPA::QHRALEQSQSLPLPA	O15068::O15068-2::O15068-3::O15068-4::O15068-5::O15068-6::O15068-9::O15068-8::O15068-10	963::966::937::931::774::933::933::939::931
QGRGS#AGEEEESLAILR	QGRGSAGEEEESLAILR	5	5	S	ESRQGRGSAGEEEES::ESRQGRGSAGEEEES::ESRQGRGSAGEEEES::ESRQGRGSAGEEEES::ESRQGRGSAGEEEES::ESRQGRGSAGEEEES::ESRQGRGSAGEEEES::ESRQGRGSAGEEEES::ESRQGRGSAGEEEES	O15068::O15068-2::O15068-3::O15068-4::O15068-5::O15068-6::O15068-9::O15068-8::O15068-10	620::623::594::588::431::590::590::596::588
RGS#ENSSSEGGALR	RGSENSSSEGGALR	3	3	S	SPGIRRGSENSSSEG::SPGIRRGSENSSSEG::SPGIRRGSENSSSEG::SPGIRRGSENSSSEG::SPGIRRGSENSSSEG::SPGIRRGSENSSSEG::SPGIRRGSENSSSEG::SPGIRRGSENSSSEG::SPGIRRGSENSSSEG	O15068::O15068-2::O15068-3::O15068-4::O15068-5::O15068-6::O15068-9::O15068-8::O15068-10	589::592::563::557::400::559::559::565::557
ALEQSQSLPLPAPTSTS#PSR	ALEQSQSLPLPAPTSTSPSR	17	17	S	LPAPTSTSPSRGNSR::LPAPTSTSPSRGNSR::LPAPTSTSPSRGNSR::LPAPTSTSPSRGNSR::LPAPTSTSPSRGNSR::LPAPTSTSPSRGNSR::LPAPTSTSPSRGNSR::LPAPTSTSPSRGNSR::LPAPTSTSPSRGNSR	O15068::O15068-2::O15068-3::O15068-4::O15068-5::O15068-6::O15068-9::O15068-8::O15068-10	975::978::949::943::786::945::945::951::943
GS#AGEEEESLAILR	GSAGEEEESLAILR	2	2	S	ESRQGRGSAGEEEES::ESRQGRGSAGEEEES::ESRQGRGSAGEEEES::ESRQGRGSAGEEEES::ESRQGRGSAGEEEES::ESRQGRGSAGEEEES::ESRQGRGSAGEEEES::ESRQGRGSAGEEEES::ESRQGRGSAGEEEES	O15068::O15068-2::O15068-3::O15068-4::O15068-5::O15068-6::O15068-9::O15068-8::O15068-10	620::623::594::588::431::590::590::596::588
SSQHGGSST#SLASTK	SSQHGGSSTSLASTK	9	9	T	SQHGGSSTSLASTKV::SQHGGSSTSLASTKV::SQHGGSSTSLASTKV::SQHGGSSTSLASTKV	O15075::O15075-2::O15075-3::O15075-4	354::354::47::47
SSQHGGS#STSLASTK	SSQHGGSSTSLASTK	7	7	S	RSSQHGGSSTSLAST::RSSQHGGSSTSLAST::RSSQHGGSSTSLAST::RSSQHGGSSTSLAST	O15075::O15075-2::O15075-3::O15075-4	352::352::45::45
SGKS#PSPSPTS#PGSLRK	SGKSPSPSPTSPGSLRK	4;11	4;11	S;S	STPRSGKSPSPSPTS;SPSPSPTSPGSLRKQ::STPRSGKSPSPSPTS;SPSPSPTSPGSLRKQ::STPRSGKSPSPSPTS;SPSPSPTSPGSLRKQ::STPRSGKSPSPSPTS;SPSPSPTSPGSLRKQ	O15075::O15075-2::O15075-3::O15075-4	330;337::330;337::23;30::23;30
SPSPSPT#SPGSLRK	SPSPSPTSPGSLRK	7	7	T	KSPSPSPTSPGSLRK::KSPSPSPTSPGSLRK::KSPSPSPTSPGSLRK::KSPSPSPTSPGSLRK	O15075::O15075-2::O15075-3::O15075-4	336::336::29::29
SPSPSPTS#PGSLR	SPSPSPTSPGSLR	8	8	S	SPSPSPTSPGSLRKQ::SPSPSPTSPGSLRKQ::SPSPSPTSPGSLRKQ::SPSPSPTSPGSLRKQ	O15075::O15075-2::O15075-3::O15075-4	337::337::30::30
SPSPSPTS#PGSLRK	SPSPSPTSPGSLRK	8	8	S	SPSPSPTSPGSLRKQ::SPSPSPTSPGSLRKQ::SPSPSPTSPGSLRKQ::SPSPSPTSPGSLRKQ	O15075::O15075-2::O15075-3::O15075-4	337::337::30::30
S#PASTSSVNGTPGSQLSTPR	SPASTSSVNGTPGSQLSTPR	1	1	S	GPSRRSKSPASTSSV::GPSRRSKSPASTSSV	O15075::O15075-2	307::307
VNGLPSPT#HSAHCSFYR	VNGLPSPTHSAHCSFYR	8	8	T	VNGLPSPTHSAHCSF::VNGLPSPTHSAHCSF	O15075::O15075-2	34::34
SGKS#PS#PSPTSPGSLRK	SGKSPSPSPTSPGSLRK	4;6	4;6	S;S	STPRSGKSPSPSPTS;PRSGKSPSPSPTSPG::STPRSGKSPSPSPTS;PRSGKSPSPSPTSPG::STPRSGKSPSPSPTS;PRSGKSPSPSPTSPG::STPRSGKSPSPSPTS;PRSGKSPSPSPTSPG	O15075::O15075-2::O15075-3::O15075-4	330;332::330;332::23;25::23;25
SPSPS#PTSPGSLRK	SPSPSPTSPGSLRK	5	5	S	SGKSPSPSPTSPGSL::SGKSPSPSPTSPGSL::SGKSPSPSPTSPGSL::SGKSPSPSPTSPGSL	O15075::O15075-2::O15075-3::O15075-4	334::334::27::27
VCSS#MDENDGPGEEVSEEGFQIPATITER	VCSSMDENDGPGEEVSEEGFQIPATITER	4	4	S	ASTKVCSSMDENDGP::ASTKVCSSMDENDGP::ASTKVCSSMDENDGP::ASTKVCSSMDENDGP	O15075::O15075-2::O15075-3::O15075-4	364::364::57::57
SGKS#PS#PSPT#SPGSLRK	SGKSPSPSPTSPGSLRK	4;6;10	4;6;10	S;S;T	STPRSGKSPSPSPTS;PRSGKSPSPSPTSPG;KSPSPSPTSPGSLRK::STPRSGKSPSPSPTS;PRSGKSPSPSPTSPG;KSPSPSPTSPGSLRK::STPRSGKSPSPSPTS;PRSGKSPSPSPTSPG;KSPSPSPTSPGSLRK::STPRSGKSPSPSPTS;PRSGKSPSPSPTSPG;KSPSPSPTSPGSLRK	O15075::O15075-2::O15075-3::O15075-4	330;332;336::330;332;336::23;25;29::23;25;29
SPS#PSPTSPGSLRK	SPSPSPTSPGSLRK	3	3	S	PRSGKSPSPSPTSPG::PRSGKSPSPSPTSPG::PRSGKSPSPSPTSPG::PRSGKSPSPSPTSPG	O15075::O15075-2::O15075-3::O15075-4	332::332::25::25
SGKSPS#PS#PTS#PGSLRK	SGKSPSPSPTSPGSLRK	6;8;11	6;8;11	S;S;S	PRSGKSPSPSPTSPG;SGKSPSPSPTSPGSL;SPSPSPTSPGSLRKQ::PRSGKSPSPSPTSPG;SGKSPSPSPTSPGSL;SPSPSPTSPGSLRKQ::PRSGKSPSPSPTSPG;SGKSPSPSPTSPGSL;SPSPSPTSPGSLRKQ::PRSGKSPSPSPTSPG;SGKSPSPSPTSPGSL;SPSPSPTSPGSLRKQ	O15075::O15075-2::O15075-3::O15075-4	332;334;337::332;334;337::25;27;30::25;27;30
S#PSPSPTSPGSLR	SPSPSPTSPGSLR	1	1	S	STPRSGKSPSPSPTS::STPRSGKSPSPSPTS::STPRSGKSPSPSPTS::STPRSGKSPSPSPTS	O15075::O15075-2::O15075-3::O15075-4	330::330::23::23
S#GKSPS#PSPTS#PGSLRK	SGKSPSPSPTSPGSLRK	1;6;11	1;6;11	S;S;S	SQLSTPRSGKSPSPS;PRSGKSPSPSPTSPG;SPSPSPTSPGSLRKQ::SQLSTPRSGKSPSPS;PRSGKSPSPSPTSPG;SPSPSPTSPGSLRKQ::SQLSTPRSGKSPSPS;PRSGKSPSPSPTSPG;SPSPSPTSPGSLRKQ::SQLSTPRSGKSPSPS;PRSGKSPSPSPTSPG;SPSPSPTSPGSLRKQ	O15075::O15075-2::O15075-3::O15075-4	327;332;337::327;332;337::20;25;30::20;25;30
SPS#PSPTS#PGSLRK	SPSPSPTSPGSLRK	3;8	3;8	S;S	PRSGKSPSPSPTSPG;SPSPSPTSPGSLRKQ::PRSGKSPSPSPTSPG;SPSPSPTSPGSLRKQ::PRSGKSPSPSPTSPG;SPSPSPTSPGSLRKQ::PRSGKSPSPSPTSPG;SPSPSPTSPGSLRKQ	O15075::O15075-2::O15075-3::O15075-4	332;337::332;337::25;30::25;30
SPS#PSPTSPGSLR	SPSPSPTSPGSLR	3	3	S	PRSGKSPSPSPTSPG::PRSGKSPSPSPTSPG::PRSGKSPSPSPTSPG::PRSGKSPSPSPTSPG	O15075::O15075-2::O15075-3::O15075-4	332::332::25::25
S#PSPSPTS#PGSLR	SPSPSPTSPGSLR	1;8	1;8	S;S	STPRSGKSPSPSPTS;SPSPSPTSPGSLRKQ::STPRSGKSPSPSPTS;SPSPSPTSPGSLRKQ::STPRSGKSPSPSPTS;SPSPSPTSPGSLRKQ::STPRSGKSPSPSPTS;SPSPSPTSPGSLRKQ	O15075::O15075-2::O15075-3::O15075-4	330;337::330;337::23;30::23;30
SGKS#PS#PS#PTSPGSLRK	SGKSPSPSPTSPGSLRK	4;6;8	4;6;8	S;S;S	STPRSGKSPSPSPTS;PRSGKSPSPSPTSPG;SGKSPSPSPTSPGSL::STPRSGKSPSPSPTS;PRSGKSPSPSPTSPG;SGKSPSPSPTSPGSL::STPRSGKSPSPSPTS;PRSGKSPSPSPTSPG;SGKSPSPSPTSPGSL::STPRSGKSPSPSPTS;PRSGKSPSPSPTSPG;SGKSPSPSPTSPGSL	O15075::O15075-2::O15075-3::O15075-4	330;332;334::330;332;334::23;25;27::23;25;27
SPS#PSPTS#PGSLR	SPSPSPTSPGSLR	3;8	3;8	S;S	PRSGKSPSPSPTSPG;SPSPSPTSPGSLRKQ::PRSGKSPSPSPTSPG;SPSPSPTSPGSLRKQ::PRSGKSPSPSPTSPG;SPSPSPTSPGSLRKQ::PRSGKSPSPSPTSPG;SPSPSPTSPGSLRKQ	O15075::O15075-2::O15075-3::O15075-4	332;337::332;337::25;30::25;30
AVS#SLATAKGSPSEVRENK	AVSSLATAKGSPSEVRENK	3	3	S	TSASRAVSSLATAKG::TSASRAVSSLATAKG	O15075::O15075-2	164::164
SPSPSPT#S#PGSLRK	SPSPSPTSPGSLRK	7;8	7;8	T;S	KSPSPSPTSPGSLRK;SPSPSPTSPGSLRKQ::KSPSPSPTSPGSLRK;SPSPSPTSPGSLRKQ::KSPSPSPTSPGSLRK;SPSPSPTSPGSLRKQ::KSPSPSPTSPGSLRK;SPSPSPTSPGSLRKQ	O15075::O15075-2::O15075-3::O15075-4	336;337::336;337::29;30::29;30
SKS#PASTSSVNGTPGSQLSTPR	SKSPASTSSVNGTPGSQLSTPR	3	3	S	GPSRRSKSPASTSSV::GPSRRSKSPASTSSV	O15075::O15075-2	307::307
SPS#PSPT#SPGSLRK	SPSPSPTSPGSLRK	3;7	3;7	S;T	PRSGKSPSPSPTSPG;KSPSPSPTSPGSLRK::PRSGKSPSPSPTSPG;KSPSPSPTSPGSLRK::PRSGKSPSPSPTSPG;KSPSPSPTSPGSLRK::PRSGKSPSPSPTSPG;KSPSPSPTSPGSLRK	O15075::O15075-2::O15075-3::O15075-4	332;336::332;336::25;29::25;29
S#PSPSPTS#PGSLRK	SPSPSPTSPGSLRK	1;8	1;8	S;S	STPRSGKSPSPSPTS;SPSPSPTSPGSLRKQ::STPRSGKSPSPSPTS;SPSPSPTSPGSLRKQ::STPRSGKSPSPSPTS;SPSPSPTSPGSLRKQ::STPRSGKSPSPSPTS;SPSPSPTSPGSLRKQ	O15075::O15075-2::O15075-3::O15075-4	330;337::330;337::23;30::23;30
SPSPS#PTS#PGSLRK	SPSPSPTSPGSLRK	5;8	5;8	S;S	SGKSPSPSPTSPGSL;SPSPSPTSPGSLRKQ::SGKSPSPSPTSPGSL;SPSPSPTSPGSLRKQ::SGKSPSPSPTSPGSL;SPSPSPTSPGSLRKQ::SGKSPSPSPTSPGSL;SPSPSPTSPGSLRKQ	O15075::O15075-2::O15075-3::O15075-4	334;337::334;337::27;30::27;30
S#PSPSPTSPGSLRK	SPSPSPTSPGSLRK	1	1	S	STPRSGKSPSPSPTS::STPRSGKSPSPSPTS::STPRSGKSPSPSPTS::STPRSGKSPSPSPTS	O15075::O15075-2::O15075-3::O15075-4	330::330::23::23
SS#QHGGSSTS#LASTK	SSQHGGSSTSLASTK	2;10	2;10	S;S	SLRKQRSSQHGGSST;QHGGSSTSLASTKVC::SLRKQRSSQHGGSST;QHGGSSTSLASTKVC::SLRKQRSSQHGGSST;QHGGSSTSLASTKVC::SLRKQRSSQHGGSST;QHGGSSTSLASTKVC	O15075::O15075-2::O15075-3::O15075-4	347;355::347;355::40;48::40;48
SSQHGGS#STS#LASTK	SSQHGGSSTSLASTK	7;10	7;10	S;S	RSSQHGGSSTSLAST;QHGGSSTSLASTKVC::RSSQHGGSSTSLAST;QHGGSSTSLASTKVC::RSSQHGGSSTSLAST;QHGGSSTSLASTKVC::RSSQHGGSSTSLAST;QHGGSSTSLASTKVC	O15075::O15075-2::O15075-3::O15075-4	352;355::352;355::45;48::45;48
SGKS#PS#PSPTSPGSLR	SGKSPSPSPTSPGSLR	4;6	4;6	S;S	STPRSGKSPSPSPTS;PRSGKSPSPSPTSPG::STPRSGKSPSPSPTS;PRSGKSPSPSPTSPG::STPRSGKSPSPSPTS;PRSGKSPSPSPTSPG::STPRSGKSPSPSPTS;PRSGKSPSPSPTSPG	O15075::O15075-2::O15075-3::O15075-4	330;332::330;332::23;25::23;25
SGKSPS#PSPTS#PGSLR	SGKSPSPSPTSPGSLR	6;11	6;11	S;S	PRSGKSPSPSPTSPG;SPSPSPTSPGSLRKQ::PRSGKSPSPSPTSPG;SPSPSPTSPGSLRKQ::PRSGKSPSPSPTSPG;SPSPSPTSPGSLRKQ::PRSGKSPSPSPTSPG;SPSPSPTSPGSLRKQ	O15075::O15075-2::O15075-3::O15075-4	332;337::332;337::25;30::25;30
S#GKSPSPSPTSPGSLR	SGKSPSPSPTSPGSLR	1	1	S	SQLSTPRSGKSPSPS::SQLSTPRSGKSPSPS::SQLSTPRSGKSPSPS::SQLSTPRSGKSPSPS	O15075::O15075-2::O15075-3::O15075-4	327::327::20::20
SGKS#PS#PSPTS#PGSLRK	SGKSPSPSPTSPGSLRK	4;6;11	4;6;11	S;S;S	STPRSGKSPSPSPTS;PRSGKSPSPSPTSPG;SPSPSPTSPGSLRKQ::STPRSGKSPSPSPTS;PRSGKSPSPSPTSPG;SPSPSPTSPGSLRKQ::STPRSGKSPSPSPTS;PRSGKSPSPSPTSPG;SPSPSPTSPGSLRKQ::STPRSGKSPSPSPTS;PRSGKSPSPSPTSPG;SPSPSPTSPGSLRKQ	O15075::O15075-2::O15075-3::O15075-4	330;332;337::330;332;337::23;25;30::23;25;30
S#KS#PASTSSVNGTPGSQLSTPR	SKSPASTSSVNGTPGSQLSTPR	1;3	1;3	S;S	SPGPSRRSKSPASTS;GPSRRSKSPASTSSV::SPGPSRRSKSPASTS;GPSRRSKSPASTSSV	O15075::O15075-2	305;307::305;307
S#GKSPSPSPTS#PGSLR	SGKSPSPSPTSPGSLR	1;11	1;11	S;S	SQLSTPRSGKSPSPS;SPSPSPTSPGSLRKQ::SQLSTPRSGKSPSPS;SPSPSPTSPGSLRKQ::SQLSTPRSGKSPSPS;SPSPSPTSPGSLRKQ::SQLSTPRSGKSPSPS;SPSPSPTSPGSLRKQ	O15075::O15075-2::O15075-3::O15075-4	327;337::327;337::20;30::20;30
AQPAPPELNS#ESEDYSPSSSETVR	AQPAPPELNSESEDYSPSSSETVR	10	10	S	PAPPELNSESEDYSP::PAPPELNSESEDYSP	O15075::O15075-4	720::413
SGKS#PSPSPTS#PGSLR	SGKSPSPSPTSPGSLR	4;11	4;11	S;S	STPRSGKSPSPSPTS;SPSPSPTSPGSLRKQ::STPRSGKSPSPSPTS;SPSPSPTSPGSLRKQ::STPRSGKSPSPSPTS;SPSPSPTSPGSLRKQ::STPRSGKSPSPSPTS;SPSPSPTSPGSLRKQ	O15075::O15075-2::O15075-3::O15075-4	330;337::330;337::23;30::23;30
VNGLPS#PTHS#AHCSFYR	VNGLPSPTHSAHCSFYR	6;10	6;10	S;S	SRVNGLPSPTHSAHC;GLPSPTHSAHCSFYR::SRVNGLPSPTHSAHC;GLPSPTHSAHCSFYR	O15075::O15075-2	32;36::32;36
AQPAPPELNSESEDYS#PSSSETVR	AQPAPPELNSESEDYSPSSSETVR	16	16	S	NSESEDYSPSSSETV::NSESEDYSPSSSETV	O15075::O15075-4	726::419
SSQHGGS#STS#LAS#TK	SSQHGGSSTSLASTK	7;10;13	7;10;13	S;S;S	RSSQHGGSSTSLAST;QHGGSSTSLASTKVC;GSSTSLASTKVCSSM::RSSQHGGSSTSLAST;QHGGSSTSLASTKVC;GSSTSLASTKVCSSM::RSSQHGGSSTSLAST;QHGGSSTSLASTKVC;GSSTSLASTKVCSSM::RSSQHGGSSTSLAST;QHGGSSTSLASTKVC;GSSTSLASTKVCSSM	O15075::O15075-2::O15075-3::O15075-4	352;355;358::352;355;358::45;48;51::45;48;51
AVS#SLATAK	AVSSLATAK	3	3	S	TSASRAVSSLATAKG::TSASRAVSSLATAKG	O15075::O15075-2	164::164
SGKS#PSPSPTSPGSLR	SGKSPSPSPTSPGSLR	4	4	S	STPRSGKSPSPSPTS::STPRSGKSPSPSPTS::STPRSGKSPSPSPTS::STPRSGKSPSPSPTS	O15075::O15075-2::O15075-3::O15075-4	330::330::23::23
VNGLPS#PTHSAHCSFYR	VNGLPSPTHSAHCSFYR	6	6	S	SRVNGLPSPTHSAHC::SRVNGLPSPTHSAHC	O15075::O15075-2	32::32
S#GKSPS#PSPTSPGSLR	SGKSPSPSPTSPGSLR	1;6	1;6	S;S	SQLSTPRSGKSPSPS;PRSGKSPSPSPTSPG::SQLSTPRSGKSPSPS;PRSGKSPSPSPTSPG::SQLSTPRSGKSPSPS;PRSGKSPSPSPTSPG::SQLSTPRSGKSPSPS;PRSGKSPSPSPTSPG	O15075::O15075-2::O15075-3::O15075-4	327;332::327;332::20;25::20;25
SGKS#PS#PSPTS#PGSLR	SGKSPSPSPTSPGSLR	4;6;11	4;6;11	S;S;S	STPRSGKSPSPSPTS;PRSGKSPSPSPTSPG;SPSPSPTSPGSLRKQ::STPRSGKSPSPSPTS;PRSGKSPSPSPTSPG;SPSPSPTSPGSLRKQ::STPRSGKSPSPSPTS;PRSGKSPSPSPTSPG;SPSPSPTSPGSLRKQ::STPRSGKSPSPSPTS;PRSGKSPSPSPTSPG;SPSPSPTSPGSLRKQ	O15075::O15075-2::O15075-3::O15075-4	330;332;337::330;332;337::23;25;30::23;25;30
S#GKSPS#PSPTS#PGSLR	SGKSPSPSPTSPGSLR	1;6;11	1;6;11	S;S;S	SQLSTPRSGKSPSPS;PRSGKSPSPSPTSPG;SPSPSPTSPGSLRKQ::SQLSTPRSGKSPSPS;PRSGKSPSPSPTSPG;SPSPSPTSPGSLRKQ::SQLSTPRSGKSPSPS;PRSGKSPSPSPTSPG;SPSPSPTSPGSLRKQ::SQLSTPRSGKSPSPS;PRSGKSPSPSPTSPG;SPSPSPTSPGSLRKQ	O15075::O15075-2::O15075-3::O15075-4	327;332;337::327;332;337::20;25;30::20;25;30
SGKS#PSPSPTSPGSLRK	SGKSPSPSPTSPGSLRK	4	4	S	STPRSGKSPSPSPTS::STPRSGKSPSPSPTS::STPRSGKSPSPSPTS::STPRSGKSPSPSPTS	O15075::O15075-2::O15075-3::O15075-4	330::330::23::23
AQPAPPELNSESEDYSPSSSETVRS#PNSPF	AQPAPPELNSESEDYSPSSSETVRSPNSPF	25	25	S	SSSETVRSPNSPF__::SSSETVRSPNSPF__	O15075::O15075-4	735::428
GS#PSEVRENK	GSPSEVRENK	2	2	S	SLATAKGSPSEVREN::SLATAKGSPSEVREN	O15075::O15075-2	172::172
GIVYAIS#PDRFR	GIVYAISPDRFR	7	7	S	KGIVYAISPDRFRSF::KGIVYAISPDRFRSF	O15075::O15075-2	77::77
RRTS#PPVSVR	RRTSPPVSVR	4	4	S	AGSRRRTSPPVSVRD::AGSRRRTSPPVSVRD	O15079::O15079-2	20::64
RTS#PPVSVR	RTSPPVSVR	3	3	S	AGSRRRTSPPVSVRD::AGSRRRTSPPVSVRD	O15079::O15079-2	20::64
SLHS#PPSGNVLVR	SLHSPPSGNVLVR	4	4	S	QENKSLHSPPSGNVL	O15084-1	32
S#LHSPPSGNVLVR	SLHSPPSGNVLVR	1	1	S	KLPQENKSLHSPPSG	O15084-1	29
TVS#FEALPIMR	TVSFEALPIMR	3	3	S	TNTSKTVSFEALPIM::TNTSKTVSFEALPIM::TNTSKTVSFEALPIM::TNTSKTVSFEALPIM	O15084::O15084-2::O15084-1::O15084-4	1011::857::1044::1041
S#LHSPPSGNVLPSLVQAIFNGDPDEVR	SLHSPPSGNVLPSLVQAIFNGDPDEVR	1	1	S	KLPQENKSLHSPPSG	O15084-4	29
SLHS#PPSGNVLPSLVQAIFNGDPDEVR	SLHSPPSGNVLPSLVQAIFNGDPDEVR	4	4	S	QENKSLHSPPSGNVL	O15084-4	32
WTDGSLS#PPAK	WTDGSLSPPAK	7	7	S	RWTDGSLSPPAKEPL::RWTDGSLSPPAKEPL	O15085::O15085-2	1480::1520
QGS#DAAVPSTGDQGVDQSPK	QGSDAAVPSTGDQGVDQSPK	3	3	S	QHHRRQGSDAAVPST::QHHRRQGSDAAVPST	O15085::O15085-2	271::311
S#RSDVDMDAAAEATR	SRSDVDMDAAAEATR	1	1	S	KAENVPRSRSDVDMD::KAENVPRSRSDVDMD	O15085::O15085-2	633::673
SLGGESSGGTT#PVGSFHTEAAR	SLGGESSGGTTPVGSFHTEAAR	11	11	T	GESSGGTTPVGSFHT::GESSGGTTPVGSFHT	O15085::O15085-2	1462::1502
TS#PVIMAR	TSPVIMAR	2	2	S	GLDSPRTSPVIMARV::GLDSPRTSPVIMARV	O15085::O15085-2	255::295
T#SPVIMAR	TSPVIMAR	1	1	T	PGLDSPRTSPVIMAR::PGLDSPRTSPVIMAR	O15085::O15085-2	254::294
SLENPT#PPFTPK	SLENPTPPFTPK	6	6	T	TRSLENPTPPFTPKM::TRSLENPTPPFTPKM	O15085::O15085-2	668::708
T#RNSGIWESPELDR	TRNSGIWESPELDR	1	1	T	LEHLPPRTRNSGIWE::LEHLPPRTRNSGIWE	O15085::O15085-2	1292::1332
NSVLSDPGLDS#PRTSPVIMAR	NSVLSDPGLDSPRTSPVIMAR	11	11	S	LSDPGLDSPRTSPVI::LSDPGLDSPRTSPVI	O15085::O15085-2	251::291
NS#GIWESPELDR	NSGIWESPELDR	2	2	S	LPPRTRNSGIWESPE::LPPRTRNSGIWESPE	O15085::O15085-2	1295::1335
NSHELGPCPEDGSDAPLEDSTADAAAS#PGP	NSHELGPCPEDGSDAPLEDSTADAAASPGP	27	27	S	STADAAASPGP____::STADAAASPGP____	O15085::O15085-2	1519::1559
NSVLSDPGLDSPRTS#PVIMAR	NSVLSDPGLDSPRTSPVIMAR	15	15	S	GLDSPRTSPVIMARV::GLDSPRTSPVIMARV	O15085::O15085-2	255::295
TRNS#GIWESPELDR	TRNSGIWESPELDR	4	4	S	LPPRTRNSGIWESPE::LPPRTRNSGIWESPE	O15085::O15085-2	1295::1335
SLGGESSGGT#T#PVGSFHTEAAR	SLGGESSGGTTPVGSFHTEAAR	10;11	10;11	T;T	GGESSGGTTPVGSFH;GESSGGTTPVGSFHT::GGESSGGTTPVGSFH;GESSGGTTPVGSFHT	O15085::O15085-2	1461;1462::1501;1502
SRS#DVDMDAAAEATR	SRSDVDMDAAAEATR	3	3	S	ENVPRSRSDVDMDAA::ENVPRSRSDVDMDAA	O15085::O15085-2	635::675
SSSQSTFHIPLS#PVEVKPGNVR	SSSQSTFHIPLSPVEVKPGNVR	12	12	S	STFHIPLSPVEVKPG::STFHIPLSPVEVKPG	O15085::O15085-2	556::596
S#PPSLALR	SPPSLALR	1	1	S	DPRRPSRSPPSLALR::DPRRPSRSPPSLALR	O15085::O15085-2	1413::1453
S#LENPT#PPFTPK	SLENPTPPFTPK	1;6	1;6	S;T	TSSLSTRSLENPTPP;TRSLENPTPPFTPKM::TSSLSTRSLENPTPP;TRSLENPTPPFTPKM	O15085::O15085-2	663;668::703;708
RQGS#DAAVPSTGDQGVDQSPK	RQGSDAAVPSTGDQGVDQSPK	4	4	S	QHHRRQGSDAAVPST::QHHRRQGSDAAVPST	O15085::O15085-2	271::311
RPS#RSPPSLALR	RPSRSPPSLALR	3	3	S	NDDPRRPSRSPPSLA::NDDPRRPSRSPPSLA	O15085::O15085-2	1411::1451
QPS#DASETTGLVQR	QPSDASETTGLVQR	3	3	S	PSHHRQPSDASETTG::PSHHRQPSDASETTG	O15085::O15085-2	35::35
S#LENPTPPFTPK	SLENPTPPFTPK	1	1	S	TSSLSTRSLENPTPP::TSSLSTRSLENPTPP	O15085::O15085-2	663::703
SSS#QSTFHIPLSPVEVKPGNVR	SSSQSTFHIPLSPVEVKPGNVR	3	3	S	IGKPKSSSQSTFHIP::IGKPKSSSQSTFHIP	O15085::O15085-2	547::587
SLENPTPPFT#PK	SLENPTPPFTPK	10	10	T	ENPTPPFTPKMGRRS::ENPTPPFTPKMGRRS	O15085::O15085-2	672::712
LSS#LSSLGDSAPER	LSSLSSLGDSAPER	3	3	S	QSIDRLSSLSSLGDS::QSIDRLSSLSSLGDS	O15085::O15085-2	14::14
NSHELGPCPEDGS#DAPLEDSTADAAASPGP	NSHELGPCPEDGSDAPLEDSTADAAASPGP	13	13	S	GPCPEDGSDAPLEDS::GPCPEDGSDAPLEDS	O15085::O15085-2	1505::1545
LSTGS#FPEDLLESDSSR	LSTGSFPEDLLESDSSR	5	5	S	TQRLSTGSFPEDLLE::TQRLSTGSFPEDLLE	O15085::O15085-2	592::632
LST#GSFPEDLLESDSSR	LSTGSFPEDLLESDSSR	3	3	T	PGTQRLSTGSFPEDL::PGTQRLSTGSFPEDL	O15085::O15085-2	590::630
HQVLLEDPEQEGS#AEEEELGVLPCPSTSLDGENR	HQVLLEDPEQEGSAEEEELGVLPCPSTSLDGENR	13	13	S	EDPEQEGSAEEEELG::EDPEQEGSAEEEELG	O15085::O15085-2	1155::1195
LHQSASS#STSSLSTR	LHQSASSSTSSLSTR	7	7	S	RLHQSASSSTSSLST::RLHQSASSSTSSLST	O15085::O15085-2	654::694
QPSDAS#ETTGLVQR	QPSDASETTGLVQR	6	6	S	HRQPSDASETTGLVQ::HRQPSDASETTGLVQ	O15085::O15085-2	38::38
SLGGESS#GGTTPVGSFHTEAAR	SLGGESSGGTTPVGSFHTEAAR	7	7	S	KSLGGESSGGTTPVG::KSLGGESSGGTTPVG	O15085::O15085-2	1458::1498
IT#SVIPSPPPPPPLPPPQR	ITSVIPSPPPPPPLPPPQR	2	2	T	PAGAPRITSVIPSPP::PAGAPRITSVIPSPP	O15085::O15085-2	145::145
SLENPT#PPFT#PK	SLENPTPPFTPK	6;10	6;10	T;T	TRSLENPTPPFTPKM;ENPTPPFTPKMGRRS::TRSLENPTPPFTPKM;ENPTPPFTPKMGRRS	O15085::O15085-2	668;672::708;712
LHQSASSS#TSSLSTR	LHQSASSSTSSLSTR	8	8	S	LHQSASSSTSSLSTR::LHQSASSSTSSLSTR	O15085::O15085-2	655::695
ITS#VIPSPPPPPPLPPPQR	ITSVIPSPPPPPPLPPPQR	3	3	S	AGAPRITSVIPSPPP::AGAPRITSVIPSPPP	O15085::O15085-2	146::146
LHQSAS#SSTSSLSTR	LHQSASSSTSSLSTR	6	6	S	TRLHQSASSSTSSLS::TRLHQSASSSTSSLS	O15085::O15085-2	653::693
NSVLSDPGLDS#PRTS#PVIMAR	NSVLSDPGLDSPRTSPVIMAR	11;15	11;15	S;S	LSDPGLDSPRTSPVI;GLDSPRTSPVIMARV::LSDPGLDSPRTSPVI;GLDSPRTSPVIMARV	O15085::O15085-2	251;255::291;295
SLGGESS#GGTT#PVGSFHTEAAR	SLGGESSGGTTPVGSFHTEAAR	7;11	7;11	S;T	KSLGGESSGGTTPVG;GESSGGTTPVGSFHT::KSLGGESSGGTTPVG;GESSGGTTPVGSFHT	O15085::O15085-2	1458;1462::1498;1502
ITSVIPS#PPPPPPLPPPQR	ITSVIPSPPPPPPLPPPQR	7	7	S	RITSVIPSPPPPPPL::RITSVIPSPPPPPPL	O15085::O15085-2	150::150
RPSRS#PPSLALR	RPSRSPPSLALR	5	5	S	DPRRPSRSPPSLALR::DPRRPSRSPPSLALR	O15085::O15085-2	1413::1453
LS#TGSFPEDLLESDSSR	LSTGSFPEDLLESDSSR	2	2	S	EPGTQRLSTGSFPED::EPGTQRLSTGSFPED	O15085::O15085-2	589::629
HQVLLEDPEQEGSAEEEELGVLPCPSTS#LDGENR	HQVLLEDPEQEGSAEEEELGVLPCPSTSLDGENR	28	28	S	VLPCPSTSLDGENRG::VLPCPSTSLDGENRG	O15085::O15085-2	1170::1210
S#LENPTPPFT#PK	SLENPTPPFTPK	1;10	1;10	S;T	TSSLSTRSLENPTPP;ENPTPPFTPKMGRRS::TSSLSTRSLENPTPP;ENPTPPFTPKMGRRS	O15085::O15085-2	663;672::703;712
SLGGES#SGGT#TPVGSFHTEAAR	SLGGESSGGTTPVGSFHTEAAR	6;10	6;10	S;T	LKSLGGESSGGTTPV;GGESSGGTTPVGSFH::LKSLGGESSGGTTPV;GGESSGGTTPVGSFH	O15085::O15085-2	1457;1461::1497;1501
WTDGS#LS#PPAK	WTDGSLSPPAK	5;7	5;7	S;S	AARWTDGSLSPPAKE;RWTDGSLSPPAKEPL::AARWTDGSLSPPAKE;RWTDGSLSPPAKEPL	O15085::O15085-2	1478;1480::1518;1520
QLAALGDILS#KYEEDR	QLAALGDILSKYEEDR	10	10	S	AALGDILSKYEEDRS::AALGDILSKYEEDRS	O15085::O15085-2	462::502
LSLDS#QEGDSGLDSGTER	LSLDSQEGDSGLDSGTER	5	5	S	EGRLSLDSQEGDSGL::EGRLSLDSQEGDSGL	O15085::O15085-2	216::256
SLGGES#S#GGTTPVGSFHTEAAR	SLGGESSGGTTPVGSFHTEAAR	6;7	6;7	S;S	LKSLGGESSGGTTPV;KSLGGESSGGTTPVG::LKSLGGESSGGTTPV;KSLGGESSGGTTPVG	O15085::O15085-2	1457;1458::1497;1498
SSSQSTFHIPLS#PVEVK	SSSQSTFHIPLSPVEVK	12	12	S	STFHIPLSPVEVKPG::STFHIPLSPVEVKPG	O15085::O15085-2	556::596
EPLASDS#RNS#HELGPCPEDGSDAPLEDSTADAAASPGP	EPLASDSRNSHELGPCPEDGSDAPLEDSTADAAASPGP	7;10	7;10	S;S	KEPLASDSRNSHELG;LASDSRNSHELGPCP::KEPLASDSRNSHELG;LASDSRNSHELGPCP	O15085::O15085-2	1491;1494::1531;1534
T#RNSGIWESPELDRNLAEDASSTEAAGGYK	TRNSGIWESPELDRNLAEDASSTEAAGGYK	1	1	T	LEHLPPRTRNSGIWE::LEHLPPRTRNSGIWE	O15085::O15085-2	1292::1332
S#SSQSTFHIPLS#PVEVKPGNVR	SSSQSTFHIPLSPVEVKPGNVR	1;12	1;12	S;S	KYIGKPKSSSQSTFH;STFHIPLSPVEVKPG::KYIGKPKSSSQSTFH;STFHIPLSPVEVKPG	O15085::O15085-2	545;556::585;596
NSVLSDPGLDS#PR	NSVLSDPGLDSPR	11	11	S	LSDPGLDSPRTSPVI::LSDPGLDSPRTSPVI	O15085::O15085-2	251::291
LHQSASSSTSS#LSTR	LHQSASSSTSSLSTR	11	11	S	SASSSTSSLSTRSLE::SASSSTSSLSTRSLE	O15085::O15085-2	658::698
SLGGESS#GGT#TPVGSFHTEAAR	SLGGESSGGTTPVGSFHTEAAR	7;10	7;10	S;T	KSLGGESSGGTTPVG;GGESSGGTTPVGSFH::KSLGGESSGGTTPVG;GGESSGGTTPVGSFH	O15085::O15085-2	1458;1461::1498;1501
NSVLS#DPGLDSPR	NSVLSDPGLDSPR	5	5	S	MNRNSVLSDPGLDSP::MNRNSVLSDPGLDSP	O15085::O15085-2	245::285
NS#HELGPCPEDGSDAPLEDSTADAAASPGP	NSHELGPCPEDGSDAPLEDSTADAAASPGP	2	2	S	LASDSRNSHELGPCP::LASDSRNSHELGPCP	O15085::O15085-2	1494::1534
TRNS#GIWESPELDRNLAEDASSTEAAGGYK	TRNSGIWESPELDRNLAEDASSTEAAGGYK	4	4	S	LPPRTRNSGIWESPE::LPPRTRNSGIWESPE	O15085::O15085-2	1295::1335
LSS#LSSLGDSAPERK	LSSLSSLGDSAPERK	3	3	S	QSIDRLSSLSSLGDS::QSIDRLSSLSSLGDS	O15085::O15085-2	14::14
LPQS#IDR	LPQSIDR	4	4	S	MSVRLPQSIDRLSSL::MSVRLPQSIDRLSSL	O15085::O15085-2	8::8
FPS#LSESLMNR	FPSLSESLMNR	3	3	S	SGTERFPSLSESLMN::SGTERFPSLSESLMN	O15085::O15085-2	232::272
S#LENPT#PPFT#PK	SLENPTPPFTPK	1;6;10	1;6;10	S;T;T	TSSLSTRSLENPTPP;TRSLENPTPPFTPKM;ENPTPPFTPKMGRRS::TSSLSTRSLENPTPP;TRSLENPTPPFTPKM;ENPTPPFTPKMGRRS	O15085::O15085-2	663;668;672::703;708;712
LSSLSSLGDS#APERK	LSSLSSLGDSAPERK	10	10	S	SLSSLGDSAPERKSP::SLSSLGDSAPERKSP	O15085::O15085-2	21::21
LHQSASSSTSSLS#TR	LHQSASSSTSSLSTR	13	13	S	SSSTSSLSTRSLENP::SSSTSSLSTRSLENP	O15085::O15085-2	660::700
RPS#RS#PPSLALR	RPSRSPPSLALR	3;5	3;5	S;S	NDDPRRPSRSPPSLA;DPRRPSRSPPSLALR::NDDPRRPSRSPPSLA;DPRRPSRSPPSLALR	O15085::O15085-2	1411;1413::1451;1453
ELQDILPLYGDTSQRPSEGRLS#LDS#QEGDSGLDSGTER	ELQDILPLYGDTSQRPSEGRLSLDSQEGDSGLDSGTER	22;25	22;25	S;S	RPSEGRLSLDSQEGD;EGRLSLDSQEGDSGL	O15085	213;216
LHQSASSS#TSS#LSTR	LHQSASSSTSSLSTR	8;11	8;11	S;S	LHQSASSSTSSLSTR;SASSSTSSLSTRSLE::LHQSASSSTSSLSTR;SASSSTSSLSTRSLE	O15085::O15085-2	655;658::695;698
PSRS#PPSLALR	PSRSPPSLALR	4	4	S	DPRRPSRSPPSLALR::DPRRPSRSPPSLALR	O15085::O15085-2	1413::1453
LGRSES#LK	LGRSESLK	6	6	S	IRLGRSESLKGREEM::IRLGRSESLKGREEM	O15085::O15085-2	614::654
WTDGSLS#PPAKEPLASDSR	WTDGSLSPPAKEPLASDSR	7	7	S	RWTDGSLSPPAKEPL::RWTDGSLSPPAKEPL	O15085::O15085-2	1480::1520
LST#GS#FPEDLLESDSSR	LSTGSFPEDLLESDSSR	3;5	3;5	T;S	PGTQRLSTGSFPEDL;TQRLSTGSFPEDLLE::PGTQRLSTGSFPEDL;TQRLSTGSFPEDLLE	O15085::O15085-2	590;592::630;632
LHQS#ASSS#TSSLSTR	LHQSASSSTSSLSTR	4;8	4;8	S;S	EATRLHQSASSSTSS;LHQSASSSTSSLSTR::EATRLHQSASSSTSS;LHQSASSSTSSLSTR	O15085::O15085-2	651;655::691;695
LHQSASS#S#TSSLSTR	LHQSASSSTSSLSTR	7;8	7;8	S;S	RLHQSASSSTSSLST;LHQSASSSTSSLSTR::RLHQSASSSTSSLST;LHQSASSSTSSLSTR	O15085::O15085-2	654;655::694;695
LSLDSQEGDS#GLDSGTER	LSLDSQEGDSGLDSGTER	10	10	S	LDSQEGDSGLDSGTE::LDSQEGDSGLDSGTE	O15085::O15085-2	221::261
TRNS#GIWES#PELDR	TRNSGIWESPELDR	4;9	4;9	S;S	LPPRTRNSGIWESPE;RNSGIWESPELDRNL::LPPRTRNSGIWESPE;RNSGIWESPELDRNL	O15085::O15085-2	1295;1300::1335;1340
LS#TGS#FPEDLLESDSSR	LSTGSFPEDLLESDSSR	2;5	2;5	S;S	EPGTQRLSTGSFPED;TQRLSTGSFPEDLLE::EPGTQRLSTGSFPED;TQRLSTGSFPEDLLE	O15085::O15085-2	589;592::629;632
NSHELGPCPEDGS#DAPLEDSTADAAAS#PGP	NSHELGPCPEDGSDAPLEDSTADAAASPGP	13;27	13;27	S;S	GPCPEDGSDAPLEDS;STADAAASPGP____::GPCPEDGSDAPLEDS;STADAAASPGP____	O15085::O15085-2	1505;1519::1545;1559
NSVLS#DPGLDS#PRTS#PVIMAR	NSVLSDPGLDSPRTSPVIMAR	5;11;15	5;11;15	S;S;S	MNRNSVLSDPGLDSP;LSDPGLDSPRTSPVI;GLDSPRTSPVIMARV::MNRNSVLSDPGLDSP;LSDPGLDSPRTSPVI;GLDSPRTSPVIMARV	O15085::O15085-2	245;251;255::285;291;295
DRGLS#IPR	DRGLSIPR	5	5	S	ALKDRGLSIPRADTL	O15116	123
SPVNEDNQDGVTHSDGAGNLDEEQDS#EGETYEDIEASK	SPVNEDNQDGVTHSDGAGNLDEEQDSEGETYEDIEASK	26	26	S	NLDEEQDSEGETYED::NLDEEQDSEGETYED::NLDEEQDSEGETYED	O15117::O15117-2::O15117-3	457::457::467
PKVSDS#DNNEGSSFPAPPK	PKVSDSDNNEGSSFPAPPK	6	6	S	EKPKVSDSDNNEGSS::EKPKVSDSDNNEGSS	O15117-2::O15117-3	675::685
GS#PAPLGVR	GSPAPLGVR	2	2	S	NVSSSKGSPAPLGVR::NVSSSKGSPAPLGVR::NVSSSKGSPAPLGVR	O15117::O15117-2::O15117-3	225::225::235
GS#YGYIK	GSYGYIK	2	2	S	LGRTARGSYGYIKTT::LGRTARGSYGYIKTT::LGRTARGSYGYIKTT	O15117::O15117-2::O15117-3	558::558::568
PAFGQKPPLSTENS#HEDESPMK	PAFGQKPPLSTENSHEDESPMK	14	14	S	PPLSTENSHEDESPM::PPLSTENSHEDESPM::PPLSTENSHEDESPM	O15117::O15117-2::O15117-3	209::209::219
NLFNNQGNAS#PPAGPSNVPK	NLFNNQGNASPPAGPSNVPK	10	10	S	FNNQGNASPPAGPSN::FNNQGNASPPAGPSN::FNNQGNASPPAGPSN	O15117::O15117-2::O15117-3	46::46::56
FMSAS#QDLEPK	FMSASQDLEPK	5	5	S	KGKFMSASQDLEPKP::KGKFMSASQDLEPKP::KGKFMSASQDLEPKP	O15117::O15117-2::O15117-3	184::184::194
TTAVEIDY#DSLK	TTAVEIDYDSLK	8	8	Y	TTAVEIDYDSLKLKK::TTAVEIDYDSLKLKK::TTAVEIDYDSLKLKK	O15117::O15117-2::O15117-3	571::571::581
S#GPLKPAR	SGPLKPAR	1	1	S	PLGVRSKSGPLKPAR::PLGVRSKSGPLKPAR::PLGVRSKSGPLKPAR	O15117::O15117-2::O15117-3	235::235::245
LTVGGPWGQS#QEK	LTVGGPWGQSQEK	10	10	S	VGGPWGQSQEKEKGD::VGGPWGQSQEKEKGD::VGGPWGQSQEKEKGD	O15117::O15117-2::O15117-3	329::329::339
TTAVEIDYDS#LK	TTAVEIDYDSLK	10	10	S	AVEIDYDSLKLKKDS::AVEIDYDSLKLKKDS::AVEIDYDSLKLKKDS	O15117::O15117-2::O15117-3	573::573::583
SKS#GPLKPAR	SKSGPLKPAR	3	3	S	PLGVRSKSGPLKPAR::PLGVRSKSGPLKPAR::PLGVRSKSGPLKPAR	O15117::O15117-2::O15117-3	235::235::245
ASPDS#RHSPATISSSTR	ASPDSRHSPATISSSTR	5	5	S	LDKASPDSRHSPATI::LDKASPDSRHSPATI::LDKASPDSRHSPATI	O15119::O15119-2::O15119-3	435::415::435
ASPDSRHS#PATISSSTR	ASPDSRHSPATISSSTR	8	8	S	ASPDSRHSPATISSS::ASPDSRHSPATISSS::ASPDSRHSPATISSS	O15119::O15119-2::O15119-3	438::418::438
SSTLSSSSMSLS#PK	SSTLSSSSMSLSPK	12	12	S	SSSSMSLSPKLCAEK::SSSSMSLSPKLCAEK::SSSSMSLSPKLCAEK	O15119::O15119-2::O15119-3	707::687::564
S#PVREGTAPAK	SPVREGTAPAK	1	1	S	LGAEERRSPVREGTA::LGAEERRSPVREGTA::LGAEERRSPVREGTA	O15119::O15119-2::O15119-3	456::436::456
HS#PATISSSTR	HSPATISSSTR	2	2	S	ASPDSRHSPATISSS::ASPDSRHSPATISSS::ASPDSRHSPATISSS	O15119::O15119-2::O15119-3	438::418::438
AS#PDSRHS#PATISSSTR	ASPDSRHSPATISSSTR	2;8	2;8	S;S	SGRLDKASPDSRHSP;ASPDSRHSPATISSS::SGRLDKASPDSRHSP;ASPDSRHSPATISSS::SGRLDKASPDSRHSP;ASPDSRHSPATISSS	O15119::O15119-2::O15119-3	432;438::412;418::432;438
DLCPS#EGESDAEAESK	DLCPSEGESDAEAESK	5	5	S	NLKDLCPSEGESDAE::NLKDLCPSEGESDAE::NLKDLCPSEGESDAE	O15119::O15119-2::O15119-3	371::351::371
ENGTSDESSSEQAAFNCFAQASS#PAASTVGTSNLK	ENGTSDESSSEQAAFNCFAQASSPAASTVGTSNLK	23	23	S	NCFAQASSPAASTVG::NCFAQASSPAASTVG::NCFAQASSPAASTVG	O15119::O15119-2::O15119-3	354::334::354
DLCPS#EGES#DAEAESK	DLCPSEGESDAEAESK	5;9	5;9	S;S	NLKDLCPSEGESDAE;LCPSEGESDAEAESK::NLKDLCPSEGESDAE;LCPSEGESDAEAESK::NLKDLCPSEGESDAE;LCPSEGESDAEAESK	O15119::O15119-2::O15119-3	371;375::351;355::371;375
LVSGLEAKPDRS#R	LVSGLEAKPDRSR	12	12	S	LEAKPDRSRSASP__::LEAKPDRSRSASP__::LEAKPDRSRSASP__	O15119::O15119-2::O15119-3	738::718::595
RS#PVREGTAPAK	RSPVREGTAPAK	2	2	S	LGAEERRSPVREGTA::LGAEERRSPVREGTA::LGAEERRSPVREGTA	O15119::O15119-2::O15119-3	456::436::456
NVPPGLDEYNPFSDSRT#PPPGGVK	NVPPGLDEYNPFSDSRTPPPGGVK	17	17	T	NPFSDSRTPPPGGVK::NPFSDSRTPPPGGVK	O15126::O15126-2	45::45
AAS#SAAQGAFQGN	AASSAAQGAFQGN	3	3	S	RTFHRAASSAAQGAF	O15127	319
T#GASFQQAQEEFSQGIFSSR	TGASFQQAQEEFSQGIFSSR	1	1	T	VHSLYRRTGASFQQA	O15127	293
ELQNT#VANLHVR	ELQNTVANLHVR	5	5	T	KERELQNTVANLHVR	O15127	109
KAS#SEGGTAAGAGLDSLHK	KASSEGGTAAGAGLDSLHK	3	3	S	QNLDKKASSEGGTAA	O15143	310
ASS#EGGTAAGAGLDSLHK	ASSEGGTAAGAGLDSLHK	3	3	S	NLDKKASSEGGTAAG	O15143	311
RAS#HTAPQVLFSHR	RASHTAPQVLFSHR	3	3	S	FKEGRRASHTAPQVL	O15144	192
LTHSLS#TSDITAIPEK	LTHSLSTSDITAIPEK	6	6	S	SKLTHSLSTSDITAI::SKLTHSLSTSDITAI	O15151::O15151-5	342::292
RTIS#APVVRPK	RTISAPVVRPK	4	4	S	PDCRRTISAPVVRPK::PDCRRTISAPVVRPK::PDCRRTISAPVVRPK	O15151::O15151-4::O15151-5	367::41::317
TIS#APVVRPK	TISAPVVRPK	3	3	S	PDCRRTISAPVVRPK::PDCRRTISAPVVRPK::PDCRRTISAPVVRPK	O15151::O15151-4::O15151-5	367::41::317
SLS#IEIGHEVK	SLSIEIGHEVK	3	3	S	VTAIKSLSIEIGHEV::VTAIKSLSIEIGHEV	O15155::O15155-2	50::50
LTES#LRSK	LTESLRSK	4	4	S	ENERLTESLRSKVTA::ENERLTESLRSKVTA	O15155::O15155-2	38::38
FWEQSAPTGPPVSTPGPPDDDEEEGAPTT#PQAEGAMESS	FWEQSAPTGPPVSTPGPPDDDEEEGAPTTPQAEGAMESS	29	29	T	EEEGAPTTPQAEGAM::EEEGAPTTPQAEGAM	O15156::O15156-2	529::563
FWEQSAPTGPPVSTPGPPDDDEEEGAPTTPQAEGAMESS#	FWEQSAPTGPPVSTPGPPDDDEEEGAPTTPQAEGAMESS	39	39	S	AEGAMESS_______::AEGAMESS_______	O15156::O15156-2	539::573
DDAPPHYPPPSTAAAS#PAGLDLSNGHLDTFR	DDAPPHYPPPSTAAASPAGLDLSNGHLDTFR	16	16	S	PPSTAAASPAGLDLS::PPSTAAASPAGLDLS	O15156::O15156-2	480::514
DDAPPHYPPPSTAAASPAGLDLS#NGHLDTFR	DDAPPHYPPPSTAAASPAGLDLSNGHLDTFR	23	23	S	SPAGLDLSNGHLDTF::SPAGLDLSNGHLDTF	O15156::O15156-2	487::521
S#PLHVGETR	SPLHVGETR	1	1	S	WLDPSQKSPLHVGET::WLDPSQKSPLHVGET	O15164::O15164-2	811::777
SEWLDPSQKS#PLHVGETR	SEWLDPSQKSPLHVGETR	10	10	S	WLDPSQKSPLHVGET::WLDPSQKSPLHVGET	O15164::O15164-2	811::777
FSDDS#DDDFVQPR	FSDDSDDDFVQPR	5	5	S	DNKFSDDSDDDFVQP::DNKFSDDSDDDFVQP	O15164::O15164-2	1028::994
NESEDNKFS#DDS#DDDFVQPR	NESEDNKFSDDSDDDFVQPR	9;12	9;12	S;S	ESEDNKFSDDSDDDF;DNKFSDDSDDDFVQP::ESEDNKFSDDSDDDF;DNKFSDDSDDDFVQP	O15164::O15164-2	1025;1028::991;994
TVQS#PNSSVPSPGLAGPVTMTSVHPPIR	TVQSPNSSVPSPGLAGPVTMTSVHPPIR	4	4	S	PSNRTVQSPNSSVPS::PSNRTVQSPNSSVPS	O15164::O15164-2	660::626
TVQSPNSSVPS#PGLAGPVTMTSVHPPIR	TVQSPNSSVPSPGLAGPVTMTSVHPPIR	11	11	S	SPNSSVPSPGLAGPV::SPNSSVPSPGLAGPV	O15164::O15164-2	667::633
DTNIDHGQPRPPS#NR	DTNIDHGQPRPPSNR	13	13	S	HGQPRPPSNRTVQSP::HGQPRPPSNRTVQSP	O15164::O15164-2	654::620
LKS#IEER	LKSIEER	3	3	S	PRKKRLKSIEERQLL::PRKKRLKSIEERQLL	O15164::O15164-2	1042::1008
NESEDNKFS#DDSDDDFVQPR	NESEDNKFSDDSDDDFVQPR	9	9	S	ESEDNKFSDDSDDDF::ESEDNKFSDDSDDDF	O15164::O15164-2	1025::991
SPS#ASSVGSR	SPSASSVGSR	3	3	S	HPPIRSPSASSVGSR::HPPIRSPSASSVGSR	O15164::O15164-2	687::653
QES#DEESRPQNANYPR	QESDEESRPQNANYPR	3	3	S	VVIVKQESDEESRPQ::VVIVKQESDEESRPQ	O15164::O15164-2	744::710
YLMLPAPMLGSAETPPPVPAPGS#PVSGSSPFATQVGVIR	YLMLPAPMLGSAETPPPVPAPGSPVSGSSPFATQVGVIR	23	23	S	PPVPAPGSPVSGSSP::PPVPAPGSPVSGSSP	O15164::O15164-2	110::110
RSDLDLGYEPEGSASPT#PPYLK	RSDLDLGYEPEGSASPTPPYLK	17	17	T	PEGSASPTPPYLKWA::PEGSASPTPPYLKWA	O15169::O15169-2	79::79
RSDLDLGYEPEGSAS#PTPPYLK	RSDLDLGYEPEGSASPTPPYLK	15	15	S	YEPEGSASPTPPYLK::YEPEGSASPTPPYLK	O15169::O15169-2	77::77
TPGRQS#PGPGHR	TPGRQSPGPGHR	6	6	S	LRTPGRQSPGPGHRS::LRTPGRQSPGPGHRS	O15169::O15169-2	486::486
TPGRQS#PGPGHRS#PDSGHVAK	TPGRQSPGPGHRSPDSGHVAK	6;13	6;13	S;S	LRTPGRQSPGPGHRS;SPGPGHRSPDSGHVA::LRTPGRQSPGPGHRS;SPGPGHRSPDSGHVA	O15169::O15169-2	486;493::486;493
VLRT#PGRQS#PGPGHR	VLRTPGRQSPGPGHR	4;9	4;9	T;S	HVQRVLRTPGRQSPG;LRTPGRQSPGPGHRS::HVQRVLRTPGRQSPG;LRTPGRQSPGPGHRS	O15169::O15169-2	481;486::481;486
RSDLDLGYEPEGS#ASPT#PPYLK	RSDLDLGYEPEGSASPTPPYLK	13;17	13;17	S;T	LGYEPEGSASPTPPY;PEGSASPTPPYLKWA::LGYEPEGSASPTPPY;PEGSASPTPPYLKWA	O15169::O15169-2	75;79::75;79
PGEEPSEYT#DEEDTK	PGEEPSEYTDEEDTK	9	9	T	GEEPSEYTDEEDTKD::GEEPSEYTDEEDTKD	O15173::O15173-2	211::235
LLKPGEEPSEYT#DEEDTK	LLKPGEEPSEYTDEEDTK	12	12	T	GEEPSEYTDEEDTKD::GEEPSEYTDEEDTKD	O15173::O15173-2	211::235
DFS#LEQLR	DFSLEQLR	3	3	S	RMKKRDFSLEQLRQY::RMKKRDFSLEQLRQY	O15173::O15173-2	104::128
KRDFS#LEQLR	KRDFSLEQLR	5	5	S	RMKKRDFSLEQLRQY::RMKKRDFSLEQLRQY	O15173::O15173-2	104::128
RGLGAGAGAGEES#PATSLPR	RGLGAGAGAGEESPATSLPR	13	13	S	GAGAGEESPATSLPR::GAGAGEESPATSLPR	O15173::O15173-2	90::114
GLGAGAGAGEES#PATSLPR	GLGAGAGAGEESPATSLPR	12	12	S	GAGAGEESPATSLPR::GAGAGEESPATSLPR	O15173::O15173-2	90::114
LLKPGEEPS#EYT#DEEDTK	LLKPGEEPSEYTDEEDTK	9;12	9;12	S;T	LKPGEEPSEYTDEED;GEEPSEYTDEEDTKD::LKPGEEPSEYTDEED;GEEPSEYTDEEDTKD	O15173::O15173-2	208;211::232;235
LLKPGEEPSEYT#DEEDTKDHNK	LLKPGEEPSEYTDEEDTKDHNK	12	12	T	GEEPSEYTDEEDTKD::GEEPSEYTDEEDTKD	O15173::O15173-2	211::235
RDFS#LEQLR	RDFSLEQLR	4	4	S	RMKKRDFSLEQLRQY::RMKKRDFSLEQLRQY	O15173::O15173-2	104::128
QVIPIPS#PPAK	QVIPIPSPPAK	7	7	S	RQVIPIPSPPAKYLL	O15194	89
ASQCNVS#LKK	ASQCNVSLKK	7	7	S	KASQCNVSLKKQRSR::KASQCNVSLKKQRSR	O15194::O15194-2	33::33
ASQCNVS#LK	ASQCNVSLK	7	7	S	KASQCNVSLKKQRSR::KASQCNVSLKKQRSR	O15194::O15194-2	33::33
RVWS#PPR	RVWSPPR	4	4	S	PSSRRVWSPPRVHKV	O15209	616
RESPGVGGGS#GDEASAATPPSSR	RESPGVGGGSGDEASAATPPSSR	10	10	S	SPGVGGGSGDEASAA	O15209	599
ASENQS#PSSSNYFSPR	ASENQSPSSSNYFSPR	6	6	S	SRASENQSPSSSNYF	O15209	202
RES#PGVGGGS#GDEASAATPPSSR	RESPGVGGGSGDEASAATPPSSR	3;10	3;10	S;S	SLPSKRESPGVGGGS;SPGVGGGSGDEASAA	O15209	592;599
S#ASCGSPLSGGAEEASGGTGYGGEGSGPGASDCR	SASCGSPLSGGAEEASGGTGYGGEGSGPGASDCR	1	1	S	PSRGHRRSASCGSPL	O15211	617
RSS#TATPGVTSGPSASGTPPSEGGGGSFPR	RSSTATPGVTSGPSASGTPPSEGGGGSFPR	3	3	S	LRQRRRSSTATPGVT	O15211	737
RSAS#CGSPLSGGAEEASGGTGYGGEGSGPGASDCR	RSASCGSPLSGGAEEASGGTGYGGEGSGPGASDCR	4	4	S	RGHRRSASCGSPLSG	O15211	619
SSTATPGVTSGPSASGTPPSEGGGGS#FPR	SSTATPGVTSGPSASGTPPSEGGGGSFPR	26	26	S	PSEGGGGSFPRIKAT	O15211	761
S#STATPGVTSGPSASGTPPSEGGGGSFPR	SSTATPGVTSGPSASGTPPSEGGGGSFPR	1	1	S	LLRQRRRSSTATPGV	O15211	736
LQS#PLEPHSK	LQSPLEPHSK	3	3	S	VQEVKLQSPLEPHSK::VQEVKLQSPLEPHSK	O15211::O15211-2	409::327
RSASCGS#PLSGGAEEASGGTGYGGEGSGPGASDCR	RSASCGSPLSGGAEEASGGTGYGGEGSGPGASDCR	7	7	S	RRSASCGSPLSGGAE	O15211	622
SSTATPGVTSGPSASGTPPS#EGGGGSFPR	SSTATPGVTSGPSASGTPPSEGGGGSFPR	20	20	S	SASGTPPSEGGGGSF	O15211	755
WPS#VSSLDSALESSPSLHSPADPSHLSPPASSPR	WPSVSSLDSALESSPSLHSPADPSHLSPPASSPR	3	3	S	AQHMKWPSVSSLDSA	O15211	578
LLLDTS#PPGGVVLSSFR	LLLDTSPPGGVVLSSFR	6	6	S	LRLLLDTSPPGGVVL	O15211	13
RYWEEETVPTTAGAS#PGPPR	RYWEEETVPTTAGASPGPPR	15	15	S	VPTTAGASPGPPRNK	O15213	41
YWEEETVPTTAGAS#PGPPR	YWEEETVPTTAGASPGPPR	14	14	S	VPTTAGASPGPPRNK	O15213	41
RHLS#TCDGQNPPK	RHLSTCDGQNPPK	4	4	S	KGQKRHLSTCDGQNP::KGQKRHLSTCDGQNP	O15226::O15226-2	35::50
SES#HTDLTFSR	SESHTDLTFSR	3	3	S	RNYARSESHTDLTFS::RNYARSESHTDLTFS	O15226::O15226-2	618::633
DQPVTANMYFDSGNPAPSTTSQQANSQST#PEPS#PSQTFPESVVAEK	DQPVTANMYFDSGNPAPSTTSQQANSQSTPEPSPSQTFPESVVAEK	29;33	29;33	T;S	QQANSQSTPEPSPSQ;SQSTPEPSPSQTFPE::QQANSQSTPEPSPSQ;SQSTPEPSPSQTFPE	O15226::O15226-2	153;157::168;172
RSST#SGDTEEEEEEEVVPFSSDEQK	RSSTSGDTEEEEEEEVVPFSSDEQK	4	4	T	YNIRRSSTSGDTEEE::YNIRRSSTSGDTEEE::YNIRRSSTSGDTEEE::YNIRRSSTSGDTEEE::YNIRRSSTSGDTEEE::YNIRRSSTSGDTEEE::YNIRRSSTSGDTEEE::YNIRRSSTSGDTEEE	O15231::O15231-2::O15231-3::O15231-4::O15231-5::O15231-6::O15231-7::O15231-8	154::14::154::154::19::154::154::154
QSS#PSGSEQLVR	QSSPSGSEQLVR	3	3	S	STPERQSSPSGSEQL::STPERQSSPSGSEQL::STPERQSSPSGSEQL::STPERQSSPSGSEQL::STPERQSSPSGSEQL::STPERQSSPSGSEQL::STPERQSSPSGSEQL::STPERQSSPSGSEQL::STPERQSSPSGSEQL	O15231::O15231-2::O15231-3::O15231-4::O15231-5::O15231-6::O15231-7::O15231-8::O15231-9	453::216::454::394::232::485::424::456::91
RES#CGSSVLTDFEGK	RESCGSSVLTDFEGK	3	3	S	EQLVRRESCGSSVLT::EQLVRRESCGSSVLT::EQLVRRESCGSSVLT::EQLVRRESCGSSVLT::EQLVRRESCGSSVLT::EQLVRRESCGSSVLT::EQLVRRESCGSSVLT::EQLVRRESCGSSVLT::EQLVRRESCGSSVLT	O15231::O15231-2::O15231-3::O15231-4::O15231-5::O15231-6::O15231-7::O15231-8::O15231-9	465::228::466::406::244::497::436::468::103
STGS#PTQETQAPFIAK	STGSPTQETQAPFIAK	4	4	S	AAKKSTGSPTQETQA::AAKKSTGSPTQETQA	O15231-2::O15231-3	66::206
ATS#FSSAGEVPK	ATSFSSAGEVPK	3	3	S	SGRSRATSFSSAGEV::SGRSRATSFSSAGEV::SGRSRATSFSSAGEV::SGRSRATSFSSAGEV::SGRSRATSFSSAGEV::SGRSRATSFSSAGEV	O15231::O15231-3::O15231-4::O15231-6::O15231-7::O15231-8	64::64::64::64::64::64
GGQGDPAVPTQQPADPST#PEQQNSPSGSEQFVR	GGQGDPAVPTQQPADPSTPEQQNSPSGSEQFVR	18	18	T	QQPADPSTPEQQNSP::QQPADPSTPEQQNSP::QQPADPSTPEQQNSP::QQPADPSTPEQQNSP::QQPADPSTPEQQNSP::QQPADPSTPEQQNSP::QQPADPSTPEQQNSP::QQPADPSTPEQQNSP::QQPADPSTPEQQNSP	O15231::O15231-2::O15231-3::O15231-4::O15231-5::O15231-6::O15231-7::O15231-8::O15231-9	513::276::514::454::292::545::484::516::151
S#STSGDTEEEEEEEVVPFSSDEQK	SSTSGDTEEEEEEEVVPFSSDEQK	1	1	S	APYNIRRSSTSGDTE::APYNIRRSSTSGDTE::APYNIRRSSTSGDTE::APYNIRRSSTSGDTE::APYNIRRSSTSGDTE::APYNIRRSSTSGDTE::APYNIRRSSTSGDTE::APYNIRRSSTSGDTE	O15231::O15231-2::O15231-3::O15231-4::O15231-5::O15231-6::O15231-7::O15231-8	152::12::152::152::17::152::152::152
GGQGDPAVPTQQPADPSTPEQQNS#PSGSEQFVR	GGQGDPAVPTQQPADPSTPEQQNSPSGSEQFVR	24	24	S	STPEQQNSPSGSEQF::STPEQQNSPSGSEQF::STPEQQNSPSGSEQF::STPEQQNSPSGSEQF::STPEQQNSPSGSEQF::STPEQQNSPSGSEQF::STPEQQNSPSGSEQF::STPEQQNSPSGSEQF::STPEQQNSPSGSEQF	O15231::O15231-2::O15231-3::O15231-4::O15231-5::O15231-6::O15231-7::O15231-8::O15231-9	519::282::520::460::298::551::490::522::157
GSSSATS#VSAVPADR	GSSSATSVSAVPADR	7	7	S	RGSSSATSVSAVPAD::RGSSSATSVSAVPAD::RGSSSATSVSAVPAD::RGSSSATSVSAVPAD::RGSSSATSVSAVPAD	O15231::O15231-3::O15231-4::O15231-5::O15231-7	378::379::319::157::349
GGQGDPAVPAQQPADPST#PER	GGQGDPAVPAQQPADPSTPER	18	18	T	QQPADPSTPERQSSP::QQPADPSTPERQSSP::QQPADPSTPERQSSP::QQPADPSTPERQSSP::QQPADPSTPERQSSP::QQPADPSTPERQSSP::QQPADPSTPERQSSP::QQPADPSTPERQSSP::QQPADPSTPERQSSP	O15231::O15231-2::O15231-3::O15231-4::O15231-5::O15231-6::O15231-7::O15231-8::O15231-9	447::210::448::388::226::479::418::450::85
RSS#PTQETQAPFIAK	RSSPTQETQAPFIAK	3	3	S	SDEQKRSSPTQETQA	O15231-5	43
SEANDAVNS#STK	SEANDAVNSSTK	9	9	S	EANDAVNSSTKEEKG	O15234	125
SEANDAVNSS#TK	SEANDAVNSSTK	10	10	S	ANDAVNSSTKEEKGE	O15234	126
RLEQTSVRDPS#PEADAPVLGSPEK	RLEQTSVRDPSPEADAPVLGSPEK	11	11	S	QTSVRDPSPEADAPV	O15234	363
YGS#PPQR	YGSPPQR	3	3	S	IRKPRYGSPPQRDPN	O15234	265
QS#GDGQESTEPVENK	QSGDGQESTEPVENK	2	2	S	TVTGERQSGDGQEST	O15234	148
YGS#PPQRDPNWNGER	YGSPPQRDPNWNGER	3	3	S	IRKPRYGSPPQRDPN	O15234	265
STVTGERQS#GDGQESTEPVENK	STVTGERQSGDGQESTEPVENK	9	9	S	TVTGERQSGDGQEST	O15234	148
DPS#PEADAPVLGSPEK	DPSPEADAPVLGSPEK	3	3	S	QTSVRDPSPEADAPV	O15234	363
LEQTSVRDPS#PEADAPVLGSPEK	LEQTSVRDPSPEADAPVLGSPEK	10	10	S	QTSVRDPSPEADAPV	O15234	363
LAEEVPPPPEGLIPAPPVPETTPT#PPTK	LAEEVPPPPEGLIPAPPVPETTPTPPTK	24	24	T	PVPETTPTPPTKTGT	O15234	443
S#EANDAVNSSTK	SEANDAVNSSTK	1	1	S	NSKVELKSEANDAVN	O15234	117
GGGSCSGSAGGGGS#GSLPSQR	GGGSCSGSAGGGGSGSLPSQR	14	14	S	GSAGGGGSGSLPSQR	O15234	45
RLEQTSVRDPS#PEADAPVLGS#PEK	RLEQTSVRDPSPEADAPVLGSPEK	11;21	11;21	S;S	QTSVRDPSPEADAPV;ADAPVLGSPEKEEAA	O15234	363;373
VELKS#EANDAVNS#STK	VELKSEANDAVNSSTK	5;13	5;13	S;S	NSKVELKSEANDAVN;EANDAVNSSTKEEKG	O15234	117;125
VELKS#EANDAVNSSTK	VELKSEANDAVNSSTK	5	5	S	NSKVELKSEANDAVN	O15234	117
STVTGERQS#GDGQES#TEPVENK	STVTGERQSGDGQESTEPVENK	9;15	9;15	S;S	TVTGERQSGDGQEST;QSGDGQESTEPVENK	O15234	148;154
AGFRPVEAGGQHGGRS#GETVK	AGFRPVEAGGQHGGRSGETVK	16	16	S	GGQHGGRSGETVKHE	O15234	339
RIS#GVDR	RISGVDR	3	3	S	MERDRRISGVDRYYV	O15239	55
QNALLFAEEEDGEAGAEDKRS#QEETPGHR	QNALLFAEEEDGEAGAEDKRSQEETPGHR	21	21	S	AGAEDKRSQEETPGH	O15240	420
VNLES#PGPER	VNLESPGPER	5	5	S	LTRVNLESPGPERVW	O15240	199
VDPSLMEDS#DDGPSLPTK	VDPSLMEDSDDGPSLPTK	9	9	S	DPSLMEDSDDGPSLP	O15258	95
VDPS#LMEDSDDGPSLPTK	VDPSLMEDSDDGPSLPTK	4	4	S	LSPKVDPSLMEDSDD	O15258	90
MS#EGDSVGESVHGK	MSEGDSVGESVHGK	2	2	S	______MSEGDSVGE	O15258	2
SMS#QEAQRG	SMSQEAQRG	3	3	S	RSLSRSMSQEAQRG_	O15273	161
SMS#QEAQR	SMSQEAQR	3	3	S	RSLSRSMSQEAQRG_	O15273	161
RGDGEKS#DEENEEK	RGDGEKSDEENEEK	7	7	S	KRGDGEKSDEENEEK	O15318	157
SFNMPS#LDK	SFNMPSLDK	6	6	S	LRSFNMPSLDKMDGS::LRSFNMPSLDKMDGS::LRSFNMPSLDKMDGS::LRSFNMPSLDKMDGS::LRSFNMPSLDKMDGS::LRSFNMPSLDKMDGS::LRSFNMPSLDKMDGS::LRSFNMPSLDKMDGS::LRSFNMPSLDKMDGS::LRSFNMPSLDKMDGS	Q96PC5::Q96PC5-5::Q96PC5-7::Q96PC5-8::Q96PC5-9::Q96PC5-10::Q96PC5-11::Q96PC5-12::Q96PC5-13::Q96PC5-14	1255::575::647::604::618::647::567::652::572::635
APSDTGSLS#PPWDQDRR	APSDTGSLSPPWDQDRR	9	9	S	PSDTGSLSPPWDQDR::PSDTGSLSPPWDQDR::PSDTGSLSPPWDQDR::PSDTGSLSPPWDQDR::PSDTGSLSPPWDQDR::PSDTGSLSPPWDQDR::PSDTGSLSPPWDQDR::PSDTGSLSPPWDQDR::PSDTGSLSPPWDQDR::PSDTGSLSPPWDQDR::PSDTGSLSPPWDQDR	Q96PC5::Q96PC5-5::Q96PC5-6::Q96PC5-7::Q96PC5-8::Q96PC5-9::Q96PC5-10::Q96PC5-11::Q96PC5-12::Q96PC5-13::Q96PC5-14	1204::524::558::596::553::567::596::516::601::521::584
AFLS#PPTLLEGPLR	AFLSPPTLLEGPLR	4	4	S	SETRAFLSPPTLLEG::SETRAFLSPPTLLEG::SETRAFLSPPTLLEG::SETRAFLSPPTLLEG::SETRAFLSPPTLLEG::SETRAFLSPPTLLEG::SETRAFLSPPTLLEG::SETRAFLSPPTLLEG::SETRAFLSPPTLLEG	Q96PC5::Q96PC5-6::Q96PC5-7::Q96PC5-9::Q96PC5-10::Q96PC5-11::Q96PC5-12::Q96PC5-13::Q96PC5-14	1144::498::536::507::536::456::541::461::524
FCSNSGRLS#GPAELR	FCSNSGRLSGPAELR	9	9	S	CSNSGRLSGPAELRS::CSNSGRLSGPAELRS::CSNSGRLSGPAELRS::CSNSGRLSGPAELRS::CSNSGRLSGPAELRS::CSNSGRLSGPAELRS::CSNSGRLSGPAELRS::CSNSGRLSGPAELRS::CSNSGRLSGPAELRS::CSNSGRLSGPAELRS::CSNSGRLSGPAELRS	Q96PC5::Q96PC5-5::Q96PC5-6::Q96PC5-7::Q96PC5-8::Q96PC5-9::Q96PC5-10::Q96PC5-11::Q96PC5-12::Q96PC5-13::Q96PC5-14	1243::563::597::635::592::606::635::555::640::560::623
SNS#ELEDEILCLEK	SNSELEDEILCLEK	3	3	S	EKLNRSNSELEDEIL::EKLNRSNSELEDEIL::EKLNRSNSELEDEIL::EKLNRSNSELEDEIL::EKLNRSNSELEDEIL::EKLNRSNSELEDEIL::EKLNRSNSELEDEIL::EKLNRSNSELEDEIL::EKLNRSNSELEDEIL::EKLNRSNSELEDEIL::EKLNRSNSELEDEIL	Q96PC5::Q96PC5-5::Q96PC5-6::Q96PC5-7::Q96PC5-8::Q96PC5-9::Q96PC5-10::Q96PC5-11::Q96PC5-12::Q96PC5-13::Q96PC5-14	747::110::101::139::139::110::139::59::144::64::127
LTDPHRAPSDTGSLS#PPWDQDRR	LTDPHRAPSDTGSLSPPWDQDRR	15	15	S	PSDTGSLSPPWDQDR::PSDTGSLSPPWDQDR::PSDTGSLSPPWDQDR::PSDTGSLSPPWDQDR::PSDTGSLSPPWDQDR::PSDTGSLSPPWDQDR::PSDTGSLSPPWDQDR::PSDTGSLSPPWDQDR::PSDTGSLSPPWDQDR::PSDTGSLSPPWDQDR::PSDTGSLSPPWDQDR	Q96PC5::Q96PC5-5::Q96PC5-6::Q96PC5-7::Q96PC5-8::Q96PC5-9::Q96PC5-10::Q96PC5-11::Q96PC5-12::Q96PC5-13::Q96PC5-14	1204::524::558::596::553::567::596::516::601::521::584
S#NSELEDEILCLEK	SNSELEDEILCLEK	1	1	S	TCEKLNRSNSELEDE::TCEKLNRSNSELEDE::TCEKLNRSNSELEDE::TCEKLNRSNSELEDE::TCEKLNRSNSELEDE::TCEKLNRSNSELEDE::TCEKLNRSNSELEDE::TCEKLNRSNSELEDE::TCEKLNRSNSELEDE::TCEKLNRSNSELEDE::TCEKLNRSNSELEDE	Q96PC5::Q96PC5-5::Q96PC5-6::Q96PC5-7::Q96PC5-8::Q96PC5-9::Q96PC5-10::Q96PC5-11::Q96PC5-12::Q96PC5-13::Q96PC5-14	745::108::99::137::137::108::137::57::142::62::125
LTDPHRAPSDTGS#LSPPWDQDRR	LTDPHRAPSDTGSLSPPWDQDRR	13	13	S	RAPSDTGSLSPPWDQ::RAPSDTGSLSPPWDQ::RAPSDTGSLSPPWDQ::RAPSDTGSLSPPWDQ::RAPSDTGSLSPPWDQ::RAPSDTGSLSPPWDQ::RAPSDTGSLSPPWDQ::RAPSDTGSLSPPWDQ::RAPSDTGSLSPPWDQ::RAPSDTGSLSPPWDQ::RAPSDTGSLSPPWDQ	Q96PC5::Q96PC5-5::Q96PC5-6::Q96PC5-7::Q96PC5-8::Q96PC5-9::Q96PC5-10::Q96PC5-11::Q96PC5-12::Q96PC5-13::Q96PC5-14	1202::522::556::594::551::565::594::514::599::519::582
APSDTGSLS#PPWDQDR	APSDTGSLSPPWDQDR	9	9	S	PSDTGSLSPPWDQDR::PSDTGSLSPPWDQDR::PSDTGSLSPPWDQDR::PSDTGSLSPPWDQDR::PSDTGSLSPPWDQDR::PSDTGSLSPPWDQDR::PSDTGSLSPPWDQDR::PSDTGSLSPPWDQDR::PSDTGSLSPPWDQDR::PSDTGSLSPPWDQDR::PSDTGSLSPPWDQDR	Q96PC5::Q96PC5-5::Q96PC5-6::Q96PC5-7::Q96PC5-8::Q96PC5-9::Q96PC5-10::Q96PC5-11::Q96PC5-12::Q96PC5-13::Q96PC5-14	1204::524::558::596::553::567::596::516::601::521::584
LS#GPAELR	LSGPAELR	2	2	S	CSNSGRLSGPAELRS::CSNSGRLSGPAELRS::CSNSGRLSGPAELRS::CSNSGRLSGPAELRS::CSNSGRLSGPAELRS::CSNSGRLSGPAELRS::CSNSGRLSGPAELRS::CSNSGRLSGPAELRS::CSNSGRLSGPAELRS::CSNSGRLSGPAELRS::CSNSGRLSGPAELRS	Q96PC5::Q96PC5-5::Q96PC5-6::Q96PC5-7::Q96PC5-8::Q96PC5-9::Q96PC5-10::Q96PC5-11::Q96PC5-12::Q96PC5-13::Q96PC5-14	1243::563::597::635::592::606::635::555::640::560::623
EHSPYGPS#PLGWPSSETR	EHSPYGPSPLGWPSSETR	8	8	S	EHSPYGPSPLGWPSS::EHSPYGPSPLGWPSS::EHSPYGPSPLGWPSS::EHSPYGPSPLGWPSS::EHSPYGPSPLGWPSS::EHSPYGPSPLGWPSS::EHSPYGPSPLGWPSS::EHSPYGPSPLGWPSS::EHSPYGPSPLGWPSS	Q96PC5::Q96PC5-6::Q96PC5-7::Q96PC5-9::Q96PC5-10::Q96PC5-11::Q96PC5-12::Q96PC5-13::Q96PC5-14	1130::484::522::493::522::442::527::447::510
EHS#PYGPSPLGWPSSETR	EHSPYGPSPLGWPSSETR	3	3	S	TAFGREHSPYGPSPL::TAFGREHSPYGPSPL::TAFGREHSPYGPSPL::TAFGREHSPYGPSPL::TAFGREHSPYGPSPL::TAFGREHSPYGPSPL::TAFGREHSPYGPSPL::TAFGREHSPYGPSPL::TAFGREHSPYGPSPL	Q96PC5::Q96PC5-6::Q96PC5-7::Q96PC5-9::Q96PC5-10::Q96PC5-11::Q96PC5-12::Q96PC5-13::Q96PC5-14	1125::479::517::488::517::437::522::442::505
APSDTGS#LS#PPWDQDRR	APSDTGSLSPPWDQDRR	7;9	7;9	S;S	RAPSDTGSLSPPWDQ;PSDTGSLSPPWDQDR::RAPSDTGSLSPPWDQ;PSDTGSLSPPWDQDR::RAPSDTGSLSPPWDQ;PSDTGSLSPPWDQDR::RAPSDTGSLSPPWDQ;PSDTGSLSPPWDQDR::RAPSDTGSLSPPWDQ;PSDTGSLSPPWDQDR::RAPSDTGSLSPPWDQ;PSDTGSLSPPWDQDR::RAPSDTGSLSPPWDQ;PSDTGSLSPPWDQDR::RAPSDTGSLSPPWDQ;PSDTGSLSPPWDQDR::RAPSDTGSLSPPWDQ;PSDTGSLSPPWDQDR::RAPSDTGSLSPPWDQ;PSDTGSLSPPWDQDR::RAPSDTGSLSPPWDQ;PSDTGSLSPPWDQDR	Q96PC5::Q96PC5-5::Q96PC5-6::Q96PC5-7::Q96PC5-8::Q96PC5-9::Q96PC5-10::Q96PC5-11::Q96PC5-12::Q96PC5-13::Q96PC5-14	1202;1204::522;524::556;558::594;596::551;553::565;567::594;596::514;516::599;601::519;521::582;584
EHS#PYGPS#PLGWPSSETR	EHSPYGPSPLGWPSSETR	3;8	3;8	S;S	TAFGREHSPYGPSPL;EHSPYGPSPLGWPSS::TAFGREHSPYGPSPL;EHSPYGPSPLGWPSS::TAFGREHSPYGPSPL;EHSPYGPSPLGWPSS::TAFGREHSPYGPSPL;EHSPYGPSPLGWPSS::TAFGREHSPYGPSPL;EHSPYGPSPLGWPSS::TAFGREHSPYGPSPL;EHSPYGPSPLGWPSS::TAFGREHSPYGPSPL;EHSPYGPSPLGWPSS::TAFGREHSPYGPSPL;EHSPYGPSPLGWPSS::TAFGREHSPYGPSPL;EHSPYGPSPLGWPSS	Q96PC5::Q96PC5-6::Q96PC5-7::Q96PC5-9::Q96PC5-10::Q96PC5-11::Q96PC5-12::Q96PC5-13::Q96PC5-14	1125;1130::479;484::517;522::488;493::517;522::437;442::522;527::442;447::505;510
LTDPHRAPSDTGS#LS#PPWDQDRR	LTDPHRAPSDTGSLSPPWDQDRR	13;15	13;15	S;S	RAPSDTGSLSPPWDQ;PSDTGSLSPPWDQDR::RAPSDTGSLSPPWDQ;PSDTGSLSPPWDQDR::RAPSDTGSLSPPWDQ;PSDTGSLSPPWDQDR::RAPSDTGSLSPPWDQ;PSDTGSLSPPWDQDR::RAPSDTGSLSPPWDQ;PSDTGSLSPPWDQDR::RAPSDTGSLSPPWDQ;PSDTGSLSPPWDQDR::RAPSDTGSLSPPWDQ;PSDTGSLSPPWDQDR::RAPSDTGSLSPPWDQ;PSDTGSLSPPWDQDR::RAPSDTGSLSPPWDQ;PSDTGSLSPPWDQDR::RAPSDTGSLSPPWDQ;PSDTGSLSPPWDQDR::RAPSDTGSLSPPWDQ;PSDTGSLSPPWDQDR	Q96PC5::Q96PC5-5::Q96PC5-6::Q96PC5-7::Q96PC5-8::Q96PC5-9::Q96PC5-10::Q96PC5-11::Q96PC5-12::Q96PC5-13::Q96PC5-14	1202;1204::522;524::556;558::594;596::551;553::565;567::594;596::514;516::599;601::519;521::582;584
AFLSPPTLLEGPLRLS#PLLPGGGGR	AFLSPPTLLEGPLRLSPLLPGGGGR	16	16	S	LEGPLRLSPLLPGGG::LEGPLRLSPLLPGGG::LEGPLRLSPLLPGGG::LEGPLRLSPLLPGGG::LEGPLRLSPLLPGGG::LEGPLRLSPLLPGGG::LEGPLRLSPLLPGGG::LEGPLRLSPLLPGGG::LEGPLRLSPLLPGGG	Q96PC5::Q96PC5-6::Q96PC5-7::Q96PC5-9::Q96PC5-10::Q96PC5-11::Q96PC5-12::Q96PC5-13::Q96PC5-14	1156::510::548::519::548::468::553::473::536
GS#RGPGNPLDHQITNER	GSRGPGNPLDHQITNER	2	2	S	PGGGGRGSRGPGNPL::NTAFGRGSRGPGNPL::PGGGGRGSRGPGNPL::PGGGGRGSRGPGNPL::NTAFGRGSRGPGNPL::PGGGGRGSRGPGNPL::PGGGGRGSRGPGNPL::PGGGGRGSRGPGNPL::PGGGGRGSRGPGNPL::PGGGGRGSRGPGNPL::PGGGGRGSRGPGNPL	Q96PC5::Q96PC5-5::Q96PC5-6::Q96PC5-7::Q96PC5-8::Q96PC5-9::Q96PC5-10::Q96PC5-11::Q96PC5-12::Q96PC5-13::Q96PC5-14	1167::487::521::559::516::530::559::479::564::484::547
LNRS#NSELEDEILCLEK	LNRSNSELEDEILCLEK	4	4	S	TCEKLNRSNSELEDE::TCEKLNRSNSELEDE::TCEKLNRSNSELEDE::TCEKLNRSNSELEDE::TCEKLNRSNSELEDE::TCEKLNRSNSELEDE::TCEKLNRSNSELEDE::TCEKLNRSNSELEDE::TCEKLNRSNSELEDE::TCEKLNRSNSELEDE::TCEKLNRSNSELEDE	Q96PC5::Q96PC5-5::Q96PC5-6::Q96PC5-7::Q96PC5-8::Q96PC5-9::Q96PC5-10::Q96PC5-11::Q96PC5-12::Q96PC5-13::Q96PC5-14	745::108::99::137::137::108::137::57::142::62::125
SSTEESS#PQDQPPVMR	SSTEESSPQDQPPVMR	7	7	S	KSSTEESSPQDQPPV	O15327	496
ASVSGPNS#PSETRR	ASVSGPNSPSETRR	8	8	S	ASVSGPNSPSETRRE::ASVSGPNSPSETRRE	O15344::O15344-2	96::96
HVITLS#QR	HVITLSQR	6	6	S	CRHVITLSQRGLDGL::CRHVITLSQRGLDGL	O15344::O15344-2	66::66
VSHDNLTVERDES#SSK	VSHDNLTVERDESSSK	13	13	S	LTVERDESSSKKSHT::LTVERDESSSKKSHT	O15344::O15344-2	511::511
ASVSGPNS#PSETR	ASVSGPNSPSETR	8	8	S	ASVSGPNSPSETRRE::ASVSGPNSPSETRRE	O15344::O15344-2	96::96
ASVS#GPNS#PSETRR	ASVSGPNSPSETRR	4;8	4;8	S;S	RFQKASVSGPNSPSE;ASVSGPNSPSETRRE::RFQKASVSGPNSPSE;ASVSGPNSPSETRRE	O15344::O15344-2	92;96::92;96
ASVS#GPNSPSETR	ASVSGPNSPSETR	4	4	S	RFQKASVSGPNSPSE::RFQKASVSGPNSPSE	O15344::O15344-2	92::92
ASVS#GPNS#PSETR	ASVSGPNSPSETR	4;8	4;8	S;S	RFQKASVSGPNSPSE;ASVSGPNSPSETRRE::RFQKASVSGPNSPSE;ASVSGPNSPSETRRE	O15344::O15344-2	92;96::92;96
S#GGGTGEEPGSQGLNGEAGPEDSTR	SGGGTGEEPGSQGLNGEAGPEDSTR	1	1	S	KGPPHSKSGGGTGEE	O15355	173
SGGGTGEEPGS#QGLNGEAGPEDSTR	SGGGTGEEPGSQGLNGEAGPEDSTR	11	11	S	GTGEEPGSQGLNGEA	O15355	183
RKLEEVLS#TEGAEENGNSDK	RKLEEVLSTEGAEENGNSDK	8	8	S	RKLEEVLSTEGAEEN	O15355	527
KLEEVLS#TEGAEENGNSDK	KLEEVLSTEGAEENGNSDK	7	7	S	RKLEEVLSTEGAEEN	O15355	527
LEEVLS#TEGAEENGNSDKK	LEEVLSTEGAEENGNSDKK	6	6	S	RKLEEVLSTEGAEEN	O15355	527
LEEVLS#TEGAEENGNSDK	LEEVLSTEGAEENGNSDK	6	6	S	RKLEEVLSTEGAEEN	O15355	527
KLEEVLS#TEGAEENGNSDKK	KLEEVLSTEGAEENGNSDKK	7	7	S	RKLEEVLSTEGAEEN	O15355	527
EPDPPDDRDAS#DGEDEKPPLPPR	EPDPPDDRDASDGEDEKPPLPPR	11	11	S	PPDDRDASDGEDEKP	O15357	132
S#GSTSISAPTGPSSPLPAPETPTAPAAESAPNGLSTVSHDYLK	SGSTSISAPTGPSSPLPAPETPTAPAAESAPNGLSTVSHDYLK	1	1	S	KPPLPPRSGSTSISA	O15357	145
DAS#DGEDEKPPLPPR	DASDGEDEKPPLPPR	3	3	S	PPDDRDASDGEDEKP	O15357	132
SGSTSISAPTGPSS#PLPAPETPTAPAAESAPNGLSTVSHDYLK	SGSTSISAPTGPSSPLPAPETPTAPAAESAPNGLSTVSHDYLK	14	14	S	SAPTGPSSPLPAPET	O15357	158
VFDQQSS#PMVTR	VFDQQSSPMVTR	7	7	S	KVFDQQSSPMVTRLL	O15357	241
EEPLT#PR	EEPLTPR	5	5	T	APREEPLTPRLKPEG::APREEPLTPRLKPEG	O15357::O15357-2	958::716
AAPREEPLT#PR	AAPREEPLTPR	9	9	T	APREEPLTPRLKPEG::APREEPLTPRLKPEG	O15357::O15357-2	958::716
NSFNNPAYYVLEGVPHQLLPPEPPS#PAR	NSFNNPAYYVLEGVPHQLLPPEPPSPAR	25	25	S	LLPPEPPSPARAPVP::LLPPEPPSPARAPVP	O15357::O15357-2	1003::761
PRDSS#VEVR	PRDSSVEVR	5	5	S	SQKPRDSSVEVRSDW::SQKPRDSSVEVRSDW::SQKPRDSSVEVRSDW	O15371::O15371-2::O15371-3	161::112::146
PRDS#SVEVR	PRDSSVEVR	4	4	S	KSQKPRDSSVEVRSD::KSQKPRDSSVEVRSD::KSQKPRDSSVEVRSD	O15371::O15371-2::O15371-3	160::111::145
VYSLPDGTFSSDEDEEEEEEEEEEEEEEET#	VYSLPDGTFSSDEDEEEEEEEEEEEEEEET	30	30	T	EEEEEEET_______::EEEEEEET_______::EEEEEEET_______	O15371::O15371-2::O15371-3	548::499::533
VYSLPDGTFS#S#DEDEEEEEEEEEEEEEEET	VYSLPDGTFSSDEDEEEEEEEEEEEEEEET	10;11	10;11	S;S	SLPDGTFSSDEDEEE;LPDGTFSSDEDEEEE::SLPDGTFSSDEDEEE;LPDGTFSSDEDEEEE::SLPDGTFSSDEDEEE;LPDGTFSSDEDEEEE	O15371::O15371-2::O15371-3	528;529::479;480::513;514
DSSVEVRS#DWEVK	DSSVEVRSDWEVK	8	8	S	DSSVEVRSDWEVKEE::DSSVEVRSDWEVKEE::DSSVEVRSDWEVKEE	O15371::O15371-2::O15371-3	166::117::151
DFS#PEALK	DFSPEALK	3	3	S	VCKEKDFSPEALKKA	O15372	183
DFS#PEALKK	DFSPEALKK	3	3	S	VCKEKDFSPEALKKA	O15372	183
GPEENYSRPEAPNEFY#DGDHDNDKESDVEI	GPEENYSRPEAPNEFYDGDHDNDKESDVEI	16	16	Y	PEAPNEFYDGDHDND::PEAPNEFYDGDHDND	O15379::O15379-2	414::415
GPEENYSRPEAPNEFYDGDHDNDKES#DVEI	GPEENYSRPEAPNEFYDGDHDNDKESDVEI	26	26	S	DHDNDKESDVEI___::DHDNDKESDVEI___	O15379::O15379-2	424::425
VS#PTNMQGFTK	VSPTNMQGFTK	2	2	S	IDFLQRVSPTNMQGF::IDFLQRVSPTNMQGF	O15379::O15379-2	74::75
EFGSLPTTPS#EQR	EFGSLPTTPSEQR	10	10	S	GSLPTTPSEQRQRKI::GSLPTTPSEQRQRKI	O15400::O15400-2	81::81
EFGSLPTT#PSEQR	EFGSLPTTPSEQR	8	8	T	EFGSLPTTPSEQRQR::EFGSLPTTPSEQRQR	O15400::O15400-2	79::79
VSGS#FPEDSSK	VSGSFPEDSSK	4	4	S	ASSRVSGSFPEDSSK::ASSRVSGSFPEDSSK	O15400::O15400-2	131::131
ASS#RVSGSFPEDSSK	ASSRVSGSFPEDSSK	3	3	S	VARVRASSRVSGSFP::VARVRASSRVSGSFP	O15400::O15400-2	126::126
ASSRVS#GSFPEDSSK	ASSRVSGSFPEDSSK	6	6	S	VRASSRVSGSFPEDS::VRASSRVSGSFPEDS	O15400::O15400-2	129::129
ASS#RVS#GSFPEDSSK	ASSRVSGSFPEDSSK	3;6	3;6	S;S	VARVRASSRVSGSFP;VRASSRVSGSFPEDS::VARVRASSRVSGSFP;VRASSRVSGSFPEDS	O15400::O15400-2	126;129::126;129
EFGS#LPTTPSEQR	EFGSLPTTPSEQR	4	4	S	KYIKEFGSLPTTPSE::KYIKEFGSLPTTPSE	O15400::O15400-2	75::75
VSGSFPEDSS#K	VSGSFPEDSSK	10	10	S	GSFPEDSSKERNLVS::GSFPEDSSKERNLVS	O15400::O15400-2	137::137
VSGSFPEDS#SK	VSGSFPEDSSK	9	9	S	SGSFPEDSSKERNLV::SGSFPEDSSKERNLV	O15400::O15400-2	136::136
TLNQLGT#PQDSPELR	TLNQLGTPQDSPELR	7	7	T	RTLNQLGTPQDSPEL::RTLNQLGTPQDSPEL	O15400::O15400-2	41::41
VS#GSFPEDSSK	VSGSFPEDSSK	2	2	S	VRASSRVSGSFPEDS::VRASSRVSGSFPEDS	O15400::O15400-2	129::129
TLNQLGTPQDS#PELR	TLNQLGTPQDSPELR	11	11	S	QLGTPQDSPELRQQL::QLGTPQDSPELRQQL	O15400::O15400-2	45::45
NLVSWES#QTQPQVQVQDEEITEDDLR	NLVSWESQTQPQVQVQDEEITEDDLR	7	7	S	RNLVSWESQTQPQVQ::RNLVSWESQTQPQVQ	O15400::O15400-2	147::147
NLVS#WESQTQPQVQVQDEEITEDDLR	NLVSWESQTQPQVQVQDEEITEDDLR	4	4	S	SKERNLVSWESQTQP::SKERNLVSWESQTQP	O15400::O15400-2	144::144
LIHERES#SIR	LIHERESSIR	7	7	S	RLIHERESSIRQLEA::RLIHERESSIRQLEA	O15400::O15400-2	173::173
ASSRVS#GS#FPEDSSK	ASSRVSGSFPEDSSK	6;8	6;8	S;S	VRASSRVSGSFPEDS;ASSRVSGSFPEDSSK::VRASSRVSGSFPEDS;ASSRVSGSFPEDSSK	O15400::O15400-2	129;131::129;131
LIHERESS#IR	LIHERESSIR	8	8	S	LIHERESSIRQLEAD::LIHERESSIRQLEAD	O15400::O15400-2	174::174
ISS#NIQK	ISSNIQK	3	3	S	QLAQRISSNIQKITQ::QLAQRISSNIQKITQ	O15400::O15400-2	20::20
ESS#IRQLEADIMDINEIFK	ESSIRQLEADIMDINEIFK	3	3	S	LIHERESSIRQLEAD::LIHERESSIRQLEAD	O15400::O15400-2	174::174
ERNLVS#WESQTQPQVQVQDEEITEDDLR	ERNLVSWESQTQPQVQVQDEEITEDDLR	6	6	S	SKERNLVSWESQTQP::SKERNLVSWESQTQP	O15400::O15400-2	144::144
T#RTSIDSIDSGVELTTSPK	TRTSIDSIDSGVELTTSPK	1	1	T	YMLENEKTRTSIDSI	O15403	231
TSIDSIDSGVELTTS#PK	TSIDSIDSGVELTTSPK	15	15	S	SGVELTTSPKNVPTH	O15403	247
AS#PPITHHSIVNGQSSVLSAR	ASPPITHHSIVNGQSSVLSAR	2	2	S	SSNTSKASPPITHHS::SSNTSKASPPITHHS::SSNTSKASPPITHHS::SSNTSKASPPITHHS::SSNTSKASPPITHHS::SSNTSKASPPITHHS	O15409::O15409-2::O15409-4::O15409-6::O15409-7::O15409-9	308::216::333::308::308::325
ITGS#PTLVK	ITGSPTLVK	4	4	S	RSQKITGSPTLVKNI::RSQKITGSPTLVKNI::RSQKITGSPTLVKNI::RSQKITGSPTLVKNI	O15409::O15409-2::O15409-4::O15409-9	591::499::616::608
RDS#SSHEETGASHTLYGHGVCK	RDSSSHEETGASHTLYGHGVCK	3	3	S	VLSARRDSSSHEETG::VLSARRDSSSHEETG::VLSARRDSSSHEETG::VLSARRDSSSHEETG::VLSARRDSSSHEETG::VLSARRDSSSHEETG	O15409::O15409-2::O15409-4::O15409-6::O15409-7::O15409-9	330::238::355::330::330::347
ATRAS#PDPR	ATRASPDPR	5	5	S	TVRATRASPDPRAYV::TVRATRASPDPRAYV	O15417::O15417-2	453::453
AT#RASPDPR	ATRASPDPR	2	2	T	DAPTVRATRASPDPR::DAPTVRATRASPDPR	O15417::O15417-2	450::450
GGAVERPLT#PAPR	GGAVERPLTPAPR	9	9	T	GAVERPLTPAPRSCI	O15417	2146
ATDGDLAQEPGPGLTFEDSGNPKS#PDK	ATDGDLAQEPGPGLTFEDSGNPKSPDK	24	24	S	EDSGNPKSPDKAQAE	O15417	2543
LPS#VENRPK	LPSVENRPK	3	3	S	AKRQRLPSVENRPKI	O15417	2771
PLPS#PGAAGAQALEK	PLPSPGAAGAQALEK	4	4	S	PQARPLPSPGAAGAQ::PQARPLPSPGAAGAQ::PQARPLPSPGAAGAQ	O15417::O15417-2::O15417-3	1359::1359::295
GGPLS#PR	GGPLSPR	5	5	S	CAKGGPLSPRKDAGR::CAKGGPLSPRKDAGR	O15417::O15417-2	2033::2033
LALS#PEDK	LALSPEDK	4	4	S	GPERLALSPEDKPIR::GPERLALSPEDKPIR::GPERLALSPEDKPIR	O15417::O15417-2::O15417-3	1127::1127::63
PIRLS#PSK	PIRLSPSK	5	5	S	EDKPIRLSPSKITEP::EDKPIRLSPSKITEP::EDKPIRLSPSKITEP	O15417::O15417-2::O15417-3	1136::1136::72
ALS#PGLEESGLGLLAR	ALSPGLEESGLGLLAR	3	3	S	GARERALSPGLEESG::GARERALSPGLEESG	O15417::O15417-2	1857::1857
LALS#PEDKPIRLS#PSK	LALSPEDKPIRLSPSK	4;13	4;13	S;S	GPERLALSPEDKPIR;EDKPIRLSPSKITEP::GPERLALSPEDKPIR;EDKPIRLSPSKITEP::GPERLALSPEDKPIR;EDKPIRLSPSKITEP	O15417::O15417-2::O15417-3	1127;1136::1127;1136::63;72
LAERLS#PFLAESK	LAERLSPFLAESK	6	6	S	PRLAERLSPFLAESK::PRLAERLSPFLAESK	O15417::O15417-2	263::263
TETLLPGPRPCPS#PLPPPPAPPK	TETLLPGPRPCPSPLPPPPAPPK	13	13	S	PGPRPCPSPLPPPPA::PGPRPCPSPLPPPPA	O15417::O15417-2	333::333
RS#PAGLLRPK	RSPAGLLRPK	2	2	S	EVKVRKRSPAGLLRP::EVKVRKRSPAGLLRP	O15417::O15417-2	1925::1925
S#PFGGLGTMKPEPAPTSAGASR	SPFGGLGTMKPEPAPTSAGASR	1	1	S	PGGCGKKSPFGGLGT::PGGCGKKSPFGGLGT	O15417::O15417-2	611::611
AVS#PPPS#PRAS#PVAALK	AVSPPPSPRASPVAALK	3;7;11	3;7;11	S;S;S	GTYGKAVSPPPSPRA;KAVSPPPSPRASPVA;PPPSPRASPVAALKA::GTYGKAVSPPPSPRA;KAVSPPPSPRASPVA;PPPSPRASPVAALKA	O15417::O15417-2	991;995;999::991;995;999
AVS#PPPSPR	AVSPPPSPR	3	3	S	GTYGKAVSPPPSPRA::GTYGKAVSPPPSPRA	O15417::O15417-2	991::991
LDHEGVTS#PK	LDHEGVTSPK	8	8	S	LDHEGVTSPKSKKAK::LDHEGVTSPKNKTCK	O15417::Q9P281	2471::2248
LALSPEDKPIRLS#PSK	LALSPEDKPIRLSPSK	13	13	S	EDKPIRLSPSKITEP::EDKPIRLSPSKITEP::EDKPIRLSPSKITEP	O15417::O15417-2::O15417-3	1136::1136::72
LEDVSKPPAYAYPATPSSHPTS#PPPAS#PPPTPGITR	LEDVSKPPAYAYPATPSSHPTSPPPASPPPTPGITR	22;27	22;27	S;S	TPSSHPTSPPPASPP;PTSPPPASPPPTPGI::TPSSHPTSPPPASPP;PTSPPPASPPPTPGI	O15417::O15417-2	1033;1038::1033;1038
LDHEGVT#SPK	LDHEGVTSPK	7	7	T	KLDHEGVTSPKSKKA::KLDHEGVTSPKNKTC	O15417::Q9P281	2470::2247
EPGFEAGPEAS#DDDLWTR	EPGFEAGPEASDDDLWTR	11	11	S	FEAGPEASDDDLWTR::FEAGPEASDDDLWTR	O15417::O15417-2	1989::1989
RTHAPSALS#PPRK	RTHAPSALSPPRK	9	9	S	THAPSALSPPRKRGK::THAPSALSPPRKRGK	O15417::O15417-2	1540::1540
LALS#PEDKPIR	LALSPEDKPIR	4	4	S	GPERLALSPEDKPIR::GPERLALSPEDKPIR::GPERLALSPEDKPIR	O15417::O15417-2::O15417-3	1127::1127::63
KS#PFGGLGTMKPEPAPTSAGASR	KSPFGGLGTMKPEPAPTSAGASR	2	2	S	PGGCGKKSPFGGLGT::PGGCGKKSPFGGLGT	O15417::O15417-2	611::611
THAPSALS#PPRK	THAPSALSPPRK	8	8	S	THAPSALSPPRKRGK::THAPSALSPPRKRGK	O15417::O15417-2	1540::1540
AS#PVAALK	ASPVAALK	2	2	S	PPPSPRASPVAALKA::PPPSPRASPVAALKA	O15417::O15417-2	999::999
ERALS#PGLEESGLGLLAR	ERALSPGLEESGLGLLAR	5	5	S	GARERALSPGLEESG::GARERALSPGLEESG	O15417::O15417-2	1857::1857
LHKPPADS#GVDLR	LHKPPADSGVDLR	8	8	S	LHKPPADSGVDLREV	O15427	436
NGEVVHTPETS#V	NGEVVHTPETSV	11	11	S	VVHTPETSV______	O15427	464
NGEVVHT#PETSV	NGEVVHTPETSV	7	7	T	KNGEVVHTPETSV__	O15427	460
NGEVVHT#PET#SV	NGEVVHTPETSV	7;10	7;10	T;T	KNGEVVHTPETSV__;EVVHTPETSV_____	O15427	460;463
YNS#MPVPGPNGTILMETHK	YNSMPVPGPNGTILMETHK	3	3	S	QVSIRYNSMPVPGPN	O15431	105
QLS#ALSSDGEGQGRPVPR	QLSALSSDGEGQGRPVPR	3	3	S	KQFMRQLSALSSDGE::KQFMRQLSALSSDGE::KQFMRQLSALSSDGE	O15438::O15438-2::O15438-4	908::908::959
QLS#ALS#SDGEGQGRPVPR	QLSALSSDGEGQGRPVPR	3;6	3;6	S;S	KQFMRQLSALSSDGE;MRQLSALSSDGEGQG::KQFMRQLSALSSDGE;MRQLSALSSDGEGQG::KQFMRQLSALSSDGE;MRQLSALSSDGEGQG	O15438::O15438-2::O15438-4	908;911::908;911::959;962
DNEESEQPPVPGT#PTLR	DNEESEQPPVPGTPTLR	13	13	T	EQPPVPGTPTLRNRT::EQPPVPGTPTLRNRT::EQPPVPGTPTLRNRT::EQPPVPGTPTLRNRT	O15439::O15439-2::O15439-3::O15439-4	646::646::646::571
QLPS#DGKK	QLPSDGKK	4	4	S	QRNRQLPSDGKKMVH::QRNRQLPSDGKKMVH::QRNRQLPSDGKKMVH::QRNRQLPSDGKKMVH	O15439::O15439-2::O15439-3::O15439-4	404::404::404::329
KDNEESEQPPVPGT#PTLR	KDNEESEQPPVPGTPTLR	14	14	T	EQPPVPGTPTLRNRT::EQPPVPGTPTLRNRT::EQPPVPGTPTLRNRT::EQPPVPGTPTLRNRT	O15439::O15439-2::O15439-3::O15439-4	646::646::646::571
TFSESSVWSQQSSRPS#LK	TFSESSVWSQQSSRPSLK	16	16	S	SQQSSRPSLKDGALE::SQQSSRPSLKDGALE::SQQSSRPSLKDGALE::SQQSSRPSLKDGALE	O15439::O15439-2::O15439-3::O15439-4	668::668::668::593
TFS#ESSVWSQQSSRPSLK	TFSESSVWSQQSSRPSLK	3	3	S	TLRNRTFSESSVWSQ::TLRNRTFSESSVWSQ::TLRNRTFSESSVWSQ::TLRNRTFSESSVWSQ	O15439::O15439-2::O15439-3::O15439-4	655::655::655::580
TFS#ESSVWSQQSSRPS#LK	TFSESSVWSQQSSRPSLK	3;16	3;16	S;S	TLRNRTFSESSVWSQ;SQQSSRPSLKDGALE::TLRNRTFSESSVWSQ;SQQSSRPSLKDGALE::TLRNRTFSESSVWSQ;SQQSSRPSLKDGALE::TLRNRTFSESSVWSQ;SQQSSRPSLKDGALE	O15439::O15439-2::O15439-3::O15439-4	655;668::655;668::655;668::580;593
TFS#ESSVWSQQSSR	TFSESSVWSQQSSR	3	3	S	TLRNRTFSESSVWSQ::TLRNRTFSESSVWSQ::TLRNRTFSESSVWSQ::TLRNRTFSESSVWSQ	O15439::O15439-2::O15439-3::O15439-4	655::655::655::580
TFSESSVWSQQSS#RPS#LK	TFSESSVWSQQSSRPSLK	13;16	13;16	S;S	SVWSQQSSRPSLKDG;SQQSSRPSLKDGALE::SVWSQQSSRPSLKDG;SQQSSRPSLKDGALE::SVWSQQSSRPSLKDG;SQQSSRPSLKDGALE::SVWSQQSSRPSLKDG;SQQSSRPSLKDGALE	O15439::O15439-2::O15439-3::O15439-4	665;668::665;668::665;668::590;593
NATLAWDSSHSSIQNS#PK	NATLAWDSSHSSIQNSPK	16	16	S	SHSSIQNSPKLTPKM::SHSSIQNSPKLTPKM	O15440::O15440-5	509::509
NATLAWDSSHSS#IQNS#PK	NATLAWDSSHSSIQNSPK	12;16	12;16	S;S	AWDSSHSSIQNSPKL;SHSSIQNSPKLTPKM::AWDSSHSSIQNSPKL;SHSSIQNSPKLTPKM	O15440::O15440-5	505;509::505;509
EYIIPS#PGYR	EYIIPSPGYR	6	6	S	GKEYIIPSPGYRSVR::GKEYIIPSPGYRSVR::GKEYIIPSPGYRSVR::GKEYIIPSPGYRSVR::GKEYIIPSPGYRSVR	O15440::O15440-2::O15440-3::O15440-4::O15440-5	14::14::14::14::14
GHLLLDS#DERPSPEEEEGK	GHLLLDSDERPSPEEEEGK	7	7	S	KGHLLLDSDERPSPE::KGHLLLDSDERPSPE	O15440::O15440-5	553::553
GHLLLDSDERPS#PEEEEGK	GHLLLDSDERPSPEEEEGK	12	12	S	LDSDERPSPEEEEGK::LDSDERPSPEEEEGK	O15440::O15440-5	558::558
NATLAWDSSHSS#IQNS#PKLT#PK	NATLAWDSSHSSIQNSPKLTPK	12;16;20	12;16;20	S;S;T	AWDSSHSSIQNSPKL;SHSSIQNSPKLTPKM;IQNSPKLTPKMKKDK::AWDSSHSSIQNSPKL;SHSSIQNSPKLTPKM;IQNSPKLTPKMKKDK	O15440::O15440-5	505;509;513::505;509;513
MPETVPQEEMPGPPLNSES#GEEAPTGR	MPETVPQEEMPGPPLNSESGEEAPTGR	19	19	S	GPPLNSESGEEAPTG::GPPLNSESGEEAPTG	O15446::O15446-2	490::492
FSCPPNFTAKPPASES#PR	FSCPPNFTAKPPASESPR	16	16	S	AKPPASESPRFSLEA::AKPPASESPRFSLEA	O15446::O15446-2	27::29
PLES#PGGTMAPQQPEGAK	PLESPGGTMAPQQPEGAK	4	4	S	PEMKPLESPGGTMAP::PEMKPLESPGGTMAP	O15446::O15446-2	359::361
ILEGPQQSLSGS#PLQPIPASPPPQIPPGLRPR	ILEGPQQSLSGSPLQPIPASPPPQIPPGLRPR	12	12	S	PQQSLSGSPLQPIPA::PQQSLSGSPLQPIPA	O15446::O15446-2	128::130
ILEGPQQSLSGSPLQPIPAS#PPPQIPPGLRPR	ILEGPQQSLSGSPLQPIPASPPPQIPPGLRPR	20	20	S	PLQPIPASPPPQIPP::PLQPIPASPPPQIPP	O15446::O15446-2	136::138
GQMAMMEPGTEAMEPVEPEMKPLES#PGGTMAPQQPEGAK	GQMAMMEPGTEAMEPVEPEMKPLESPGGTMAPQQPEGAK	25	25	S	PEMKPLESPGGTMAP::PEMKPLESPGGTMAP	O15446::O15446-2	359::361
QEQINTEPLEDTVLS#PTK	QEQINTEPLEDTVLSPTK	15	15	S	PLEDTVLSPTKKRKR::PLEDTVLSPTKKRKR	O15446::O15446-2	285::287
QEQINTEPLEDTVLSPT#K	QEQINTEPLEDTVLSPTK	17	17	T	EDTVLSPTKKRKRQK::EDTVLSPTKKRKRQK	O15446::O15446-2	287::289
ILEGPQQSLSGS#PLQPIPAS#PPPQIPPGLRPR	ILEGPQQSLSGSPLQPIPASPPPQIPPGLRPR	12;20	12;20	S;S	PQQSLSGSPLQPIPA;PLQPIPASPPPQIPP::PQQSLSGSPLQPIPA;PLQPIPASPPPQIPP	O15446::O15446-2	128;136::130;138
QEQINTEPLEDTVLS#PTKK	QEQINTEPLEDTVLSPTKK	15	15	S	PLEDTVLSPTKKRKR::PLEDTVLSPTKKRKR	O15446::O15446-2	285::287
ELS#PEEER	ELSPEEER	3	3	S	EEKVKELSPEEERRK::EEKVKELSPEEERRK::EEKVKELSPEEERRK::EEKVKELSPEEERRK::EEKVKELSPEEERRK	O15488::O15488-2::O15488-3::O15488-4::O15488-6	468::437::428::397::432
VESVSSEETFEPS#QELPAEALR	VESVSSEETFEPSQELPAEALR	13	13	S	SEETFEPSQELPAEA::SEETFEPSQELPAEA::SEETFEPSQELPAEA	O15488::O15488-2::O15488-3	430::399::390
RS#EDMIACPETETPAVITCDPLSQPSPQPADFTETETILQPANK	RSEDMIACPETETPAVITCDPLSQPSPQPADFTETETILQPANK	2	2	S	SLPEGRRSEDMIACP::SLPEGRRSEDMIACP::SLPEGRRSEDMIACP	O15488::O15488-2::O15488-3	375::344::335
VES#VSSEETFEPSQELPAEALR	VESVSSEETFEPSQELPAEALR	3	3	S	QPANKVESVSSEETF::QPANKVESVSSEETF::QPANKVESVSSEETF	O15488::O15488-2::O15488-3	420::389::380
RSEDMIACPETETPAVITCDPLSQPS#PQPADFTETETILQPANK	RSEDMIACPETETPAVITCDPLSQPSPQPADFTETETILQPANK	26	26	S	CDPLSQPSPQPADFT::CDPLSQPSPQPADFT::CDPLSQPSPQPADFT	O15488::O15488-2::O15488-3	399::368::359
ELS#PEEERR	ELSPEEERR	3	3	S	EEKVKELSPEEERRK::EEKVKELSPEEERRK::EEKVKELSPEEERRK::EEKVKELSPEEERRK::EEKVKELSPEEERRK	O15488::O15488-2::O15488-3::O15488-4::O15488-6	468::437::428::397::432
SEDMIACPETETPAVITCDPLSQPS#PQPADFTETETILQPANK	SEDMIACPETETPAVITCDPLSQPSPQPADFTETETILQPANK	25	25	S	CDPLSQPSPQPADFT::CDPLSQPSPQPADFT::CDPLSQPSPQPADFT	O15488::O15488-2::O15488-3	399::368::359
LDDLVSKS#EVLGTQSK	LDDLVSKSEVLGTQSK	8	8	S	LDDLVSKSEVLGTQS	O15498	174
DRAGS#IVLK	DRAGSIVLK	5	5	S	AVKDRAGSIVLKVLI::AVKDRAGSIVLKVLI	O15511::O15511-2	77::80
AGS#IVLK	AGSIVLK	3	3	S	AVKDRAGSIVLKVLI::AVKDRAGSIVLKVLI	O15511::O15511-2	77::80
HRTDS#LPDPSK	HRTDSLPDPSK	5	5	S	LSRHRTDSLPDPSKV	O15516	836
IPTDTST#PPR	IPTDTSTPPR	7	7	T	KIPTDTSTPPRQHLP	O15516	461
FDHS#PTPSASSR	FDHSPTPSASSR	4	4	S	ALERFDHSPTPSASS	O15516	427
IPTDTST#PPRQHLPAHEK	IPTDTSTPPRQHLPAHEK	7	7	T	KIPTDTSTPPRQHLP	O15516	461
S#SHTAVSDPSSTPTK	SSHTAVSDPSSTPTK	1	1	S	SSRSSRKSSHTAVSD	O15516	440
DAYSS#FGSR	DAYSSFGSR	5	5	S	KDKDAYSSFGSRSDS::KDKDAYSSFGSRSDS::KDKDAYSSFGSRDSR::KDKDAYSSFGSRDSR::KDKDAYSSFGSRDSR	O00571::O00571-2::O15523::O15523-2::O15523-3	71::55::71::68::71
DAYSSFGS#R	DAYSSFGSR	8	8	S	DAYSSFGSRSDSRGK::DAYSSFGSRSDSRGK::DAYSSFGSRDSRGKP::DAYSSFGSRDSRGKP::DAYSSFGSRDSRGKP	O00571::O00571-2::O15523::O15523-2::O15523-3	74::58::74::71::74
FS#GGFGAR	FSGGFGAR	2	2	S	RSKSSRFSGGFGARD::RSKSSRFSGGFGARD::RSKSNRFSGGFGARD::RSKSNRFSGGFGARD	O00571::O00571-2::O15523::O15523-2	594::578::592::589
QSS#GSSSSGFGASR	QSSGSSSSGFGASR	3	3	S	ARDYRQSSGSSSSGF::ARDYRQSSGSSSSGF	O15523::O15523-2	604::601
SNRFS#GGFGAR	SNRFSGGFGAR	5	5	S	RSKSNRFSGGFGARD::RSKSNRFSGGFGARD	O15523::O15523-2	592::589
TVARS#PVAPAR	TVARSPVAPAR	5	5	S	FARTVARSPVAPARG	O15525	124
ANS#FVGTAQYVSPELLTEK	ANSFVGTAQYVSPELLTEK	3	3	S	SKQARANSFVGTAQY::SKQARANSFVGTAQY::EYATRANSFVGTAQY::SKQARANSFVGTAQY	O15530::O15530-2::O15530-4::O15530-5	241::191::114::241
TTSQLYDAVPIQSSVVLCSCPS#PSMVR	TTSQLYDAVPIQSSVVLCSCPSPSMVR	22	22	S	VVLCSCPSPSMVRTQ::VVLCSCPSPSMVRTQ::VVLCSCPSPSMVRTQ::VVLCSCPSPSMVRTQ	O15530::O15530-3::O15530-4::O15530-5	25::25::25::25
TQTESST#PPGIPGGSR	TQTESSTPPGIPGGSR	7	7	T	RTQTESSTPPGIPGG::RTQTESSTPPGIPGG::RTQTESSTPPGIPGG::RTQTESSTPPGIPGG	O15530::O15530-3::O15530-4::O15530-5	37::37::37::37
VLS#PESK	VLSPESK	3	3	S	FGTAKVLSPESKQAR::FGTAKVLSPESKQAR::FGTAKVLSPESKQAD::FGTAKVLSPESKQAR	O15530::O15530-2::O15530-3::O15530-5	231::181::231::231
S#SSSPALPTAGNCTS	SSSSPALPTAGNCTS	1	1	S	EEEEEGRSSSSPALP	O15534	1276
ALPCQS#PDPELEAGSAPVQAPLALVPEEAER	ALPCQSPDPELEAGSAPVQAPLALVPEEAER	6	6	S	AKALPCQSPDPELEA::AKALPCQSPDPELEA	O15534::O15534-4	592::576
KEPVVGGTLS#PLALANK	KEPVVGGTLSPLALANK	10	10	S	PVVGGTLSPLALANK::PVVGGTLSPLALANK	O15534::O15534-4	704::688
EPVVGGTLS#PLALANK	EPVVGGTLSPLALANK	9	9	S	PVVGGTLSPLALANK::PVVGGTLSPLALANK	O15534::O15534-4	704::688
YGVYEDENYEVGS#DDEEIPFK	YGVYEDENYEVGSDDEEIPFK	13	13	S	DENYEVGSDDEEIPF	O15541	253
AAYGDLSS#EEEEENEPESLGVVYK	AAYGDLSSEEEEENEPESLGVVYK	8	8	S	AAYGDLSSEEEEENE	O15541	85
AAYGDLS#SEEEEENEPESLGVVYK	AAYGDLSSEEEEENEPESLGVVYK	7	7	S	KAAYGDLSSEEEEEN	O15541	84
RPACDPEPGESGSSS#DEGCTVVRPEK	RPACDPEPGESGSSSDEGCTVVRPEK	15	15	S	PGESGSSSDEGCTVV	O15541	47
AAYGDLS#S#EEEEENEPESLGVVYK	AAYGDLSSEEEEENEPESLGVVYK	7;8	7;8	S;S	KAAYGDLSSEEEEEN;AAYGDLSSEEEEENE	O15541	84;85
AAY#GDLSSEEEEENEPESLGVVYK	AAYGDLSSEEEEENEPESLGVVYK	3	3	Y	SGKQKAAYGDLSSEE	O15541	80
ATGEGGAS#DLPEDPDEDAIPIT	ATGEGGASDLPEDPDEDAIPIT	8	8	S	ATGEGGASDLPEDPD	O15541	329
TDNSVASSPSSAISTATPS#PK	TDNSVASSPSSAISTATPSPK	19	19	S	AISTATPSPKSTEQT	O15550	829
STEQTTTNSVTSLNS#PHSGLHTINGEGMEESQSPMK	STEQTTTNSVTSLNSPHSGLHTINGEGMEESQSPMK	15	15	S	NSVTSLNSPHSGLHT	O15550	846
TDNSVASS#PSSAISTATPSPK	TDNSVASSPSSAISTATPSPK	8	8	S	TDNSVASSPSSAIST	O15550	818
TDNS#VASSPSSAISTATPS#PK	TDNSVASSPSSAISTATPSPK	4;19	4;19	S;S	VHTKTDNSVASSPSS;AISTATPSPKSTEQT	O15550	814;829
TDNSVASS#PSSAISTATPS#PK	TDNSVASSPSSAISTATPSPK	8;19	8;19	S;S	TDNSVASSPSSAIST;AISTATPSPKSTEQT	O15550	818;829
GDREEEVERPVSS#PGDPEQK	GDREEEVERPVSSPGDPEQK	13	13	S	EVERPVSSPGDPEQK	O43149	2444
GDREEEVERPVS#SPGDPEQK	GDREEEVERPVSSPGDPEQK	12	12	S	EEVERPVSSPGDPEQ	O43149	2443
T#SSVVEEHFQASVSPTEAAPPATGDQSPGLGTQPK	TSSVVEEHFQASVSPTEAAPPATGDQSPGLGTQPK	1	1	T	PLNKRQRTSSVVEEH	O43149	1462
TSSVVEEHFQASVS#PTEAAPPATGDQSPGLGTQPK	TSSVVEEHFQASVSPTEAAPPATGDQSPGLGTQPK	14	14	S	EHFQASVSPTEAAPP	O43149	1475
LPSSSGLPAADVSPATAEEPLS#PSTPTR	LPSSSGLPAADVSPATAEEPLSPSTPTR	22	22	S	ATAEEPLSPSTPTRR	O43149	1518
LPSSSGLPAADVSPATAEEPLS#PST#PTR	LPSSSGLPAADVSPATAEEPLSPSTPTR	22;25	22;25	S;T	ATAEEPLSPSTPTRR;EEPLSPSTPTRRPPF	O43149	1518;1521
T#SSVVEEHFQASVS#PTEAAPPATGDQSPGLGTQPK	TSSVVEEHFQASVSPTEAAPPATGDQSPGLGTQPK	1;14	1;14	T;S	PLNKRQRTSSVVEEH;EHFQASVSPTEAAPP	O43149	1462;1475
APIQS#PK	APIQSPK	5	5	S	EEKAPIQSPKGVEAA::EEKAPIQSPKGVEAA	O43149::O43149-3	821::821
DPSCQTQISDS#PADASPPTGLPDAEDSEVSSQKPIEEK	DPSCQTQISDSPADASPPTGLPDAEDSEVSSQKPIEEK	11	11	S	CQTQISDSPADASPP::CQTQISDSPADASPP	O43149::O43149-2	2044::431
AVT#PSPEQVFAECSQK	AVTPSPEQVFAECSQK	3	3	T	PIEEKAVTPSPEQVF::PIEEKAVTPSPEQVF	O43149::O43149-2	2074::461
LLS#FRS#MEEAR	LLSFRSMEEAR	3;6	3;6	S;S	RGRLRLLSFRSMEEA;LRLLSFRSMEEARLV	O43149	1537;1540
CLQCS#DMDLCK	CLQCSDMDLCK	5	5	S	RYRCLQCSDMDLCKT::RYRCLQCSDMDLCKT	O43149::O43149-2	1801::188
DPSCQTQISDSPADAS#PPTGLPDAEDSEVSSQKPIEEK	DPSCQTQISDSPADASPPTGLPDAEDSEVSSQKPIEEK	16	16	S	SDSPADASPPTGLPD::SDSPADASPPTGLPD	O43149::O43149-2	2049::436
EEEVERPVSS#PGDPEQK	EEEVERPVSSPGDPEQK	10	10	S	EVERPVSSPGDPEQK	O43149	2444
LLSFRS#MEEAR	LLSFRSMEEAR	6	6	S	LRLLSFRSMEEARLV	O43149	1540
SSS#DPPAVHPPLPPLR	SSSDPPAVHPPLPPLR	3	3	S	GSRQRSSSDPPAVHP	O43150	822
TNSVS#VDGGSR	TNSVSVDGGSR	5	5	S	LWKTNSVSVDGGSRQ	O43150	811
VQTASS#ANTLWK	VQTASSANTLWK	6	6	S	GKVQTASSANTLWKT	O43150	800
VTSTNPLTPT#PPPPVAK	VTSTNPLTPTPPPPVAK	10	10	T	STNPLTPTPPPPVAK	O43150	845
LLHEDLDES#DDDMDEK	LLHEDLDESDDDMDEK	9	9	S	LHEDLDESDDDMDEK::LHEDLDESDDDMDEK	O43150::O43150-2	701::701
LQPS#PNRR	LQPSPNRR	4	4	S	MDEKLQPSPNRREDR::MDEKLQPSPNRREDR	O43150::O43150-2	712::712
LQPS#PNR	LQPSPNR	4	4	S	MDEKLQPSPNRREDR::MDEKLQPSPNRREDR	O43150::O43150-2	712::712
DPLT#PTPPPPVAK	DPLTPTPPPPVAK	4	4	T	NVGKDPLTPTPPPPV	O43150-2	798
DPLTPT#PPPPVAK	DPLTPTPPPPVAK	6	6	T	GKDPLTPTPPPPVAK	O43150-2	800
NVGKDPLT#PTPPPPVAK	NVGKDPLTPTPPPPVAK	8	8	T	NVGKDPLTPTPPPPV	O43150-2	798
YCNSS#VPDLEHCHT	YCNSSVPDLEHCHT	5	5	S	NMRYCNSSVPDLEHC	O43155	651
DVADGNVS#DFDNEEEEQSVPPK	DVADGNVSDFDNEEEEQSVPPK	8	8	S	DVADGNVSDFDNEEE	O43156	828
TEVS#PVPR	TEVSPVPR	4	4	S	PTEKTEVSPVPRTDS	O43159	223
QSPGS#TSPKPPHTLSR	QSPGSTSPKPPHTLSR	5	5	S	PPKQSPGSTSPKPPH	O43159	174
QGPPCS#DSEEEVERK	QGPPCSDSEEEVERK	6	6	S	QKQGPPCSDSEEEVE	O43159	104
QGPPCS#DS#EEEVERK	QGPPCSDSEEEVERK	6;8	6;8	S;S	QKQGPPCSDSEEEVE;QGPPCSDSEEEVERK	O43159	104;106
QGPPCS#DS#EEEVER	QGPPCSDSEEEVER	6;8	6;8	S;S	QKQGPPCSDSEEEVE;QGPPCSDSEEEVERK	O43159	104;106
QSPGSTS#PKPPHTLSR	QSPGSTSPKPPHTLSR	7	7	S	KQSPGSTSPKPPHTL	O43159	176
QGPPCSDS#EEEVERK	QGPPCSDSEEEVERK	8	8	S	QGPPCSDSEEEVERK	O43159	106
QALVGSDS#AEDEK	QALVGSDSAEDEK	8	8	S	QALVGSDSAEDEKRK	O43159	126
QGPPCS#DSEEEVER	QGPPCSDSEEEVER	6	6	S	QKQGPPCSDSEEEVE	O43159	104
ALEAASLSQHPPSLCIS#DS#EEEEEERK	ALEAASLSQHPPSLCISDSEEEEEERK	17;19	17;19	S;S	HPPSLCISDSEEEEE;PSLCISDSEEEEEER	O43159	62;64
GSTTNDPPKQS#PGSTSPKPPHTLSR	GSTTNDPPKQSPGSTSPKPPHTLSR	11	11	S	TNDPPKQSPGSTSPK	O43159	171
QS#PGSTSPKPPHTLSR	QSPGSTSPKPPHTLSR	2	2	S	TNDPPKQSPGSTSPK	O43159	171
GSTTNDPPKQS#PGSTS#PKPPHTLSR	GSTTNDPPKQSPGSTSPKPPHTLSR	11;16	11;16	S;S	TNDPPKQSPGSTSPK;KQSPGSTSPKPPHTL	O43159	171;176
SSAGDTEFVHQNS#QEIQR	SSAGDTEFVHQNSQEIQR	13	13	S	TEFVHQNSQEIQRSS::TEFVHQNSQEIQRSS	O43164::O43164-2	253::253
NHGSS#PEQVVRPK	NHGSSPEQVVRPK	5	5	S	REKNHGSSPEQVVRP::REKNHGSSPEQVVRP	O43164::O43164-2	309::309
LIS#SSQVDQETGFNR	LISSSQVDQETGFNR	3	3	S	PKVRKLISSSQVDQE::PKVRKLISSSQVDQE	O43164::O43164-2	323::323
DEDS#SECS#DGEWSASLPHR	DEDSSECSDGEWSASLPHR	4;8	4;8	S;S	LYDKDEDSSECSDGE;DEDSSECSDGEWSAS::LYDKDEDSSECSDGE;DEDSSECSDGEWSAS	O43164::O43164-2	428;432::428;432
EAEAYTGLS#PPVPSFNCEVR	EAEAYTGLSPPVPSFNCEVR	9	9	S	AEAYTGLSPPVPSFN::AEAYTGLSPPVPSFN	O43164::O43164-2	216::216
ENS#S#GSSPLDQVDSSLPSEPIFEK	ENSSGSSPLDQVDSSLPSEPIFEK	3;4	3;4	S;S	DDVPKENSSGSSPLD;DVPKENSSGSSPLDQ::DDVPKENSSGSSPLD;DVPKENSSGSSPLDQ	O43164::O43164-2	76;77::76;77
TLS#DESIYNSQR	TLSDESIYNSQR	3	3	S	RALHRTLSDESIYNS::RALHRTLSDESIYNS::RALHRTLSDESIYNS	O43166::O43166-2::O43166-3	1585::1564::1564
DSS#PTLASK	DSSPTLASK	3	3	S	YSSSKDSSPTLASKV::YSSSKDSSPTLASKV::PYSSKDSSPTLASKV	O43166::O43166-2::O43166-3	1734::1713::1712
EYGS#TSSIDK	EYGSTSSIDK	4	4	S	SLHREYGSTSSIDKQ::SLHREYGSTSSIDKQ::SLHREYGSTSSIDKQ	O43166::O43166-2::O43166-3	208::208::208
RS#PASIDR	RSPASIDR	2	2	S	GFGVSRRSPASIDRQ::GFGVSRRSPASIDRQ::GFGVSRRSPASIDRQ	O43166::O43166-2::O43166-3	1181::1181::1181
SKS#ETGDSSIFR	SKSETGDSSIFR	3	3	S	PLKRRSKSETGDSSI::PLKRRSKSETGDSSI::PLKRRSKSETGDSSI	O43166::O43166-2::O43166-3	288::288::288
RPSYT#LGMK	RPSYTLGMK	5	5	T	PLRRPSYTLGMKSLH::PLRRPSYTLGMKSLH::PLRRPSYTLGMKSLH	O43166::O43166-2::O43166-3	1634::1613::1613
DLRAS#PKPTSK	DLRASPKPTSK	5	5	S	STRDLRASPKPTSKS::STRDLRASPKPTSKS::STRDLRASPKPTSKS	O43166::O43166-2::O43166-3	1528::1507::1507
LIDLES#PTPESQK	LIDLESPTPESQK	6	6	S	KKLIDLESPTPESQK::KKLIDLESPTPESQK::KKLIDLESPTPESQK	O43166::O43166-2::O43166-3	1549::1528::1528
KLIDLES#PTPESQK	KLIDLESPTPESQK	7	7	S	KKLIDLESPTPESQK::KKLIDLESPTPESQK::KKLIDLESPTPESQK	O43166::O43166-2::O43166-3	1549::1528::1528
HSAS#PVVFTSAR	HSASPVVFTSAR	4	4	S	MSSRHSASPVVFTSA::MSSRHSASPVVFTSA::MSSRHSASPVVFTSA	O43166::O43166-2::O43166-3	1433::1412::1412
SIS#SDGRPLER	SISSDGRPLER	3	3	S	ANIPRSISSDGRPLE::ANIPRSISSDGRPLE::ANIPRSISSDGRPLE	O43166::O43166-2::O43166-3	1116::1116::1116
VLPAFRES#PSGR	VLPAFRESPSGR	8	8	S	VLPAFRESPSGRLMR::VLPAFRESPSGRLMR::VLPAFRESPSGRLMR	O43166::O43166-2::O43166-3	1255::1234::1234
FHALSSPQS#PFPSTPTSR	FHALSSPQSPFPSTPTSR	9	9	S	HALSSPQSPFPSTPT::HALSSPQSPFPSTPT::HALSSPQSPFPSTPT	O43166::O43166-2::O43166-3	1568::1547::1547
GS#GFSLDVIDGPISQR	GSGFSLDVIDGPISQR	2	2	S	ITGGGKGSGFSLDVI::ITGGGKGSGFSLDVI::ITGGGKGSGFSLDVI	O43166::O43166-2::O43166-3	255::255::255
GSGFS#LDVIDGPISQR	GSGFSLDVIDGPISQR	5	5	S	GGKGSGFSLDVIDGP::GGKGSGFSLDVIDGP::GGKGSGFSLDVIDGP	O43166::O43166-2::O43166-3	258::258::258
RPS#YTLGMK	RPSYTLGMK	3	3	S	SLPLRRPSYTLGMKS::SLPLRRPSYTLGMKS::SLPLRRPSYTLGMKS	O43166::O43166-2::O43166-3	1632::1611::1611
S#SPKEELHPAAPSQLAPSFSSSSSSSSGPR	SSPKEELHPAAPSQLAPSFSSSSSSSSGPR	1	1	S	VVFTSARSSPKEELH::VVFTSARSSPKEELH::VVFTSARSSPKEELH	O43166::O43166-2::O43166-3	1442::1421::1421
FHALSS#PQSPFPSTPTSR	FHALSSPQSPFPSTPTSR	6	6	S	FKFHALSSPQSPFPS::FKFHALSSPQSPFPS::FKFHALSSPQSPFPS	O43166::O43166-2::O43166-3	1565::1544::1544
FLMPEAYPSS#PRK	FLMPEAYPSSPRK	10	10	S	MPEAYPSSPRKALRR::MPEAYPSSPRKALRR::MPEAYPSSPRKALRR	O43166::O43166-2::O43166-3	162::162::162
HQS#DGNEIAHTR	HQSDGNEIAHTR	3	3	S	DTRKRHQSDGNEIAH::DTRKRHQSDGNEIAH::DTRKRHQSDGNEIAH	O43166::O43166-2::O43166-3	1508::1487::1487
RHQS#DGNEIAHTR	RHQSDGNEIAHTR	4	4	S	DTRKRHQSDGNEIAH::DTRKRHQSDGNEIAH::DTRKRHQSDGNEIAH	O43166::O43166-2::O43166-3	1508::1487::1487
S#NSDITISELDVDSFDECISPTYK	SNSDITISELDVDSFDECISPTYK	1	1	S	LRRIRQRSNSDITIS::LRRIRQRSNSDITIS::LRRIRQRSNSDITIS	O43166::O43166-2::O43166-3	174::174::174
S#QCRNSPSNLSSSSDTGSVGGTYR	SQCRNSPSNLSSSSDTGSVGGTYR	1	1	S	SSMALARSQCRNSPS::SSMALARSQCRNSPS::SSMALARSQCRNSPS	O43166::O43166-2::O43166-3	1144::1144::1144
QDPVVHLS#PNK	QDPVVHLSPNK	8	8	S	QDPVVHLSPNKQGHS::QDPVVHLSPNKQGHS::QDPVVHLSPNKQGHS	O43166::O43166-2::O43166-3	1270::1249::1249
SKS#ETGDSSIFRK	SKSETGDSSIFRK	3	3	S	PLKRRSKSETGDSSI::PLKRRSKSETGDSSI::PLKRRSKSETGDSSI	O43166::O43166-2::O43166-3	288::288::288
FLMPEAYPSS#PR	FLMPEAYPSSPR	10	10	S	MPEAYPSSPRKALRR::MPEAYPSSPRKALRR::MPEAYPSSPRKALRR	O43166::O43166-2::O43166-3	162::162::162
SQCRNS#PSNLSSSSDTGSVGGTYR	SQCRNSPSNLSSSSDTGSVGGTYR	6	6	S	ARSQCRNSPSNLSSS::ARSQCRNSPSNLSSS::ARSQCRNSPSNLSSS	O43166::O43166-2::O43166-3	1149::1149::1149
FHALSSPQSPFPST#PTSR	FHALSSPQSPFPSTPTSR	14	14	T	PQSPFPSTPTSRRAL::PQSPFPSTPTSRRAL::PQSPFPSTPTSRRAL	O43166::O43166-2::O43166-3	1573::1552::1552
ASFFAASDENHRPLS#AAS#NSDQLEDQALAQMK	ASFFAASDENHRPLSAASNSDQLEDQALAQMK	15;18	15;18	S;S	DENHRPLSAASNSDQ;HRPLSAASNSDQLED::DENHRPLSAASNSDQ;HRPLSAASNSDQLED::DENHRPLSAASNSDQ;HRPLSAASNSDQLED	O43166::O43166-2::O43166-3	1708;1711::1687;1690::1687;1690
SSDLEDNRS#EDSVRPWTCPK	SSDLEDNRSEDSVRPWTCPK	9	9	S	SDLEDNRSEDSVRPW::SDLEDNRSEDSVRPW::SDLEDNRSEDSVRPW	O43166::O43166-2::O43166-3	318::318::318
EYGS#TSS#IDK	EYGSTSSIDK	4;7	4;7	S;S	SLHREYGSTSSIDKQ;REYGSTSSIDKQGTS::SLHREYGSTSSIDKQ;REYGSTSSIDKQGTS::SLHREYGSTSSIDKQ;REYGSTSSIDKQGTS	O43166::O43166-2::O43166-3	208;211::208;211::208;211
FHALSS#PQS#PFPSTPTSR	FHALSSPQSPFPSTPTSR	6;9	6;9	S;S	FKFHALSSPQSPFPS;HALSSPQSPFPSTPT::FKFHALSSPQSPFPS;HALSSPQSPFPSTPT::FKFHALSSPQSPFPS;HALSSPQSPFPSTPT	O43166::O43166-2::O43166-3	1565;1568::1544;1547::1544;1547
FHALS#S#PQSPFPSTPTSR	FHALSSPQSPFPSTPTSR	5;6	5;6	S;S	SFKFHALSSPQSPFP;FKFHALSSPQSPFPS::SFKFHALSSPQSPFP;FKFHALSSPQSPFPS::SFKFHALSSPQSPFP;FKFHALSSPQSPFPS	O43166::O43166-2::O43166-3	1564;1565::1543;1544::1543;1544
GQEVETS#VTYYR	GQEVETSVTYYR	7	7	S	KGQEVETSVTYYRLE	O43169	23
AWAGS#PK	AWAGSPK	5	5	S	LMRAWAGSPKGTIQV	O43175	349
VLISDS#LDPCCR	VLISDSLDPCCR	6	6	S	RKVLISDSLDPCCRK	O43175	14
NAGNCLS#PAVIVGLLK	NAGNCLSPAVIVGLLK	7	7	S	KNAGNCLSPAVIVGL	O43175	371
SLTGVVNAQALTSAFS#PHTK	SLTGVVNAQALTSAFSPHTK	16	16	S	QALTSAFSPHTKPWI	O43175	326
VLISDS#LDPCCRK	VLISDSLDPCCRK	6	6	S	RKVLISDSLDPCCRK	O43175	14
ACST#PHVQVAGK	ACSTPHVQVAGK	4	4	T	AVSRACSTPHVQVAG::AVSRACSTPHVQVAG	O43182::O43182-4	821::618
ACS#TPHVQVAGK	ACSTPHVQVAGK	3	3	S	PAVSRACSTPHVQVA::PAVSRACSTPHVQVA	O43182::O43182-4	820::617
AGPCSLS#QGNLSPNWPR	AGPCSLSQGNLSPNWPR	7	7	S	RAGPCSLSQGNLSPN::RAGPCSLSQGNLSPN	O43182::O43182-4	772::569
SAPPS#PLCR	SAPPSPLCR	5	5	S	PRRSAPPSPLCRSLS	O43189	515
SLS#PGTGGGVR	SLSPGTGGGVR	3	3	S	SPLCRSLSPGTGGGV	O43189	522
SGASSLWDPAS#PAPTSGPRPR	SGASSLWDPASPAPTSGPRPR	11	11	S	SSLWDPASPAPTSGP::SSLWDPASPAPTSGP	O43189::O43189-2	20::20
ALQASVSPPS#PSPNQSYQGSSGYNFRPTDAR	ALQASVSPPSPSPNQSYQGSSGYNFRPTDAR	10	10	S	QASVSPPSPSPNQSY	O43189	420
RSAPPS#PLCR	RSAPPSPLCR	6	6	S	PRRSAPPSPLCRSLS	O43189	515
SGASSLWDPAS#PAPTSGPR	SGASSLWDPASPAPTSGPR	11	11	S	SSLWDPASPAPTSGP::SSLWDPASPAPTSGP	O43189::O43189-2	20::20
SAPHSMTASSSSVSSPS#PGLPR	SAPHSMTASSSSVSSPSPGLPR	17	17	S	SSSVSSPSPGLPRRS	O43189	504
LDPYDS#SEDDK	LDPYDSSEDDK	6	6	S	GKLDPYDSSEDDKEY::GKLDPYDSSEDDKEY::GKLDPYDSSEDDKEY::GKLDPYDSSEDDKEY::GKLDPYDSSEDDKEY	O43236::O43236-2::O43236-3::O43236-4::O43236-6	117::98::109::132::98
LTRES#GTDFPIPAVPPGTDPETEK	LTRESGTDFPIPAVPPGTDPETEK	5	5	S	RNKLTRESGTDFPIP::RNKLTRESGTDFPIP::RNKLTRESGTDFPIP::RNKLTRESGTDFPIP::RNKLTRESGTDFPIP	O43236::O43236-2::O43236-3::O43236-4::O43236-5	432::413::424::447::285
IYQFPDCDS#DEDEDFK	IYQFPDCDSDEDEDFK	9	9	S	YQFPDCDSDEDEDFK::YQFPDCDSDEDEDFK::YQFPDCDSDEDEDFK::YQFPDCDSDEDEDFK::YQFPDCDSDEDEDFK	O43236::O43236-2::O43236-3::O43236-4::O43236-5	325::306::317::340::178
PRS#PWGK	PRSPWGK	3	3	S	SPSARPRSPWGKLDP::SPSARPRSPWGKLDP::SPSARPRSPWGKLDP::SPSARPRSPWGKLDP::SPSARPRSPWGKLDP	O43236::O43236-2::O43236-3::O43236-4::O43236-6	107::88::99::122::88
PQAPDLYDDDLEFRPPSRPQSSDNQQYFCAPAPLS#PSAR	PQAPDLYDDDLEFRPPSRPQSSDNQQYFCAPAPLSPSAR	35	35	S	FCAPAPLSPSARPRS::FCAPAPLSPSARPRS::FCAPAPLSPSARPRS::FCAPAPLSPSARPRS::FCAPAPLSPSARPRS	O43236::O43236-2::O43236-3::O43236-4::O43236-6	100::81::92::115::81
DFQDYMEPEEGCQGS#PQR	DFQDYMEPEEGCQGSPQR	15	15	S	PEEGCQGSPQRRGPL::PEEGCQGSPQRRGPL	O43237::O43237-2	194::117
TGSPGS#PGAGGVQSTAK	TGSPGSPGAGGVQSTAK	6	6	S	KKTGSPGSPGAGGVQ::KKTGSPGSPGAGGVQ	O43237::O43237-2	446::369
GGPASVPSSS#PGTSVK	GGPASVPSSSPGTSVK	10	10	S	PASVPSSSPGTSVKK::PASVPSSSPGTSVKK	O43237::O43237-2	407::330
DFQDYMEPEEGCQGS#PQRR	DFQDYMEPEEGCQGSPQRR	15	15	S	PEEGCQGSPQRRGPL::PEEGCQGSPQRRGPL	O43237::O43237-2	194::117
ASES#PARGPSGSPR	ASESPARGPSGSPR	4	4	S	TPTRASESPARGPSG::TPTRASESPARGPSG	O43237::O43237-2	383::306
KPDSMVTNSS#TENEA	KPDSMVTNSSTENEA	10	10	S	DSMVTNSSTENEA__::DSMVTNSSTENEA__	O43237::O43237-2	487::410
ASES#PARGPSGS#PR	ASESPARGPSGSPR	4;12	4;12	S;S	TPTRASESPARGPSG;PARGPSGSPRTQGRG::TPTRASESPARGPSG;PARGPSGSPRTQGRG	O43237::O43237-2	383;391::306;314
GPLTSGS#DEENVALPLGDNVLTHNLGIPVLVVCTK	GPLTSGSDEENVALPLGDNVLTHNLGIPVLVVCTK	7	7	S	RGPLTSGSDEENVAL::RGPLTSGSDEENVAL	O43237::O43237-2	205::128
TGS#PGS#PGAGGVQSTAK	TGSPGSPGAGGVQSTAK	3;6	3;6	S;S	LLSKKTGSPGSPGAG;KKTGSPGSPGAGGVQ::LLSKKTGSPGSPGAG;KKTGSPGSPGAGGVQ	O43237::O43237-2	443;446::366;369
EEAATGGGS#TGEADGK	EEAATGGGSTGEADGK	9	9	S	EAATGGGSTGEADGK	O43242	47
DLES#AEER	DLESAEER	4	4	S	SYNKDLESAEERRER	O43242	507
GS#LEETVQAMQPPSQAPAQDPGHME	GSLEETVQAMQPPSQAPAQDPGHME	2	2	S	YVVFPRGSLEETVQA	O43246	612
SSPPSS#PGPAS#PGPLTK	SSPPSSPGPASPGPLTK	6;11	6;11	S;S	QKSSPPSSPGPASPG;PSSPGPASPGPLTKQ	O43246	422;427
TEEAAADGGGGMQNEPLT#PGYHGFPAR	TEEAAADGGGGMQNEPLTPGYHGFPAR	18	18	T	GMQNEPLTPGYHGFP::GMQNEPLTPGYHGFP	O43251-6::O43251-8	67::67
RES#ELELPVPGAGGDGADPGLSK	RESELELPVPGAGGDGADPGLSK	3	3	S	ARGMKRESELELPVP::ARGMKRESELELPVP	O43251-6::O43251-8	26::26
LPS#AESLSR	LPSAESLSR	3	3	S	PHRPRLPSAESLSRR::PHRPRLPSAESLSRR::PHRPRLPSAESLSRR	O43281::O43281-2::O43281-3	298::205::129
KGS#IQDRPLPPPPPR	KGSIQDRPLPPPPPR	3	3	S	PAPGRKGSIQDRPLP::PAPGRKGSIQDRPLP::PAPGRKGSIQDRPLP	O43281::O43281-2::O43281-3	331::238::162
RVS#EVEEEKEPVPQPLPSDDTR	RVSEVEEEKEPVPQPLPSDDTR	3	3	S	GRGRRRVSEVEEEKE	O43290	448
RRVS#EVEEEK	RRVSEVEEEK	4	4	S	GRGRRRVSEVEEEKE	O43290	448
SANGGS#ESDGEENIGWSTVNLDEEK	SANGGSESDGEENIGWSTVNLDEEK	6	6	S	ERSANGGSESDGEEN	O43290	596
RVS#EVEEEK	RVSEVEEEK	3	3	S	GRGRRRVSEVEEEKE	O43290	448
SANGGSES#DGEENIGWSTVNLDEEK	SANGGSESDGEENIGWSTVNLDEEK	8	8	S	SANGGSESDGEENIG	O43290	598
VENMDIS#DEEEGGAPPPGS#PQVLEEDEAELELQK	VENMDISDEEEGGAPPPGSPQVLEEDEAELELQK	7;19	7;19	S;S	RVENMDISDEEEGGA;GGAPPPGSPQVLEED	O43290	474;486
TSS#GDASSLSIEETNK	TSSGDASSLSIEETNK	3	3	S	AASSKTSSGDASSLS	O43290	112
EPVPQPLPSDDT#RVENMDISDEEEGGAPPPGS#PQVLEEDEAELELQK	EPVPQPLPSDDTRVENMDISDEEEGGAPPPGSPQVLEEDEAELELQK	12;32	12;32	T;S	QPLPSDDTRVENMDI;GGAPPPGSPQVLEED	O43290	466;486
EPVPQPLPSDDTRVENMDIS#DEEEGGAPPPGS#PQVLEEDEAELELQK	EPVPQPLPSDDTRVENMDISDEEEGGAPPPGSPQVLEEDEAELELQK	20;32	20;32	S;S	RVENMDISDEEEGGA;GGAPPPGSPQVLEED	O43290	474;486
VS#EVEEEKEPVPQPLPSDDTR	VSEVEEEKEPVPQPLPSDDTR	2	2	S	GRGRRRVSEVEEEKE	O43290	448
YDEELEGERPHS#FR	YDEELEGERPHSFR	12	12	S	LEGERPHSFRLEQGG	O43290	348
PRS#ILSK	PRSILSK	3	3	S	LAQQKPRSILSKYDE	O43290	332
TPYIVLSGS#GK	TPYIVLSGSGK	9	9	S	PYIVLSGSGKSMNAN	O43290	789
SHSS#LPPNNSYADFER	SHSSLPPNNSYADFER	4	4	S	YTIKSHSSLPPNNSY	O43293	312
KRPSLPS#SPSPGLPK	KRPSLPSSPSPGLPK	7	7	S	KKRPSLPSSPSPGLP::KKRPSLPSSPSPGLP	O43294::O43294-2	140::123
ERPAEPLT#PPPSYGHQPQTGSGESSGASGDK	ERPAEPLTPPPSYGHQPQTGSGESSGASGDK	8	8	T	ERPAEPLTPPPSYGH::ERPAEPLTPPPSYGH	O43294::O43294-2	33::16
KRPSLPSSPS#PGLPK	KRPSLPSSPSPGLPK	10	10	S	PSLPSSPSPGLPKAS::PSLPSSPSPGLPKAS	O43294::O43294-2	143::126
VQNHLPASGPTQPPVVSSTNEGSPS#PPEPTGK	VQNHLPASGPTQPPVVSSTNEGSPSPPEPTGK	25	25	S	STNEGSPSPPEPTGK::STNEGSPSPPEPTGK	O43294::O43294-2	194::177
KRPS#LPSSPS#PGLPK	KRPSLPSSPSPGLPK	4;10	4;10	S;S	SEDKKRPSLPSSPSP;PSLPSSPSPGLPKAS::SEDKKRPSLPSSPSP;PSLPSSPSPGLPKAS	O43294::O43294-2	137;143::120;126
VQNHLPASGPTQPPVVSSTNEGS#PSPPEPTGK	VQNHLPASGPTQPPVVSSTNEGSPSPPEPTGK	23	23	S	VSSTNEGSPSPPEPT::VSSTNEGSPSPPEPT	O43294::O43294-2	192::175
KRPSLPSS#PSPGLPK	KRPSLPSSPSPGLPK	8	8	S	KRPSLPSSPSPGLPK::KRPSLPSSPSPGLPK	O43294::O43294-2	141::124
PRS#PKPAAPAAPPFSSSSGVLGTGLCELDR	PRSPKPAAPAAPPFSSSSGVLGTGLCELDR	3	3	S	STVCKPRSPKPAAPA::STVCKPRSPKPAAPA	O43294::O43294-2	68::51
CVS#ALGR	CVSALGR	3	3	S	PVTGRCVSALGRRFH::PVTGRCVSALGRRFH	O43294::O43294-2	418::401
RGS#LCATCGLPVTGR	RGSLCATCGLPVTGR	3	3	S	HFHARRGSLCATCGL::HFHARRGSLCATCGL	O43294::O43294-2	403::386
KRPS#LPSS#PSPGLPK	KRPSLPSSPSPGLPK	4;8	4;8	S;S	SEDKKRPSLPSSPSP;KRPSLPSSPSPGLPK::SEDKKRPSLPSSPSP;KRPSLPSSPSPGLPK	O43294::O43294-2	137;141::120;124
KRPS#LPSSPSPGLPK	KRPSLPSSPSPGLPK	4	4	S	SEDKKRPSLPSSPSP::SEDKKRPSLPSSPSP	O43294::O43294-2	137::120
DHLY#STVCK	DHLYSTVCK	4	4	Y	SGDKDHLYSTVCKPR::SGDKDHLYSTVCKPR	O43294::O43294-2	60::43
[truncated: 50,607 more rows]

## Sheet: Table 5 
Table 5. List of kinase phosphorylation motifs based on phosphopeptide identification
motif	score	fg.matches	fg.size	bg.matches	bg.size	fold.increase	Enrich.seq	Enrich.pro
.....P.[STY]P...R..	621.995	248	39374	503	844314	10.5725	LNVKGPLSPFNSRAA;AADVEPSSPEPKRRR;GNYPGPSSPVVVRLP;MFAPEPSSPGAARAA;PGATLPKSPSQLRKG;TDHPHPSTPATARQQ;ASSSGPRSPLDQRSP;ASSSGPRSPLDQRSY;QQQRSPGSPQLSRAS;TTRTLPMSPPSERVQ;SPSPSPTSPGSLRKQ;ENPTPPFTPKMGRRS;ASVSGPNSPSETRRE;EFGSLPTTPSEQRQR;PQSPFPSTPTSRRAL;SPISTPTSPGSLRKH;RRGLAPNTPGKARKL;LYGSAPRTPSKRRGL;SVNGGPGSPDLARHY;LSGGAPLSPQTHRFM;RSARHPSSPSALRSP;GVSDVPTSPTLQRPT;SSPGIPASPGSHRSS;PSRSAPSSPAPRRTK;AILNPPPSPATERSH…	A1L390::A1L390-3;A6NJU9;B2RTY4::B2RTY4-2::B2RTY4-4::B2RTY4-5;O00178;O00499::O00499-2::O00499-6::O00499-11;O14578::O14578-3::O14578-4;O14646::O14646-2;O14646;O14994;O15062;O15075::O15075-2::O15075-3::O15075-4;O15085::O15085-2;O15344::O15344-2;O15400::O15400-2;O43166::O43166-2::O43166-3;O43602::O43602-2;O43663::O43663-2::O43663-3::O43663-4;O60245::O60245-2;O60488::O60488-2;O60504::O60504-2;O60674;O…
.....P.[STY]P...K..	621.771	178	39126	350	843811	10.9681	QSRPHPPSPGHEKTR;TASSEPVSPLQEKLS;RPGCQPSSPCVPKLS;PAVSDPRSPPSQKSP;ENPSQPASPRVTKCK;GSVSQPSTPSPPKPT;APEPPPATPPQAKFP;STFHIPLSPVEVKPG;PSSSLPQTPEQEKFL;RVPAMPGSPVEVKIQ;____MPGSPVEVKIQ;TVQLHPQSPTAGKKH;AAQKTPTSPLKMKPG;ADEEIPRSPFKVKVL;NRRQFPPSPSAPKIP;RPGDLPPSPDDVKRR;SVASPPPSPAMPKYK;QSKAAPQSPSVPKKP;KPSPQPSSPRQVKRA;CPSLSPTSPLNNKGI;QAPLKPKTPRGTKTP;FTSSSPSSPSRAKGG;FTSSSPSSPSRAKDR;SSPSSPTSPKFGKAD;PERLVPVSPLPPKAA…	A6NGC4;A7KAX9::A7KAX9-2;O14545;O14647;O15018::O15018-2;O15027::O15027-2::O15027-3::O15027-4::O15027-5;O15047;O15085::O15085-2;O43379::O43379-4;O43439::O43439-4::O43439-5;O43439::O43439-2::O43439-3::O43439-4::O43439-5;O60245::O60245-2;O60264;O75369::O75369-2::O75369-3::O75369-7::O75369-4::O75369-5::O75369-6::O75369-8::O75369-9;O75381::O75381-2;O75382::O75382-2::O75382-3::O75382-4;O75420;O75694::O7…
....RP.[STY]P......	622.291	198	38948	404	843461	10.6136	PFQGRPITPVYTVAP;EPEKRPLTPSLSQ__;EGTDRPGSPA_____;YGPGRPLSPRRAFEG;TMAPRPATPTSAPPV;LSKGRPSTPLSP___;PPTPRPDSPATPDLS;QVSSRPTSPEKFSVP;TWGARPASPDRFAVS;EKRPRPSTPAEEDED;RPDERPSSPIPLLPP;RTSPRPASPARSGSP;GSFRRPESPRPRVSF;GAVERPLTPAPRSCI;SPSARPRSPWGKLDP;MPSARPPSPPLSSWE;AQRRRPRSPPPRAPS;ASLPRPDSPYSRPHD;TQNPRPGSPLRSGQG;SETARPSSPDTRVPR;TNTERPDTPTNTPNA;RRLKRPETPTHDPDP;RAGSRPQSPSGDADA;LRDSRPLSPILHIVK;SLSPRPASPKAQWPQ…	A0AV96::A0AV96-2;A6NC98::A6NC98-4::A6NC98-6;A6NKF1;A7MCY6;O00268;O14598;O14939::O14939-4;O15027::O15027-2::O15027-3::O15027-4::O15027-5;O15037;O15047;O15054::O15054-1;O15417;O43236::O43236-2::O43236-3::O43236-4::O43236-6;O43896;O43900::O43900-2::Q6PJG9::Q96HA1;O60496;O60673::O60673-2;O75132;O75530::O75530-2::O75530-3;O75807::O75807-2;O94819;O95487::O95487-2::O95487-3;O95785::O95785-3::O95785-4;O9…
.....P.[STY]P......	615.305	2058	38750	6332	843057	7.07114	VLPTVPESPEEEVKA;KINSAPSSPIKTNKA;GSQGEPWTPTANLKM;GSNTAPSTPVIGGSD;QDPVPPETPSDSDHK;NVGSPPKSPTHASPQ;FNSPSPPTPEPGEGP;PTYRAPGTPTYSYVP;PSARSPLSPTETFSW;PPKPGPGSPSHPGAL;SHCYIPQSPEPDLHK;QNSRTPRSPLDCGSS;QPGRQPLSPSATGDT;RADLGPGSPPWAVKT;SLEPPPGSPGEAPLA;GPLIPPASPRLGNTS;GLKAEPASPAQDAQE;PPPLPPKSPSFQAPP;PGPQSPGSPLEEERQ;QARPGPQSPGSPLEE;KETCVPSSPRTHSSP;KQSAGPNSPTGGGGG;VPESSPHSPCEGLPS;AVPTSPPSPEVGTIR;TQNTSPSSPAAPAAS…
....RS.[STY]P......	922.958	380	36692	702	836725	12.3441	RWKHRSLSPVPRNAE;SYEHRSPSPNIRNSL;DMKMRSFSPTMKVPV;PASSRSQTPERPAKK;AQSPRSASPPGPAPQ;WKYCRSISPEWKQQL;ESDARSESPQPAPDW;HGVKRSASPDDDLGS;SSNARSTSPTSDSIS;ESVLRSVSPVQDLDD;ATAPRSSTPSHGQTT;TSPQRSPSPLLGHSL;ASPARSGSPAPETTN;GPSRRSKSPASTSSV;SPLCRSLSPGTGGGV;GPMRRSKSPADSGND;RSQIRSRTPSASNDD;APPPRSPSPLPGHPP;LDHSRSNTPSPLNLS;FLSERSTSPINSSPP;NSLKRSDSPAADSDA;HGYVRSPSPSVRTQE;DSHSRSLSPNHNTLQ;KRRQRSMSPTSTPKA;KRRTRSRSPESQVIG…
.......[STY]P..SP..	630.357	402	36312	1063	836023	8.70685	VKDHNVGSPPKSPTH;KRNGPSSSPFSSPAS;ELMNANPSPPPSPSQ;GIRGPSPSPVGSPAS;RPMENRTSPSKSPFL;RIDGKLDSPSRSPSK;TSAEKFPSPHPSPAK;HSAVLALSPSQSPRL;NPHDGVVTPAASPSL;STPRSGKSPSPSPTS;LSDPGLDSPRTSPVI;QQANSQSTPEPSPSQ;RTLNQLGTPQDSPEL;GTYGKAVSPPPSPRA;DYSWSYQTPPSSPST;LTSSGGQSPSRSPVP;PSSSPRTSPCQSPTI;KMMRLDSSPVSSPRK;PPNSPSHSPCPSPLP;LASEKDYSPGDSPPG;QAAQATGSPHTSPTH;LKAQATGSPHTSPTH;RSPANWSSPLTSPTN;TCTKSGPSPLSSPNG;SDAIEVISPASSPAP…	A2AJT9::A2AJT9-2::A2AJT9-3;A3KN83::A3KN83-2::A3KN83-3::A3KN83-4;A8CG34::A8CG34-2::Q96HA1::Q96HA1-2::Q96HA1-3;F5GYI3;O00159::O00159-2::O00159-3;O00165::O00165-2::O00165-3::O00165-5;O00193;O00409::O00409-2;O00512;O15021::O15021-2::O15021-3::O15021-6;O15047;O15075::O15075-2;O43189;O43602;O43765;O60307;O60315::O60315-2;O60673::O60673-2;O75121::O75121-2;O75376::O75376-2::Q5T0F9::Q5T0F9-2::Q5T0F9-3::Q8…
....R..[STY]P.P....	922.958	204	35910	357	834960	13.2865	GSPERDPSPVPKPSP;DMWHRRASPEPDAAA;LPGIRGPSPSPVGSP;GESPRTLSPTPSAEG;SPLARTPSPTPQPTS;ASPPRVPSPPPAPEP;SSGRRVKSPSPKSER;ESLSRQRSPAPGSPD;PGGPRQPSPGPTPPP;KTSARDASPTPSTDA;__MSRVPSPPPPAEM;ADRRREVSPAPAVAG;EANSRASSPCPEFEQ;GGWSRRASPAPSDSS;SSGVRAPSPAPSSVP;_MAKREDSPGPEVQP;ESHGRTPSPSPPCSS;VPVERRPSPGPRKRQ;ATASRRGSPAPANPG;GSFYRVPSPRPDNSF;EVSIRVGSPQPSSSG;PYKRRRSTPAPKEEE;TPPPRGTTPPPPSWE;PPPPRGQTPPPRGTT;SNSLRRDSPPPPARA…	A0JNW5::A0JNW5-2;A8CG34::A8CG34-2::Q96HA1::Q96HA1-2::Q96HA1-3;O00141::O00141-2::O00141-3::O00141-4::O00141-5;O14497::O14497-2::O14497-3;O14523::O14523-2;O14681::O14681-3;O14686::O14686-3;O15027::O15027-2::O15027-3::O15027-4::O15027-5;O15075::O15075-2::O15075-3::O15075-4;O15085::O15085-2;O15226::O15226-2;O15400::O15400-2;O15417::O15417-2;O43312::O43312-2::O43312-4::O43312-5;O43365;O43426::O43426-2…
..R..S.[STY]P......	626.386	182	35706	436	834603	9.75716	GSREGSLSPARGDGS;RMRPNSNTPVNETAT;RKRRHSTSPSPSRSS;GRRVKSPSPKSERSE;DPRRPSRSPPSLALR;PARGPSGSPRTQGRG;PSRAPSRTPGPPSAQ;SCRDLSSSPPGPYGQ;TMRMLSSTPPTPIAC;IRRSGSTSPLGFARA;KRRHKSDSPESDAER;PSRPPSFSPCPAEDL;PVRTTSRSPVLSRRD;NTRPQSDTPEIRKYK;GKRSESGSPSAGGHS;SSRGSSGSPAHAESY;SDRSGSSSPDSEITE;WLRDPSASPGDAGEQ;LRRRFSRSPIRRKRS;RRRSFSISPVRLRRS;RRRSFSISPSRRSRT;IARSHSESPSRLPIN;EGRQPSPSPSPTERA;SFRNTSTSPHKPDEG;CPRPMSISPPDFSPK…	A8K855::A8K855-2;O14492::O14492-2;O14497::O14497-2::O14497-3;O14639::O14639-2::O14639-3::O14639-4::O14639-5::O14639-6;O15021::O15021-2::O15021-3::O15021-6;O15037;O15042::O15042-2::O15042-3;O15061::O15061-2;O43516::O43516-2::O43516-3;O43639;O43791;O60292;O60333::O60333-2::O60333-4;O60346;O75179::O75179-2::O75179-4::O75179-6::O75179-7;O75382::O75382-2::O75382-3;O75385;O75449::O75449-2;O75676::O7567…
....R..[STY]PP.....	624.884	118	35524	220	834167	12.5948	DLTRRAGSPPGPPGA;KAHQRQLTPPEGSSK;AGSRRRTSPPVSVRD;PSSRRVWSPPRVHKV;IRKPRYGSPPQRDPN;GGGSRNPTPPIGRPT;RHRSRCATPPRGDFC;SQSWREPSPPRKSSK;FVVTRVESPPERAEP;AASGRGLSPPQCLPR;VKEERIDTPPACTEE;TQKSRDLSPPDNHLS;AQLQRGISPPHRIRG;RGTIRYHTPPRSRSC;AATARKSSPPASSPQ;EPAPRYPSPPMGSVS;ETQRRRLSPPSSSAA;NELRRAVSPPARNML;PPSFRTGTPPGYRGT;PPGYRGTSPPAGPGT;AQPPRTQTPPLGQTP;ASTSRRFTPPSTALS;TLYDRYSSPPASTTR;EEAQRGASPPISAIE;AKKRRTASPPALPKI…	O15014::Q12968::Q12968-2::Q12968-3::Q12968-4::Q12968-5::Q12968-6::Q6P3S6;Q6P3S6;O15014;O15042::O15042-2::O15042-3;O15085::O15085-2;O43237::O43237-2;O43426::O43426-2::O43426-4;O43741::O43741-2;O75376::O75376-2;O75385;O75400::O75400-2::O75400-3;O75427;O95819::O95819-2::O95819-3::O95819-4::O95819-5::O95819-6;P01106::P01106-2;P15408;P17812::P17812-2;P18206::P18206-2;P18583::P18583-2::P18583-3::P18583…
.......[STY]PP.....	615.305	1176	35406	4264	833947	6.49609	TQSSSDSSPPEVSGP;EAEFNSPSPPTPEPG;EPTCLSASPPNAPPR;NLDSPMVSPPPDYPG;PIKTPLVSPPGPLTK;VTSPGDVSPPIDLVK;SFLDQDQSPPRFYSG;GSSKSADSPPGCSGQ;GCRDGHCSPPAAGDP;HRRTLFASPPAKSTA;SSVINKTSPPQPVNP;KHARERVTPPEGYEV;SISASKASPPGDLQN;AKGNKSPSPPDGSPA;QNTRLQPTPPIPAPA;VASSDDDSPPARSPN;AAAASIKSPPVLGSA;NLQRSLSSPPSSKRP;HSVISTRTPPPPSPL;EGSCKKLSPPPLPPR;EAGVKSPSPPPPPGR;LDFWLSTTPPPAPAP;TPVCSRFSPPEPGDT;KASEPLLSPPPFGES;QPGEFHTTPPGTPRH…	A7XYQ1;B5ME19;O15079::O15079-2;O15209;O15234;O43432::O43432-2::O43432-3::O43432-4;O43482;O60293::O60293-2::O60293-4;O75864::O75864-2;O94885;O94913;O94972::O94972-2::O94972-3;P29590-8::P29590-3::P29590-13;P30414;P43250-2;P46109;P50402;P54108::P54108-2::P54108-3;P54259;P78344::P78344-2;Q01196::Q01196-2::Q01196-3::Q01196-4::Q01196-5::Q01196-6::Q01196-7::Q01196-8::Q01196-9::Q01196-10;Q08999;A5YM69::Q…
....G..[STY]P......	615.305	950	34230	3637	829683	6.33119	LGGGGLRSPGGGRDC;SKSSGFGSPRLVSRS;CKTHGVGSPGSVRQN;YNGRGWGSPGRPKKK;LVPEGLQSPRGTPDS;VRSLGGISPSEDRRW;PGPKGSESPNSFLDQ;WGDGGENSPCNVVSK;PKRLGAHTP______;TPHYGSQTPLHDGSR;PLQDGSRTPHYGSQT;TPMYGSQTPLQDGSR;TPATGEQSPGARSRH;EGVDGGQSPRAGHDG;SADAGSFSPTPGQIG;APAKGNKSPSPPDGS;VEGLGRGSPEPSALP;PSPTGDFYPSPSSPA;SLNTGSSSPRGVEEP;SVVSGLDSPAKTSSM;RSPYGSRSPFEHSVE;QRSYGSRSPFEHSVE;SQRSGITSPVEKRED;EPPPGRVSPAAAQLA;KQTAGQGSPCEEQEE…	A0A1B0GTU1::O75152;A0MZ66::A0MZ66-3::A0MZ66-4::A0MZ66-5::A0MZ66-6::A0MZ66-7::A0MZ66-8;A1A4S6;A3KN83::A3KN83-2::A3KN83-3;A6NGB9;A6NI28;A7KAX9::A7KAX9-2;A7XYQ1;A8CG34;A8MW92::A8MW92-4;O00151;O00273;O00499::O00499-2::O00499-3::O00499-4::O00499-5::O00499-6::O00499-7::O00499-8::O00499-9::O00499-10::O00499-11;O00512;O00712::O00712-4::O00712-5::O00712-6;O00750;O14513;O14617-2;O14617-5;O14686::O14686-3;O…
.......[STY]P...R..	615.305	866	33280	2767	826046	7.76837	KLPDVKPSPINLRKK;PETTSDSSPTLSRRP;EKVVYAFSPKIGRKL;RSGGQRHSPLSQRHS;PASPSCPSPVPQRRS;RNSRMVCSPVTVRIA;____MVCSPVTVRIA;PSPVPKPSPKITRKT;RSEGPSLSPSGKRLP;KPAPLLESPFKDRDH;RLKRRDFTPAELRRF;TSSSERVSPGGRRES;KPTGSLPSPSGVRKE;CEEPSIYSPAFPREK;DSQPQETSPELPRRR;TSQGSINSPVYSRHS;RSPLDQRSPYGSRSP;KSPHDSKSPLDHRSP;VSSHITSSPLHSRSI;LLRNLTMSPLHKRRQ;TELSPCRSPSTPRHL;EHLVDGKSPRLCRKF;SSSCERDSPSTSRQS;PLSPQSGSPQQQRSP;RSVFWASSPYRRRAN…	A1L020;A1L390::A1L390-2::A1L390-3;A2A3K4::A2A3K4-2;A7E2V4::A7E2V4-2::A7E2V4-3::A7E2V4-4::A7E2V4-5;B2RTY4::B2RTY4-2::B2RTY4-4::B2RTY4-5;G9CGD6::G9CGD6-2::G9CGD6-3;O00161;O00213::O00213-2::O00213-3::O00213-4::O00213-5::O00213-6;O00267::O00267-2;O00308::O00308-2::O00308-4;O00418;O00443;O00499::O00499-2::O00499-3::O00499-4::O00499-5::O00499-6::O00499-7::O00499-8::O00499-9::O00499-10::O00499-11;O00562…
.......[STY]PT.....	615.305	733	32414	2841	823279	6.55311	EEGDETKTPTLQPTP;TAEADSSSPTGILAT;SRRPSGRSPTSTEKR;APERDGKSPTVPCLQ;PPAPPARSPTTELSS;ERDATNRSPTQIVKM;PFFTLDLSPTEDKSS;TNTTRTPSPTSSDLA;NIQENTQTPTVQEES;TSKLVLVSPTSEQYD;GGHKEAPSPTCPDLG;KILMPSLSPTMEEGN;PGINPLKSPTMHQVQ;EEEADMSSPTQRTYS;KALASEKSPTADAKP;ERDQDMSSPTTMKKP;IDENMEPSPTGDFYP;SHTTLHETPTTGNHY;STPRPSITPTKKIEL;GSPRNLGTPTSSTPR;LKKLRHPTPTMLSIQ;YPERRAISPTSSSRY;LQPSRKLSPTEPKNY;ASHYKSKSPTISDKT;APPRFCDSPTSDLEM…	A2AJT9::A2AJT9-2::A2AJT9-3;A7E2V4::A7E2V4-2::A7E2V4-3::A7E2V4-4::A7E2V4-5;A7KAX9::A7KAX9-2;A7MCY6;A8CG34::A8CG34-2::Q96HA1::Q96HA1-2::Q96HA1-3;A8K855::A8K855-2;A8MU93;O00203::O00203-3;O00264::O00264-2;O00423::O00423-3;O00562::O00562-2;O14545;O14639::O14639-2::O14639-3::O14639-4::O14639-5::O14639-6;O14646;O14647;O14662::O14662-5;O14686::O14686-3;O14827;O14936::O14936-2::O14936-6;O14994;O15027::O15…
.......[STY]P.K....	615.305	642	31681	2100	820438	7.91704	GMESSGGSPGKGPGQ;SAPLISSSPVKAARE;PTTASQRSPSKHGGP;FKKFALSSPSKSAEK;VPPPPKHTPSKEVKQ;KLDSPSRSPSKVEVT;KFPSPHPSPAKLKAT;SDHSSVSTPKKLSGK;DIKRRLISPYKKKQR;FTVNPALTPAKDKKK;ADAPVLGSPEKEEAA;EDKPIRLSPSKITEP;QDPVVHLSPNKQGHS;GQDINLNSPNKGLLS;QRPELQASPAKPSGE;KASISVHSPQKSTKN;VRGSEEDSPKKESKK;ENNAKESSPEKEAEE;KTKQNVLSPEKEKQM;DTEGLEGSPEKHEPS;EEIFDDASPGKQKEI;VATIPTDTPLKEENE;KPKPLWLSPEKPLAW;SGTVSATSPNKCKRP;ASSSSVTSPIKMKIP…	A0A1B0GTU1::O75152;A0MZ66::A0MZ66-3::A0MZ66-4::A0MZ66-5::A0MZ66-6::A0MZ66-7::A0MZ66-8;A1L390::A1L390-2::A1L390-3;A6NGB9;A7KAX9::A7KAX9-2;D6RIA3;E9PAV3::E9PAV3-2;O00178;O00257;O00330::O00330-2::O00330-3;O00512;O00515;O00712::O00712-4::O00712-5::O00712-6;O14494::O14494-2;O14523::O14523-2;O14776::O14776-2;O14795::O14795-2;O14828::O14828-2;O15014;O15042::O15042-2::O15042-3;O15061::O15061-2;O15061;O15…
....RR.[STY].S.....	628.482	204	31039	563	818338	9.55315	FSVRRRESLSYIPKG;THLKRRLSYSDSDLK;PPIGRRSSGSIVSGS;EDDPRRVSISSSKGM;SLASRRSSLSSHSHQ;KERKRRHSTSPSPSR;TAESRRRSSSDTAAY;NDDPRRPSRSPPSLA;VLSARRDSSSHEETG;EEEGRRGSLSNAGDP;EKPKRRVSDSFFRPS;QNLTRRISTSDILSE;PKTGRRKSTSSIPPS;MARQRRASLSCGGPG;RPPRRRESYSTTV__;KTSSRRSSMSMEETE;ICQKRRFSDSEERHT;QQRRRRNSTSSTNQN;FLTQRRPSASSPNNN;GDGERRLSGSSLCSG;RSYERRRSRSRSFDY;GSSRRRRTGSRPSSH;GEMERRDSDSFLNIF;HSFMRRRSSSLGSYD;NPQQRRISQSQPVRG…	A1L390::A1L390-2::A1L390-3;A2A2Y4::A2A2Y4-2::A2A2Y4-3::A2A2Y4-4::A2A2Y4-5;A7E2V4::A7E2V4-2::A7E2V4-3::A7E2V4-4::A7E2V4-5;A8MVM7;O00499::O00499-2::O00499-6::O00499-11;O14523::O14523-2;O14681::O14681-3;O14924::O14924-2::O14924-3::O14924-4::O14924-5::O14924-6::O14924-7;O14929::O14929-2;O15014;O15234;O15417::O15417-2::O15417-3;O43166::O43166-2::O43166-3;O43399::O43399-2::O43399-3::O43399-4::O43399-5:…
..L.RS.[STY].......	630.114	199	30835	494	817775	10.6836	HDLGRSSSSLLASPG;TTLTRSASMKLPDNT;VNLQRSLSSPPSSKR;NQLSRSTSGPRPGCQ;GILGRSESVVSGLDS;PALVRSASSDTSEEL;SLLGRSGSYSYLEER;SCLNRSLSSGESLPG;IRLGRSESLKGREEM;RSLSRSMSQEAQRG_;EKLNRSNSELEDEIL;SLLSRSSSGYFSFDT;APLSRSISTVSSGSR;PILSRSTSTGSAASS;RGLRRSDSVSASERA;LALTRSSSLSDFSWS;GSLQRSRSDIDVNAA;SFLFRSSSQSGSGPS;SNLRRSNSSLFKSWR;QSLSRSQSMDIDGVS;STLSRSLSLQASDFD;PPLQRSSSLIQLTSQ;NNLSRSNSDESNFSE;RKLVRSVTVVEDDED;ANLNRSTSVPENPKS…	A1L390::A1L390-2::A1L390-3;A2A3K4::A2A3K4-2;O15018::O15018-2;O15027::O15027-2::O15027-3::O15027-4::O15027-5;O15042::O15042-2::O15042-3;O15047;O15085::O15085-2;O15409::O15409-2::O15409-4::O15409-6::O15409-7::O15409-9;O43847::O43847-2;O60240;O60293::O60293-2;O60307;O60381::O60381-2::O60381-3;O60447::O60447-2;O75030::O75030-2::O75030-3::O75030-4::O75030-5::O75030-6::O75030-7::O75030-8::O75030-9::O75…
..R.R..[STY].S.....	622.665	222	30636	817	817281	7.24887	QRRKRISSTSSLVKS;NKRSRSSSMSSLTGA;SGRSRATSFSSAGEV;TLRNRTFSESSVWSQ;LRRIRQRSNSDITIS;MHRRRSRTSSACHIL;QIRSRTPSASNDDQQ;QFRRRAHTFSHPPSS;RKRSRKESYSVYVYK;YERRRSRSRSFDYNY;PPRERSKSDSYTLDP;INRPRAPSQSESEPE;EARPRCTSHSETPTV;PIRGRAKSRSLSASP;TPRRRCASESSISSS;RSRGRASSHSSQTQG;QSRIRIDSLSAQLSQ;GTRSRLASVSADAEV;NRRKRKPSTSDDSDS;VVRRRSFSISPVRLR;VGRRRSFSISPSRRS;ESRMRIESLSSQLSN;TSRPRGSSVSQDSDS;RERSRTGSESSQTGT;QERERSRTGSESSQT…	A0FGR8::A0FGR8-2::A0FGR8-5::A0FGR8-6;O00515;O00712::O00712-4::O00712-5::O00712-6;O14545;O14578::O14578-2::O14578-4;O14745::O14745-2;O14974::O14974-2::O14974-3::O14974-4::O14974-5;O15021::O15021-2::O15021-3::O15021-6;O15085::O15085-2;O15273;Q96PC5::Q96PC5-5::Q96PC5-6::Q96PC5-7::Q96PC5-8::Q96PC5-9::Q96PC5-10::Q96PC5-11::Q96PC5-12::Q96PC5-13::Q96PC5-14;O43521::O43521-4::O43521-8::O43521-10::O43521-1…
.......[STY]P.R....	615.305	562	30414	2092	816464	7.21171	YPNRYRCSPERLKKA;YKPHRGYSPGRGDSN;LLPQSKKSPSRLSPA;EPSPPTHSPSRRKSH;IEEKLGMTPIRKCND;FGNHIEGSPERDPSP;RGYRDDRSPAREPGD;KVALAAGSPARPPPA;TQWGVGSSPQRDDLK;CPHVVVGTPGRILAL;LIMKTCFSPNRVIGL;ASGPACASPSRHGRR;QATLPVGSPSRPLSR;TELRRDKSPGRPLER;LSTRRERSPGRLFED;ARFAVAYSPARDAGN;CRAEEGKSPFRESSG;PSSSRDSSPSRDSSA;DGKFANLTPSRTVPD;LPDGPLASPARVPMF;RRHSTSPSPSRSSSG;SNALLLRSPNRDFLT;LPAPTSTSPSRGNSR;LGAEERRSPVREGTA;HVQRVLRTPGRQSPG…	A6H8Y1::A6H8Y1-2::A6H8Y1-3::A6H8Y1-4::A6H8Y1-6::A6H8Y1-7;A8CG34::A8CG34-2;Q96HA1::Q96HA1-2::Q96HA1-3;O15231::O15231-3::O15231-4::O15231-6::O15231-7::O15231-8;O15439::O15439-2::O15439-3::O15439-4;O43166::O43166-2::O43166-3;O43303::O43303-2;O43765;O60343::O60343-2::O60343-3;O60814;O75494::O75494-2::O75494-3::O75494-4::O75494-5::O75494-6;O75592::O75592-2;O75970::O75970-2::O75970-3::O75970-5;O95425::…
....RR.[STY]..S....	625.952	139	29852	410	814372	9.24869	SMKTRRLSSASTGKP;MTECRRASSPSLIER;SRSSRRPSGRSPTST;EKAGRRSSLQSPASV;ASELRRDSLTSPEDE;ERLQRRNSNPSAESV;GGLCRRESQGSVSSA;NSKGRRGSQNSSEHR;SPGIRRGSENSSSEG;EQLVRRESCGSSVLT;FIFMRRSSLLSRSSS;RADGRRWSLASLPSS;LAVRRRPSAASLMLP;QQLRRRPSLLSEFHP;GVRKRRLSNVSLPGP;SPKVRRHSSPSSPTS;KLKHRRTSETSISPP;KVNTRRKSTDSVPIS;LVAGRRPSALSQGRG;YLSSRRSSGISPCFS;NMLNRRDSSASTISS;CFSSRRSSEASQAEG;AEVARRKSVPSETVV;RGGRRRRSADSVMAE;TTCCRRSSNVSYKYS…	A1L390::A1L390-3;A2AJT9::A2AJT9-2::A2AJT9-3;A4D1P6::A4D1P6-2::A4D1P6-3;A5PL33::A5PL33-2::A5PL33-3;A6NHR9;A8K855::A8K855-2;B3KU38::B3KU38-2;C9J069;O00139::O00139-1::O00139-2::O00139-4::O00139-5;O00148::O00148-2::O00148-3;O00303;O00555::O00555-4::O00555-6;O14523::O14523-2;O14578::O14578-3::O14578-4;O14939::O14939-3::O14939-4;O15014;O15021::O15021-2::O15021-3::O15021-6;O15027::O15027-2::O15027-3::O1…
..R.RS.[STY].......	627.172	216	29713	658	813962	8.9926	RCRARSFSLPADPIL;GKRERSISADSFDQR;ALRARSTSATDTHHV;GSRQRSSSDPPAVHP;QSRPRSCTWPLQRPE;KGRYRSQSGEDESMN;PLRHRSSSEITLSEC;KRRSRSKSSDPDLRR;DTRGRSISFPALLPI;QLRWRSNSLNNGQPK;AARPRSSSAGPEGPQ;QRRGRSSSMGLQEYH;RRRSRSRSFDYNYRR;KSRSRSWTSPKSSGH;PRRSRSHSDNDRFKH;YRRSRSRSYERRRSR;GDRRRSNTLDIMDGR;FMRRRSSSLGSYDDE;KVRTRSLSDFTGPPQ;QPRKRSRSTCGDSEV;SQRQRSTSTPNVHMV;MHRRRSRSCREDQKP;SQRGRSGSGNFGGGR;GQRDRSSSAPNVHIN;STRPRSLSLQPQLTQ…	A0A1B0GTU1::O75152;A1L170::A1L170-2;A1L390::A1L390-2::A1L390-3;A6NC98::A6NC98-2::A6NC98-3::A6NC98-4;A8MVW0;D6RIA3;O14924::O14924-2::O14924-3::O14924-4::O14924-5::O14924-6::O14924-7;O15014;O15068::O15068-2::O15068-3::O15068-4::O15068-5::O15068-6::O15068-9::O15068-8::O15068-10;O15231::O15231-2::O15231-3::O15231-4::O15231-5::O15231-6::O15231-7::O15231-8::O15231-9;O43521::O43521-4::O43521-8::O43521-1…
.......[STY]P....R.	615.305	474	29497	1864	813304	7.01144	KMLISAVSPEIRNRD;TECRRASSPSLIERN;YQSYEHRSPSPNIRN;SLGLWTTSPESSSRE;PQNKMKKSPVGSWRS;VAEGEARSPSHKKRA;DPAGLLTSPKFRSRN;SKFPFGISPAQSHRN;YTPTTSRSPQHFHRP;FPEENASSPFTQARA;LGIRISESPEPGQRT;PTTATKISPKEEERK;SAEKIDLSPESSDRS;GLDSPRTSPVIMARV;EVKVRKRSPAGLLRP;FARTVARSPVAPARG;REKNHGSSPEQVVRP;GFGVSRRSPASIDRQ;SSGSHSHSPSSHYRY;KPDPVLKSPSPVLRL;GQNLHGQSPHGQGRP;LLFGRRKTPEELLRQ;NAPTSHVTPSVKKRS;ENVLQDSSPEHCGRG;EEVDESSSPQQGTRA…	B7ZBB8;O00512;O14874::O14874-2::O14874-3;O43150;O43524;O43933::O43933-2;O60292;O60293::O60293-2;O60296;O60333-3;O75081::O75081-2::O75081-4;O75154::O75154-2::O75154-3;O75494::O75494-2::O75494-3::O75494-4::O75494-5::O75494-6;O75494::O75494-2;O94915;O94988::O94988-1::O94988-3::O94988-5::O94988-6;O95425::O95425-3::O95425-4;O95696::O95696-2;P04049::P04049-2;P04233::P04233-2::P04233-3;P09651::P09651-2;…
....R..[STY].S.....	615.305	789	29023	4480	811440	4.92394	MKTRRLSSASTGKPP;VCSQRNASLSQSPRV;TQTERNLSPSNSCEP;TNKNRQKSASTLCLP;LALVRNRSFSLKNVK;EQNSRPVSCSGRDAL;GKGKRERSISADSFD;GGKNRSKSESLMGTL;KGKKRHSSSSSQSSE;ALALRARSTSATDTH;KLKQRSLSESAATRF;TIPRRLASTSDIEEK;TTSARELSPSSLKMN;QDSPRNFSPSASAHF;GELSRCSSMSSLSRE;PKLSRCSSMSSLSRE;QSIDRLSSLSSLGDS;PGTQRLSTGSFPEDL;SGTERFPSLSESLMN;HPPIRSPSASSVGSR;STPERQSSPSGSEQL;LTVERDESSSKKSHT;ARDYRQSSGSSSSGF;PLNKRQRTSSVVEEH;QAPVRLSSVSSHDSG…	A0AVK6;A1L170::A1L170-2;A2AJT9::A2AJT9-2::A2AJT9-3;A6NI28;A7KAX9::A7KAX9-2;O00257;O14490::O14490-2::O14490-3::O14490-4::O14490-5::O14490-6::O14490-7;O14497::O14497-2::O14497-3;O14639-3::O14639-4::O14639-5;O14795::O14795-2;O14867;O14974::O14974-2::O14974-3::O14974-4::O14974-5;O15062;O15085::O15085-2;O15417::O15417-2;O15525;O43164::O43164-2;O43166::O43166-2::O43166-3;O43312::O43312-2::O43312-4::O43…
....R..[STY]P......	615.305	352	28234	1320	806960	7.62164	AVSQRTTSPGGRPSA;SGQTRYYSPCEEHPA;EICLREKTPEVIDAT;EISPREKTPEVIDAT;ESSPREKTPEVTDAT;GPGSRAPSPRLPNKT;EFLERCSSPLTRSSG;KAGSRTASPGAPGAH;YNGKRTSSPRSPPSS;PMSPRISSPMHPSAG;VVVPRDQTPDENDQV;TPNNRAVTPVSQGSN;FHRRRHQSPDCCESE;LLASRYDSPINSASH;EQEDRALSPVIPLIP;EEGGRHPSPCQFTIA;NPLARGDSPENRTHH;QTSVRDPSPEADAPV;TAFGREHSPYGPSPL;GARERALSPGLEESG;ELVSRQHSPGSADSL;HTFYRLVSPEQPPKA;HKTHRGLSPAQADSQ;NYYDREVTPLTSSPG;KLFTRCLTPLVPEDL…	A0A1B0GTU1::O75152;A4D1P6::A4D1P6-2::A4D1P6-3;A6H8Y1::A6H8Y1-2::A6H8Y1-6::A6H8Y1-7;A8MT19;O00148::O00148-2::O00148-3::Q13315;O00401;O00512;O14544;O14713::O14713-2;O14874::O14874-2::O14874-3;O14924::O14924-4::O14924-5;O14974::O14974-2::O14974-3::O14974-4::O14974-5;O15021::O15021-2::O15021-3::O15021-6;O15027::O15027-4::O15027-5;O15085::O15085-2;O15164::O15164-2;O15231::O15231-2::O15231-3::O15231-4:…
.......[STY]P....K.	322.493	366	27882	1642	805640	6.44058	SRGGDAKSPVLQEKG;CHHSSSSTPLAADKE;VEKVSSPSPATDGKV;NGSVSDISPVQAAKK;IELAKEWTPAGKAKQ;PRPLDRESPGVENKL;VQSPMLGSPSGNLKS;FCRDKMNSPGLQTKE;RKSSSQPSPSGPKKK;GQDQDKKSPKPKKKK;LALSPSQSPRLLTKL;ESSKELESPLTPGKV;DADKARASPSVTCKS;TQPPLSLSPAPETKR;SRSSHKDSPRDVSKK;VCKEKDFSPEALKKA;PPPSPRASPVAALKA;SHSSIQNSPKLTPKM;STRDLRASPKPTSKS;PASVPSSSPGTSVKK;SSTALRSSPIMRKKV;IPGPPSESPGMLTKL;APESADDSPSQLSKW;AVEYLDPSPEVQKKK;TLSAPSPSPSPSSKS…	A1L390::A1L390-2::A1L390-3;A5YM69;Q12774;A6H8Y1::A6H8Y1-2::A6H8Y1-3::A6H8Y1-4::A6H8Y1-5::A6H8Y1-6::A6H8Y1-7;A6NGB9;A8MW92;A8MYA2;C9JLW8;O00267::O00267-2;O00425::O00425-2;O00512;O14633;Q5TA82;O14639::O14639-2::O14639-3::O14639-4::O14639-5::O14639-6;O14686::O14686-3;O15027::O15027-2::O15027-3::O15027-4::O15027-5;O15234;Q96PC5::Q96PC5-6::Q96PC5-7::Q96PC5-9::Q96PC5-10::Q96PC5-11::Q96PC5-12::Q96PC5-13…
.....S.[STY]P......	615.305	609	27516	3535	803998	5.03382	IKSHMSGSPGPGGSN;SPVSESVSPVVPDYL;LDSLSSPSPVTTAVP;RNASLSQSPRVGFLS;KPSGHSLSPRDSKQG;DDSSSSASPSVQGAP;SRVLNSSSPEGTVLV;TFPAQSLSPEPLPQE;ERYSSSGSPANSFHF;EEGRNSLSPVQATQK;SSENSSSTPEECEEM;KPLFSSASPQDSSPR;FQKRNSMTPNPGYQP;NRTSPSKSPFLHSGM;LGTPTSSTPRPSITP;CAQPMSSSPKETTFS;VSVLSSGSPRLQETP;GQGAVSSSPRELLSN;VRGPVSGSPDSMNAS;SPFSTSASPLLSGSQ;LVEPHSPSPSSKFST;FQSVVSESPQEDSAG;PRSGKSPSPSPTSPG;SSSSMSLSPKLCAEK;AKPPASESPRFSLEA…	A6NFI3;A8CG34::A8CG34-2;A8MW92::A8MW92-4;O00139::O00139-1::O00139-4::O00139-5;O00203::O00203-3;O00512;O14578::O14578-3::O14578-4;O14598;O14617-2::O14617-5;O14686::O14686-3;O15014;O15027::O15027-2::O15027-3::O15027-4::O15027-5;O15042::O15042-2::O15042-3;O15372;O15417::O15417-2;O15440::O15440-5;O43166::O43166-2::O43166-3;O43237::O43237-2;O43314::O43314-2;O43395;O43524::O43524-2;O43684::O43684-2;O43…
....RR.[STY].P.....	622.541	97	26907	223	800463	12.9403	RRGPRRESKPEEPPP;DAGRRRNSLPPSHQK;PSWLRRASAPLPGLS;ATPERRGSLPDTGWK;VDDTRRKSEPLPQPP;TPLHRRASTPLPLSP;ALMHRRHTDPVQLQA;DFRKRRKSEPAVGPP;DLRQRRASSPGYIDS;MPYKRRRSTPAPKEE;LGDQRRPSLPALHFI;GGGARRASDPVRRPD;GHGVRRASDPVRTGS;LLNKRRGSVPILRQW;LSKKRRVSGPDPKPG;TNRGRRSSLPVTEDE;IPGPRRGSGPEIFTF;ATRKRRWSAPESRKL;NLSNRRGSTPLHMAV;PATPRRMSDPPLSTM;KEEARRSSQPPADRD;CKIFRRPSLPCISRE;PGAKRRYSDPPTYCL;EQGERRNSAPESILL;FESERRGSHPYIDFR…	A0FGR8::A0FGR8-2::A0FGR8-5::A0FGR8-6;A0JNW5;A1A4S6;A4D1P6::A4D1P6-2::A4D1P6-3;A7XYQ1;A8K0Z3;D6RIA3;O00213::O00213-2::O00213-3::O00213-4::O00213-5::O00213-6;O00418;O00515;O00567;O00712::O00712-4::O00712-5::O00712-6;O14497::O14497-2::O14497-3;O14523::O14523-2;O14639::O14639-2::O14639-6;O14686::O14686-3;O14879;O14920::O14920-2::O14920-4;O14980;O15014;O15061;O15075::O15075-2::O15075-3::O15075-4;O1511…
....RR.[STY]L......	622.075	80	26810	283	800240	8.43776	ALEVRRQSLATKIQA;HFHARRGSLCATCGL;SHHPRRNSLDGGGRS;GLSHRRASLEERAVS;HYHHRRGTLCHGCGQ;RKGRRRATLGPTPTT;RAMLRRHSLIGPDIK;PALVRRHTLEDRSEL;KEVPRRKSLVGTPYW;VDRLRRMSLIEEEGS;DASQRRRSLEPAENV;EGSSRRPTLTTFFGR;ERTLRRTSLCLKGER;NHSSRRGSLQAYTFE;ETQQRRRSLGEQDQM;AEGERRGSLAFIRSP;AAWRRRNTLQLHRYR;KKFKRRLSLTLRGSQ;KKGWRRSSLVITTKI;TTKRRRPTLGVQLDD;GSGSRRDSLTGSSDL;PALSRRGSLGEEGSE;PGSIRRYSLGQVSKE;EKTLRRSSLCLKGER;TSGGRRGSLEMSSDG…	O00255::O00255-2::O00255-3;O00763::O00763-2;O14558;O75096;O75157::O75157-2;O75628;O75791::O75791-2;O94875::O94875-2::O94875-3::O94875-4::O94875-5::O94875-7::O94875-8::O94875-9::O94875-10::O94875-11::O94875-12;O94929::O94929-2::O94929-3;O95071::O95071-2;P00519-2;P10070::P10070-1::P10070-2::P10070-3::P10070-4::P10071;P16452::P16452-2::P16452-3;P22314;P29374::P29374-2::P29374-3;P46695;P54253;P57078:…
....RR.[STY].......	615.305	526	26730	2356	799957	6.68156	SQSTRRGSEDFETRS;VPLRRRHSEQVANGP;QRGPRRLSAEGGDKA;PSEDRRWSTELVPEG;EILERRGSGELYEHE;YSAPRRPTATGDYDK;IPPRRRLSREQRGPW;SWEPRRASTAFCPPA;RGSSRRGSMNNELLS;TRLHRRVSEVEAVLS;LVSARRRSDLYESEL;AHESRRDSIVAELDR;PDMKRRSSGREEDDE;HDSKRRRSDEFRPQN;EQRRRRASSVLAQRR;EVRERRRSYLTPVRD;ARQSRRSTQGVTLTD;RALERRISEMEEELK;YRSGRRKSAGNIPLS;TSSQRRPSTAVDEED;SYPPRRATREEPPGA;FKEGRRASHTAPQVL;LRQRRRSSTATPGVT;LLRQRRRSSTATPGV;MERDRRISGVDRYYV…	O00159::O00159-2::O00159-3;O43294::O43294-2;O43896;O60683::O60683-2;O60711::O60711-2;O60927;O75970::O75970-2::O75970-3::O75970-5;O95696::O95696-2;O96013::O96013-2::O96013-3::O96013-4;P06737::P06737-2;P12931::P12931-2;P16150;P29374::P29374-2::P29374-3;P46934::P46934-2::P46934-3::P46934-4;P48681;P48764::P48764-2;P61313;Q00537::Q00537-2;Q13303::Q13303-2::Q13303-3::Q13303-4::Q13303-5;Q13769;Q14671::Q…
.......[STY]DDE....	629.139	148	26204	374	797601	12.045	RTEKPPESDDEEMKE;DENYEVGSDDEEIPF;AASYTDSSDDEVSPR;NNKYPQNSDDEENEP;GENAPVLSDDELVSM;VTAEHHTSDDECEPI;LVLQECVSDDETSEQ;PTHSQPDSDDEAEEI;EAEEIQWSDDENTAT;KGRKDDDSDDESQSS;NCNSREQSDDETEES;RSSSLGSYDDEQEDL;EDGGWEWSDDEFDEE;GKKTKFASDDEHDEH;KERDKEVSDDEAEEK;KEREKEISDDEAEEE;QDLDCSSSDDEGAAQ;KALDVSASDDEIARL;AKEEKEESDDEAAVE;NHQEGTSSDDELPSA;PPPEQCLSDDEITMM;DDIDLFGSDDEEESE;FDSSLLSSDDETKCK;DWSGAEESDDENAVC;ESESEDSSDDEPLIK…	A2AJT9::A2AJT9-2::A2AJT9-3;A6ND36::A6ND36-2;A7E2V4::A7E2V4-2::A7E2V4-3::A7E2V4-4::A7E2V4-5;B2RTY4::B2RTY4-2::B2RTY4-4::B2RTY4-5;O00329;O00501;O00515;O00562::O00562-2;O14578::O14578-3::O14578-4;O14579::O14579-3;O14639::O14639-2::O14639-3::O14639-4::O14639-5::O14639-6;O14647;O14681::O14681-3;O14974::O14974-2::O14974-3::O14974-4::O14974-5;O14974::O14974-2::O14974-3::O14974-5::O60237::O60237-6;O14974…
.......[STY]DEE....	922.958	194	26056	618	797227	9.60478	GEEPTVYSDEEEPKD;ESTSLGDSDEEDTMS;GRFESCSSDEEGGLY;TTMGDRFTDEEVDEL;VVIVKQESDEESRPQ;GEEPSEYTDEEDTKD;KRGDGEKSDEENEEK;RGPLTSGSDEENVAL;RVENMDISDEEEGGA;KGDDDEESDEEAVKK;VVDTGSETDEEDKLH;DDWEAMASDEETEKV;FGESSTESDEEEEEG;RNLLEDDSDEEEDFF;FKKEFAPSDEELDSY;DERNRPLSDEELDAM;VQSGESDSDEEEESK;GVNVQFESDEEEGDE;AGAAAGDSDEESRAD;KGKHSLDSDEEEDDD;EEVATPTTDEEKDSL;TELRVRESDEETQIK;PEIEDVGSDEEEEKK;PKIEDVGSDEEDDSG;LGGPAQLTDEEKYRD…	O00409::O00409-2;O15541;O43865::O43865-2;O60673::O60673-2;O60675;O75044;O75164::O75164-2;O75794;O94874::O94874-2::O94874-3;O94885;O94988::O94988-1::O94988-3::O94988-5::O94988-6;O95747;P05455;P07900::P07900-2;P08238;P08240::P08240-2;P13798;P14625;P16383::P16383-2;P21675::P21675-2::P21675-3::P21675-4::P21675-5::P21675-6::P21675-7::P21675-8::P21675-9::P21675-10::P21675-11::P21675-12;P24534;P28715;P2…
....R..[STY].GS....	623.364	91	25862	323	796609	8.67805	NKRRRHDSSGSGHSA;RMIHRSTSQGSINSP;SKRVRTNSMGSATGP;RGHRRSASCGSPLSG;NTVCRKISSGSAPFP;ERLSRLESGGSNPTT;AQETRNVSTGSAENE;IRRPRNYSVGSRPLK;PMPVRSTSAGSTPTH;PVLSRQASTGSELCS;KKVQRHASSGSFLPS;AKRKRKNSTGSGHSA;KKKERSLSSGSNFCS;QGRVRAATVGSLAGQ;FSFPRNISAGSLGSL;TTSTRTYSLGSALRP;DHSVRINSVGSTASS;TLSLRGSSYGSLMTA;GLVWRHGSYGSADYD;SWHHRKGTKGSEDSP;SLRRRTHSEGSLLQE;LANGRALSAGSPPVP;NRNQRSSSFGSVSTS;RAGVRPSSSGSAWEA;FNMGRAISTGSLASS…	O00264::O00264-2;O14641;O14924::O14924-4::O14924-5;O14950;O15164::O15164-2;O15173::O15173-2;O15318;O43237::O43237-2;O43290;O43395;O60315::O60315-2;O60841;O60927;O75379;O75391;O75533;O75592::O75592-2;O75643::O75643-2;O95365;O95400;O95602;P04114;P07900::P07900-2;P07900::P07900-2::Q14568::Q58FG0;Q14568;Q58FG0;P08238;P09884;P13796;P14625;P16383::P16383-2::P16383-3::P16383-4;P18583::P18583-2::P18583-3…
......R[STY].SP....	629.153	116	25771	481	796286	7.45162	SPRWKHRSLSPVPRN;VVYNGKRTSSPRSPP;HPHGVKRSASPDDDL;RPASPARSGSPAPET;SPGPSRRSKSPASTS;DRLVSARSVSPTTEM;KTPVHSRSSSPTLTP;DPSRLVRSPSPHSCH;EEEMDFRSGSPSDNS;TIELLHRSRSPITTN;PAPVQDRSPSPRHPD;TMHHCKRYRSPEPDP;_MHHCKRYRSPEPDP;VLRYPDRSLSPEDAE;REKVTQRSVSPSPVP;YMGMIKRSPSPPEAC;SPSSGQRSASPSVPG;DLGRHYRSNSPLPSI;GAGALRRSDSPEIPF;VPPSKARSVSPPPKR;RSRSQSRSNSPLPVP;GRSPKRRSLSPKPRD;PRDKSRRSRSPLLND;QSKSPSRTLSPGRRA;QNVHFHRSGSPTVPI…	A8CG34::A8CG34-2;O14639::O14639-2::O14639-3::O14639-4::O14639-5::O14639-6;O15014;O15211;O43610;O60237::O60237-3::O60237-4::O60237-6;O60271::O60271-2::O60271-3::O60271-4::O60271-5::O60271-9;O60825;O60941::O60941-6::O60941-7;O75995;O76003;O94763::O94763-2::O94763-3::O94763-4;O95243::O95243-2::O95243-3::O95243-5;P02649;P04920::P04920-2::P04920-3;P08670;P10721::P10721-2;P20594::P20594-2;P20930;P48651…
[truncated: 179 more rows]

## Sheet: Table 6
Table 6. Predicted kinases, the corresponding substrates and targeted phosphorylation sites
SUB_ACC_ID	KINASE	KIN_ACC_ID	GENE	SUBSTRATE	SUB_GENE	networkin_score	Enrich.seq	Motif	Pep.upload	Center.amino.acid	PROindex.from.Database
P46109	BCR-ABL1	A9UF07	BCR/ABL	CRKL	CRKL	300	TTPLPAVSGSPGAAI	.......[STY].SP....	NSNSYGIPEPAHAY#AQPQTTTPLPAVS#GSPGAAITPLPSTQNGPVFAK	Y;S	220
P46109	BCR-ABL1	A9UF07	BCR/ABL	CRKL	CRKL	300	LIEPAPRYPSPPMGS	.....P.[STY]P......	Y#PSPPMGSVSAPNLPTAEDNLEYVR	Y	105
P46109	BCR-ABL1	A9UF07	BCR/ABL	CRKL	CRKL	300	EPAPRYPSPPMGSVS	....R..[STY]PP.....	YPS#PPMGSVSAPNLPTAEDNLEYVR	S	107
P46109	BCR-ABL1	A9UF07	BCR/ABL	CRKL	CRKL	300	PLPAVSGSPGAAITP	.....S.[STY]P......	NSNSYGIPEPAHAY#AQPQTTTPLPAVSGS#PGAAITPLPSTQNGPVFAK	Y;S	222
[truncated: 43,547 more rows]

## Sheet: Table 7
		Table 7. List of predicted and identified kinases in the MM500 study and represented in Figure 5F
[truncated: 523 more rows]

[truncated: 1 more sheets: Table 8]
